# Supplementary material for: A bacterial ecocline in Klebsiella pneumoniae may explain its backboned phylogeny
Source: PLoS Biol. 2026 Mar 10;24(3):e3003672. doi: 10.1371/journal.pbio.3003672 (PMC12974863; doi:10.1371/journal.pbio.3003672)
Supplement: S1 Table — For each host, a one-vs-rest Fisher’s exact test was performed to evaluate whether the gene type distribution differed significantly from that of all other sources combined. (XLSX) [file pbio.3003672.s001.xlsx]

## Sheet: Sheet1
Source	High	Low	p-value (Fisher exact test)
Animal	10	23	0.690718
Bird	6	8	0.219624
Cat	9	35	0.489294
Cow	153	376	0.152338
Dog	27	75	1
Environment	60	198	0.227283
Food	12	21	0.231309
Horse	58	67	9.53109e-07
Mouse	1	16	0.0552995
Pig	28	112	0.0743801
Poultry	9	59	0.0112897
Water	8	79	5.87044e-05
