# Supplementary material for: A bacterial ecocline in Klebsiella pneumoniae may explain its backboned phylogeny
Source: PLoS Biol. 2026 Mar 10;24(3):e3003672. doi: 10.1371/journal.pbio.3003672 (PMC12974863; doi:10.1371/journal.pbio.3003672)
Supplement: S2 Table — Metadata for the 369 non-redundant KP genomes selected based on pairwise core SNP distances >20 kb. The table includes the Genome Context File ID (CGF ID), host type, isolation source, and geographical origin for each genome. (XLSX) [file pbio.3003672.s002.xlsx]

## Sheet: Sheet1
ID	PC1	Continent	virulence_score	resistance_score	geo_loc_name	host	isolation_source	host_disease	host_health_state
GCF_900084635.1	-0.242053	Europe	0	0	United Kingdom	Homo sapiens	blood		diseased
GCF_006540375.2	-0.236871	Americas	0	0	USA:Woodland Clinic	Homo sapiens
GCF_024197635.1	-0.233053	Asia	1	0	India: Vellore	Homo sapiens	Respiratory specimen	Pnuemonia
GCF_900514335.1	-0.222759	Europe	0	0	Italy	Homo sapiens	urine		Infection
GCF_019679345.1	-0.222106	Europe	0	0	Germany	missing	Monkey
GCF_001034135.1	-0.22176	NA	0	1	missing	Homo sapiens	missing	missing	missing
GCF_017592675.1	-0.221253	NA	1	2	Missing	Missing	Missing	Missing
GCF_900501965.1	-0.219404	Europe	1	1	Portugal	Homo sapiens	Other (catheter)
GCF_900493555.1	-0.214585	Asia	0	0	Thailand	Homo sapiens	not available		not available
GCF_011006575.1	-0.212485	Asia	4	1	China:Shanghai	missing	blood
GCF_010598875.1	-0.211777	Americas	0	0	USA	Homo sapiens	lung	Pneumonia
GCF_002854035.1	-0.209485	Americas	0	2	Colombia: Cali	Homo sapiens	missing	Infection
GCF_022968275.1	-0.208692	Africa	0	1	Ghana: Kumasi	Homo sapiens	rectal
GCF_018275235.1	-0.208613	Asia	0	1	China: Zhengzhou	Homo sapiens	stool	healthy person
GCF_900093335.1	-0.207723	Asia	1	1	Thailand	Environment	Canal
GCF_023703915.1	-0.20591	Oceania	0	0	Australia	Pteropus poliocephalus
GCF_022421795.1	-0.205236	NA	0	0	missing	missing	Environment
GCF_916172745.1	-0.204559	Europe	0	0	Netherlands	Homo sapiens	blood
GCF_016762255.1	-0.203564	Asia	0	0	Bangladesh	Homo sapiens	urine
GCF_900498915.1	-0.202273	Europe	1	0	Germany	missing	human
GCF_002856235.1	-0.200179	Americas	0	0	USA: New York	cow	milk	Mastitis
GCF_900607505.1	-0.200056	Europe	0	0	Switzerland	Homo sapiens	hospital		diseased
GCF_019677845.1	-0.199824	Europe	0	0	Germany	calf	missing
GCF_900493515.1	-0.199551	Asia	0	2	Thailand	Homo sapiens	not available		not available
GCF_900513155.1	-0.198975	Europe	1	0	Italy	Homo sapiens	blood		Infection
GCF_900502005.1	-0.198866	Europe	0	0	Portugal	Homo sapiens	Lower Respiratory Tract Secrection
GCF_900515445.1	-0.198858	Europe	0	0	Italy	Homo sapiens	urine		Infection
GCF_020990405.1	-0.198487	Asia	0	3	China: Shandong Province	housefly
GCF_022555195.1	-0.19826	Asia	0	2	China	Homo sapiens	anal swab
GCF_015289765.1	-0.197978	Asia	0	0	China:Tangshan	missing	Human fecal samples
GCF_023703855.1	-0.196194	Oceania	0	0	Australia	Pteropus poliocephalus
GCF_904865675.1	-0.196157	Oceania	1	0	Australia	Homo sapiens	urine		diseased
GCF_019285375.1	-0.195079	Asia	0	0	Thailand: Songkhla	missing	food
GCF_023702865.1	-0.193974	Asia	0	0	India: Pirana landfill site, Ahmedabad, Gujarat	missing	Dumpsite
GCF_900506195.1	-0.192588	Europe	0	0	Croatia	Homo sapiens	blood		Infection
GCF_019930125.1	-0.192325	Americas	0	0	USA: Virginia	Homo sapiens	urine	not collected
GCF_901420995.1	-0.192231	Europe	0	0	Denmark	missing	urine		not available
GCF_004313305.1	-0.191686	Asia	0	0	Japan	Homo sapiens
GCF_006540575.2	-0.191123	Americas	0	0	USA:Woodland Clinic	Homo sapiens
GCF_002775445.1	-0.190552	Asia	1	2	Lebanon	Homo sapiens
GCF_022789705.1	-0.189938	Europe	0	0	Norway	missing	marine environment
GCF_902509125.1	-0.188309	Asia	0	0	China	homo	homo
GCF_900171815.1	-0.186195	Europe	0	0	United Kingdom	Bos taurus	feces		carriage
GCF_900502545.1	-0.186023	Europe	0	0	Denmark	Homo sapiens	Lower Respiratory Tract Secrection		Infection
GCF_900174245.1	-0.183889	Europe	0	0	United Kingdom	missing	sewage
GCF_900517485.1	-0.182552	Europe	0	0	Spain	Homo sapiens	blood		Infection
GCF_019732615.1	-0.182433	Europe	0	0	Netherlands	Homo sapiens	tissue
GCF_020149875.1	-0.180716	Oceania	0	0	Australia	Homo sapiens	wound swab		diseased
GCF_018109085.1	-0.179962	Asia	0	1	Malaysia: Johor	Homo sapiens	Pus	Abscess
GCF_900511795.1	-0.17986	Europe	0	2	France	Homo sapiens	urine		Colonization
GCF_900498435.1	-0.179765	Europe	0	0	Germany	missing	human
GCF_900504675.1	-0.178847	Europe	0	1	United Kingdom (England, Wales & N. Ireland)	Homo sapiens	urine		Infection
GCF_004120135.1	-0.178221	Asia	0	0	China: Fujian Province	Homo sapiens	sputum	respiratory distress syndrome of newborn
GCF_009822505.1	-0.177781	NA	0	0	missing	pig	liver
GCF_002851575.1	-0.177682	Americas	0	0	Colombia: Barranquilla	Homo sapiens	missing	Infection
GCF_004310905.1	-0.177031	Asia	0	0	Japan	Homo sapiens
GCF_019678355.1	-0.176448	Europe	0	0	Germany	Hedgehog	missing
GCF_023703935.1	-0.174871	Oceania	1	0	Australia	Pteropus poliocephalus
GCF_003012855.1	-0.17468	Asia	0	0	Malaysia: Kuala Lumpur	Homo sapiens	stool
GCF_019678075.1	-0.174099	Europe	0	0	Germany	cattle	missing
GCF_900173605.1	-0.172651	Europe	0	0	United Kingdom	Homo sapiens	feces		carriage
GCF_014857185.1	-0.172331	Europe	0	1	Russia:Moscow	Homo sapiens
GCF_900173765.1	-0.171727	Europe	0	0	United Kingdom	Homo sapiens	feces		carriage
GCF_015278055.1	-0.171339	Asia	1	0	China:Heyuan	missing	Red-breasted Parakeet
GCF_900512705.1	-0.170377	Europe	0	0	Germany	Homo sapiens	urine		Colonization
GCF_003571025.1	-0.169502	Oceania	4	0	New Zealand: Enderby Island, Auckland Islands	Phocarctos hookeri	Tracheobronchial lymph nodes
GCF_900517315.1	-0.169261	Europe	0	0	Spain	Homo sapiens	urine		Infection
GCF_002856535.1	-0.168427	Americas	0	0	USA: New York	cow	milk	Mastitis
GCF_020589755.1	-0.165604	Americas	0	2	Brazil: Amazonas	Homo sapiens	Rectal swab sample
GCF_022585375.1	-0.163638	Asia	1	0	China	missing	feces
GCF_900508115.1	-0.160224	Asia	1	0	Turkey	Homo sapiens	blood		Infection
GCF_900517145.1	-0.159619	Europe	2	0	Spain	Homo sapiens	urine		Colonization
GCF_019930245.1	-0.159344	Americas	0	0	USA: Virginia	Homo sapiens	urine	not collected
GCF_008369685.1	-0.159223	Asia	0	0	China: Chongqing	Homo sapiens	sputum	disease o respiratory system
GCF_002856915.1	-0.157286	Americas	0	1	USA: New York	cow	milk	Mastitis
GCF_002852895.1	-0.156348	Asia	0	2	China: Sichuan	Homo sapiens
GCF_019285335.1	-0.155849	Asia	0	0	Thailand	missing	food
GCF_003171755.1	-0.155728	Asia	0	0	India: Nagpur	missing	Domestic sewage
GCF_900493675.1	-0.153646	Asia	0	0	Thailand	Homo sapiens	not available		not available
GCF_900407125.1	-0.153442	Africa	5	0	Tanzania	Homo sapiens	sputum		diseased
GCF_017277455.1	-0.152636	Asia	0	0	Iraq: Basrah	Homo sapiens	burn wounds	burn wound
GCF_019677485.1	-0.151398	Europe	0	0	Germany	wild boar	missing
GCF_019732505.1	-0.151155	Europe	0	0	Netherlands	Homo sapiens	blood
GCF_900512405.1	-0.149998	Europe	0	1	Germany	Homo sapiens	Lower Respiratory Tract Secrection
GCF_010586985.1	-0.149943	Americas	0	0	USA	missing
GCF_019678215.1	-0.148549	Europe	3	0	Germany	missing	Pork
GCF_009887415.1	-0.148334	Europe	0	0	France	Homo sapiens	rectal swab
GCF_900508925.1	-0.14759	Asia	1	0	Turkey	Homo sapiens	Wound Secretion		Infection
GCF_902508345.1	-0.147355	Asia	1	0	China	homo	homo
GCF_019877855.1	-0.147304	Africa	0	1	Malawi: Lilongwe	Homo sapiens	blood culture	not applicable
GCF_900493475.1	-0.14538	Asia	0	0	Thailand	Homo sapiens	not available		not available
GCF_002248105.2	-0.145231	Asia	0	1	Thailand: Nakhon Pathom	Swine	Rectal swab	Unknown
GCF_004023985.1	-0.144698	Americas	0	2	USA	missing	water
GCF_019426435.1	-0.143967	Europe	3	0	Germany	pig	missing
GCF_019930325.1	-0.14394	Americas	0	1	USA: District of Columbia	Homo sapiens	Culture Sterile Body Site	not collected
GCF_002247865.1	-0.141165	Asia	0	1	Thailand: Lamphun	Homo sapiens	Rectal swab	Unknown	healthy
GCF_900172525.1	-0.140801	Europe	0	0	United Kingdom	missing	sewage
GCF_002854145.1	-0.140272	Americas	0	0	Colombia: Ibague	Homo sapiens	missing	Infection
GCF_018108505.1	-0.140194	Asia	0	1	Malaysia: Kuala Lumpur	Homo sapiens	Pus	Abscess
GCF_022748875.1	-0.139616	Europe	4	2	Poland:Rybnik	Homo sapiens	urine	missing
GCF_900497475.1	-0.139401	NA	0	2	missing	missing
GCF_900774645.1	-0.139009	NA	1	0	missing	missing	not available		not available
GCF_020592155.1	-0.137982	Africa	0	0	South Africa: KwaZulu-Natal	missing	cow
GCF_003469885.1	-0.137525	Asia	0	0	China: Shenzhen	Homo sapiens	feces
GCF_019930345.1	-0.137111	Americas	0	1	USA: District of Columbia	Homo sapiens	urine	not collected
GCF_002247625.1	-0.136708	Asia	0	0	Thailand: Lamphun	Swine	Rectal swab	Unknown
GCF_022789505.1	-0.136086	Europe	1	0	Norway	missing	marine environment
GCF_004311845.1	-0.136035	Asia	0	0	Japan	Homo sapiens
GCF_008867725.1	-0.135227	Europe	0	2	Spain: Cabra	Homo sapiens	urine	UTI
GCF_020982645.1	-0.135141	Africa	0	2	Ghana	missing	hospital surface
GCF_000688195.1	-0.134422	Americas	0	0	USA: California	Homo sapiens	urine
GCF_024198075.1	-0.133861	Asia	0	0	India: Vellore	Homo sapiens	Respiratory specimen	Pnuemonia
GCF_900176825.1	-0.133785	Africa	0	0	Morocco	Homo sapiens	urine		diseased
GCF_019093295.1	-0.133011	Europe	0	1	Portugal	missing	raw wastewater
GCF_004311325.1	-0.132652	Asia	0	2	Japan	Homo sapiens
GCF_901422065.1	-0.131992	Europe	0	0	Denmark	missing	urine		not available
GCF_001066725.1	-0.13147	Americas	1	0	USA: WA	Homo sapiens	missing	missing
GCF_019928565.1	-0.130828	Americas	0	0	USA: California	Homo sapiens	wound	not collected
GCF_900173995.1	-0.128351	Europe	0	0	United Kingdom	Homo sapiens	feces		carriage
GCF_003664955.1	-0.128182	Asia	1	1	China: Shandong, Zhucheng	missing	soil	Pneumonia
GCF_004311205.1	-0.128079	Asia	0	0	Japan	Homo sapiens
GCF_900511225.1	-0.12782	Europe	0	0	Austria	Homo sapiens	urine		Infection
GCF_021373335.1	-0.126919	Oceania	0	0	Australia: Melbourne	Canis lupus familiaris
GCF_003571525.1	-0.126398	NA	0	2	missing	missing	missing	missing
GCF_018275035.1	-0.126342	Asia	0	1	China: Zhengzhou	Homo sapiens	stool	healthy person
GCF_900776215.1	-0.125867	NA	0	0	missing	missing	not available		not available
GCF_002187015.1	-0.125263	Africa	0	0	Nigeria	Homo sapiens	blood	Sepsis
GCF_002853395.1	-0.12514	Asia	1	2	China: Sichuan	Homo sapiens
GCF_016635345.1	-0.124096	Oceania	1	0	Australia	Homo sapiens	blood	Urinary Tract Infection
GCF_900516075.1	-0.122453	Europe	0	0	Italy	Homo sapiens	blood
GCF_016412005.1	-0.121662	Asia	0	0	Bangladesh:Netrokona	missing	soil
GCF_001032845.1	-0.121518	Americas	0	2	USA	Homo sapiens	missing	missing	missing
GCF_006152055.2	-0.121024	Americas	0	0	Brazil: Cotia	Homo sapiens	blood	Bacterimia
GCF_021020755.1	-0.120929	Asia	0	0	China: Hubei	cow	nipple skin swab
GCF_900493255.1	-0.120762	Asia	0	0	Thailand	Homo sapiens	not available		not available
GCF_900172065.1	-0.120416	Europe	0	0	United Kingdom	missing	sewage
GCF_002417145.1	-0.120253	Africa	0	1	South Africa:Pretoria	Homo sapiens	blood	missing
GCF_002855955.1	-0.12005	Americas	0	0	USA: New York	cow	milk	Mastitis
GCF_002855825.1	-0.120018	Americas	0	0	USA: New York	cow	milk	Mastitis
GCF_004313705.1	-0.119196	Asia	0	0	Japan	Homo sapiens
GCF_922826275.1	-0.118829	Europe	0	2	United Kingdom	Homo sapiens	Pus		disease
GCF_900508255.1	-0.117102	Asia	1	0	Turkey	Homo sapiens	urine		Infection
GCF_904863125.1	-0.116801	Oceania	0	0	Australia	Homo sapiens	urine		diseased
GCF_900510445.1	-0.11627	Europe	0	0	France	Homo sapiens	urine		Infection
GCF_022760675.1	-0.114899	Asia	0	0	China:Shanghai	Homo sapiens	missing	No
GCF_022789085.1	-0.114412	Europe	0	0	Norway	missing	marine environment
GCF_916173065.1	-0.114346	Europe	0	0	Netherlands	Homo sapiens	blood
GCF_014947005.1	-0.113895	Asia	0	0	Pakistan	Homo sapiens	throat	missing
GCF_900093055.1	-0.113763	Asia	0	1	Thailand	Environment	Canal
GCF_013735155.1	-0.11344	Europe	0	0	United Kingdom	missing	Freshwater sample from downstream of wastewater treatment plant
GCF_902499445.1	-0.113117	Asia	0	1	Cambodia	missing
GCF_003255785.1	-0.112806	Americas	0	1	USA: St. Louis, Missori	Homo sapiens	Urine Cath	Infection
GCF_014284075.1	-0.112773	Asia	0	1	China: Beijing	Homo sapiens	urine	Klebsiella pneumoniae infections
GCF_002187785.1	-0.112434	Africa	1	1	Nigeria	Homo sapiens	blood	Sepsis
GCF_022789285.1	-0.111903	Europe	0	0	Norway	missing	marine environment
GCF_017939425.1	-0.110402	Asia	0	1	Singapore	missing	environment
GCF_021137015.1	-0.109828	Europe	0	1	Switzerland	Homo sapiens	blood	Sepsis
GCF_019678685.1	-0.109196	Europe	0	0	Germany	missing	cattle
GCF_018108065.1	-0.108814	Asia	1	1	Malaysia: Johor	Homo sapiens	wound swab from ulcer	Ulcer
GCF_020859295.1	-0.1086	Americas	0	1	USA	Homo sapiens	missing
GCF_019927485.1	-0.108457	Americas	0	0	USA: District of Columbia	Homo sapiens	urine	not collected
GCF_013155035.1	-0.108255	Americas	1	1	Chile	Homo sapiens	blood	bacteremia
GCF_021395815.1	-0.108008	Asia	0	0	China:Guangdong	dog	abscess
GCF_018108025.1	-0.107488	Asia	0	0	Malaysia: Kuala Lumpur	Homo sapiens	wound swab from ulcer	Ulcer
GCF_008081755.1	-0.107222	Americas	0	0	USA: Saint Louis, MO	Homo sapiens	stool
GCF_023572325.1	-0.107034	Americas	0	2	Brazil	Homo sapiens	blood	not available
GCF_003253855.1	-0.106674	Americas	0	0	USA: St. Louis, Missori	Homo sapiens	urine	Infection
GCF_900451185.1	-0.106663	NA	5	0	missing	missing	not available: to be reported later		not available: to be reported later
GCF_022790215.1	-0.106369	Europe	0	0	Norway	missing	marine environment
GCF_005048795.1	-0.105225	Americas	0	0	USA: Cambridge, MA	Mus musculus	blood
GCF_002936565.2	-0.104223	Americas	0	3	USA: Ohio	Homo sapiens	urine	Unknown
GCF_023667965.1	-0.103658	Asia	0	1	South Korea	Canis lupus familiaris	Rectal swab
GCF_001066585.1	-0.102581	Americas	0	0	USA: WA	Homo sapiens	missing	missing
GCF_900085395.1	-0.102412	Europe	0	1	United Kingdom	Homo sapiens	blood		diseased
GCF_900776525.1	-0.102167	NA	0	0	missing	missing	not available		not available
GCF_021729785.1	-0.101713	Asia	0	1	China:Guangzhou	missing	Manis javanica
GCF_916172445.1	-0.100102	Europe	0	0	Netherlands	Homo sapiens	blood
GCF_003196835.1	-0.0999113	Americas	0	0	USA: St. Louis, Missori	Homo sapiens	UR CATH	Infection
GCF_900172165.1	-0.0997191	Europe	0	1	United Kingdom	missing	sewage
GCF_001482345.1	-0.0996355	Asia	0	0	China: Harbin	missing	the activated sludge of Harbin Taiping wastewater treatment plant
GCF_900502595.1	-0.099364	Europe	0	0	Denmark	Homo sapiens	urine
GCF_900506955.1	-0.0993238	Europe	1	2	Belgium	Homo sapiens	urine		Colonization
GCF_001185915.1	-0.0986581	Americas	0	2	USA	Homo sapiens	missing	missing	missing
GCF_019104125.1	-0.0974806	Asia	0	2	China	Homo sapiens
GCF_002187405.1	-0.0969629	Africa	0	0	Nigeria	Homo sapiens	blood	Sepsis
GCF_019679235.1	-0.0960722	Europe	0	0	Germany	horse	missing
GCF_007955295.1	-0.0953254	Europe	1	0	Russia: Kazan	Homo sapiens sapiens	feces	disease
GCF_002857235.1	-0.0952487	Americas	0	0	USA: New York	cow	milk	Mastitis
GCF_003196775.1	-0.0949648	Americas	0	0	USA: St. Louis, Missori	Homo sapiens	bile	Infection
GCF_006541965.2	-0.094795	Americas	0	0	USA:TriCore Reference Laboratories	Homo sapiens
GCF_900171835.1	-0.0945834	Europe	0	1	United Kingdom	missing	sewage
GCF_002188105.1	-0.0916077	Africa	0	0	Nigeria	Homo sapiens	blood	Sepsis
GCF_016635925.1	-0.0914465	Oceania	0	0	Australia	Homo sapiens	blood	Biliary Tract Infection
GCF_900516955.1	-0.0904232	Europe	0	0	Hungary	Homo sapiens	Other (glans)		Colonization
GCF_900084305.1	-0.0902931	Europe	0	0	United Kingdom	Homo sapiens	blood		diseased
GCF_018274725.1	-0.0900107	Asia	0	1	China: Zhengzhou	Homo sapiens	stool	healthy person
GCF_018920475.1	-0.089888	Americas	1	0	Brazil: Piaui	Homo sapiens	blood	Bloodstream infection
GCF_009710415.1	-0.0895018	Europe	0	1	Romania:Bucharest	missing	Enviromental
GCF_004312165.1	-0.0894039	Asia	0	0	Japan	Homo sapiens
GCF_022788855.1	-0.0882563	Europe	0	0	Norway	missing	marine environment
GCF_016651505.1	-0.0860343	Africa	0	2	Egypt	Homo sapiens	sputum	not collected
GCF_900493115.1	-0.0859254	Asia	0	1	Thailand	Homo sapiens	not available		not available
GCF_019679005.1	-0.0853745	Europe	0	0	Germany	sheep	missing
GCF_013392185.1	-0.0849309	Europe	0	0	Switzerland	Homo sapiens	rectal swab
GCF_002411925.1	-0.0834352	Africa	0	1	Ghana: Kumasi	Homo sapiens	wound swab	Cystitis/wound infection
GCF_020525945.1	-0.0808551	Europe	0	0	Netherlands	Water
GCF_018449295.1	-0.0805669	Asia	3	1	China: Nantong, Jiangsu province	missing	wastewater
GCF_020858415.1	-0.0805438	Americas	0	1	USA	Homo sapiens	missing
GCF_003065005.1	-0.0791932	Americas	0	1	USA: Chicago	Homo sapiens	rectal swab	GI colonization
GCF_021460155.1	-0.0790799	Africa	0	0	Nigeria	Homo sapiens
GCF_022028995.1	-0.0784223	Asia	0	0	India	Homo sapiens	blood	Sepsis
GCF_020911785.1	-0.0781979	Asia	0	1	China: Tsinghua University	Homo sapiens	blood	Sepsis
GCF_019428285.1	-0.0779199	Europe	0	0	Germany	Monkey	colon
GCF_900492765.1	-0.0778092	Asia	1	0	Thailand	Homo sapiens	not available		not available
GCF_022790345.1	-0.0777573	Europe	0	0	Norway	missing	marine environment
GCF_015644085.1	-0.0776225	Europe	0	1	Spain	Homo sapiens	gut	not applicable
GCF_900512635.1	-0.0774577	Europe	1	2	Germany	Homo sapiens	urine		Infection
GCF_900517495.1	-0.075977	Europe	2	1	Spain	Homo sapiens	urine		Infection
GCF_021416065.1	-0.0753194	Asia	0	0	China	Homo sapiens	Urology Surgery
GCF_002850795.1	-0.0746738	Americas	0	0	Colombia: Barranquilla	Homo sapiens	missing	Infection
GCF_023572675.1	-0.0678173	Americas	0	3	Brazil	Homo sapiens	urine	not available
GCF_009826275.1	-0.0671319	Americas	1	1	USA	Homo sapiens	not collected	not collected
GCF_022790065.1	-0.0650863	Europe	0	0	Norway	missing	marine environment
GCF_009826295.1	-0.0649475	Americas	0	0	USA	Homo sapiens	not collected	not collected
GCF_900501055.1	-0.0627441	Europe	0	0	Spain	Homo sapiens	blood		Infection
GCF_900776065.1	-0.0619272	NA	2	0	missing	missing	not available		not available
GCF_019928065.1	-0.0612122	Asia	0	0	Jordan	Homo sapiens	not collected	not collected
GCF_004312605.1	-0.0611201	Asia	0	0	Japan	Homo sapiens
GCF_021414525.1	-0.0610796	Asia	0	1	China	Homo sapiens	General surgery
GCF_016629585.1	-0.0555274	NA	0	0	not collected	missing	not collected	not collected
GCF_002851525.1	-0.0540561	Americas	0	1	Colombia: Pereira	Homo sapiens	missing	Infection
GCF_016879835.1	-0.0536868	Asia	3	1	China: Tianjin	Homo sapiens	feces
GCF_900775475.1	-0.0468336	NA	0	0	missing	missing	not available		not available
GCF_018137045.1	-0.0378106	Americas	0	0	Mexico: Mexico city	Homo sapiens	missing	Sepsis
GCF_902508405.1	-0.0362388	Asia	0	0	China	homo	homo
GCF_902165385.1	-0.0316792	Europe	0	0	United Kingdom	Homo sapiens	faecal		carriage
GCF_001701625.1	-0.028193	Asia	0	1	China	Homo sapiens	sputum
GCF_019677745.1	-0.0154039	Europe	0	0	Germany	cattle	missing
GCF_002187185.1	0.0153261	Africa	0	1	Nigeria	Homo sapiens	blood	Sepsis
GCF_016888045.1	0.0363734	Americas	0	1	Paraguay: Coronel Oviedo	Gallus gallus
GCF_019678755.1	0.0401967	Europe	3	0	Germany	missing	Pork
GCF_019679305.1	0.0583493	Europe	4	0	Germany	missing	pig
GCF_003692695.1	0.06493	Asia	0	0	China: Hunan	missing	not collected
GCF_016634465.1	0.0889567	Oceania	0	0	Australia	Homo sapiens	blood	Skin & Skin Structure
GCF_003936505.1	0.0934647	Asia	0	2	Pakistan	missing	nursing call button in hospital intensive care unit
GCF_902509185.1	0.0956831	Asia	1	0	China	homo	homo
GCF_900775005.1	0.104153	NA	0	1	missing	missing	not available		not available
GCF_018274845.1	0.104613	Asia	0	1	China: Zhengzhou	Homo sapiens	stool	healthy person
GCF_922823995.1	0.115349	Europe	1	2	United Kingdom	Homo sapiens	blood		disease
GCF_900512475.1	0.117681	Europe	0	0	Germany	Homo sapiens	blood		Infection
GCF_904866505.1	0.120546	Oceania	0	1	Australia	Homo sapiens	wound swab		diseased
GCF_002856765.1	0.121975	Americas	0	0	USA: New York	cow	milk	Mastitis
GCF_900507665.1	0.122345	Asia	0	0	Turkey	Homo sapiens	urine		Infection
GCF_018907205.1	0.145167	Europe	5	0	Italy: Rome	Homo sapiens	blood	BSI
GCF_022229165.1	0.145376	NA	4	0	missing	missing	Environment
GCF_001952835.1	0.147823	Asia	0	0	Taiwan	Homo sapiens	pus
GCF_003057345.1	0.16063	Asia	0	1	Lebanon	Homo sapiens
GCF_900512135.2	0.162902	Asia	0	0	Israel	Homo sapiens	blood		Infection
GCF_902509225.1	0.164496	Asia	3	0	China	homo	homo
GCF_900517605.1	0.186849	Europe	0	0	Spain	Homo sapiens	urine		Infection
GCF_018274915.1	0.189399	Asia	0	0	China: Zhengzhou	Homo sapiens	stool	healthy person
GCF_900501165.1	0.19038	Europe	1	0	Greece	Homo sapiens	Lower Respiratory Tract Secrection		Colonization
GCF_022789215.1	0.190507	Europe	0	0	Norway	missing	marine environment
GCF_024198935.1	0.19118	Asia	0	1	China	missing	environmental
GCF_022227545.1	0.195092	NA	0	0	missing	missing	Environment
GCF_902508635.1	0.197488	Asia	4	0	China	homo	homo
GCF_018275105.1	0.197659	Asia	0	1	China: Zhengzhou	Homo sapiens	stool	healthy person
GCF_002257975.1	0.198035	Asia	0	2	China: Sichuan, Chengdu	Homo sapiens
GCF_019930485.1	0.199865	Americas	0	0	USA: District of Columbia	Homo sapiens	Surveillance	not collected
GCF_022421925.1	0.200495	NA	0	0	missing	missing	Environment
GCF_900504875.1	0.200517	Europe	0	0	United Kingdom (England, Wales & N. Ireland)	Homo sapiens	urine		Infection
GCF_900513185.1	0.203321	Europe	0	0	Italy	Homo sapiens	Wound Secretion		Infection
GCF_902508655.1	0.203578	Asia	1	0	China	homo	homo
GCF_900514415.1	0.205338	Europe	1	0	Italy	Homo sapiens	blood		Infection
GCF_902508285.1	0.208695	Asia	0	0	China	homo	homo
GCF_900493845.1	0.208942	Asia	0	2	Thailand	Homo sapiens	not available		not available
GCF_014235835.1	0.2097	Asia	0	3	China: Changsha, Hunan	Homo sapiens	sputum	Anemia, Aplastic
GCF_019928285.1	0.210193	Americas	1	1	USA: Maryland	Homo sapiens	urine	not collected
GCF_006541985.2	0.21043	Americas	0	0	USA:TriCore Reference Laboratories	Homo sapiens
GCF_900503385.1	0.211465	Europe	0	0	Slovenia	Homo sapiens	blood		Infection
GCF_922827155.1	0.214963	Europe	1	2	United Kingdom	Homo sapiens	urine		disease
GCF_900501015.1	0.215001	Europe	0	0	Spain	Homo sapiens	urine		Infection
GCF_019165925.1	0.215422	Asia	1	0	China:Changsha	Homo sapiens	liver abscess
GCF_900508005.1	0.217883	Asia	0	0	Turkey	Homo sapiens	urine		Infection
GCF_019285055.1	0.22057	Asia	0	0	Thailand: Songkhla	missing	food
GCF_003861425.1	0.220748	Americas	0	1	USA: Baltimore	Homo sapiens	patient fluids	bacteremia
GCF_015289145.1	0.224782	Asia	0	0	China:Tangshan	missing	Human fecal samples
GCF_900182215.1	0.229724	Asia	1	1	Pakistan	Homo sapiens	urine		diseased
GCF_019990725.1	0.230032	Asia	0	1	Turkey	missing	Chicken meat
GCF_001598715.1	0.230868	NA	3	0	missing	missing
GCF_003965875.1	0.232697	Africa	0	1	Egypt	Homo sapiens	Unknown	Unknown
GCF_900508035.1	0.233882	Asia	1	0	Turkey	Homo sapiens	urine		Infection
GCF_002853915.1	0.24606	Americas	1	0	Colombia: Cartagena	Homo sapiens	missing	Infection
GCF_001067575.1	0.250885	Americas	0	0	USA: WA	Homo sapiens	missing	missing
GCF_018274945.1	0.255523	Asia	0	0	China: Zhengzhou	Homo sapiens	stool	healthy person
GCF_016811015.1	0.257732	Asia	0	2	Qatar	Homo sapiens	urine	urinary tract infection
GCF_001032205.1	0.259288	Americas	0	2	USA	Homo sapiens	missing	missing	missing
GCF_900506655.1	0.259423	Europe	0	0	Belgium	Homo sapiens	blood		Infection
GCF_901421045.1	0.260058	Europe	0	0	Denmark	missing	Drainage, surgical incision		not available
GCF_900506755.1	0.260734	Europe	1	0	Belgium	Homo sapiens	Wound Secretion		Infection
GCF_016635835.1	0.260835	Oceania	0	0	Australia	Homo sapiens	blood	Urinary Tract Infection
GCF_903684355.1	0.260873	Africa	0	2	Ghana	missing
GCF_006540385.2	0.261392	Europe	0	0	France:Eurofins Medinet	Homo sapiens
GCF_002856185.1	0.266456	Americas	0	0	USA: New York	cow	milk	Mastitis
GCF_003195775.1	0.266723	Americas	0	1	USA: St. Louis, Missori	Homo sapiens	Urine CVS	Infection
GCF_016635375.1	0.267079	Oceania	0	0	Australia	Homo sapiens	blood	Biliary Tract Infection
GCF_024197735.1	0.269994	Asia	4	2	India: Vellore	Homo sapiens	Respiratory specimen	Pnuemonia
GCF_900451455.1	0.271742	NA	0	0	missing	missing	not available: to be reported later		not available: to be reported later
GCF_002856615.1	0.272365	Americas	0	0	USA: New York	cow	milk	Mastitis
GCF_902508375.1	0.273491	Asia	1	0	China	homo	homo
GCF_021726915.1	0.273818	Asia	1	2	China: Jinhua	Homo sapiens	urine	Infection
GCF_004311705.1	0.275244	Asia	0	0	Japan	Homo sapiens
GCF_900501405.1	0.276561	Europe	0	0	Greece	Homo sapiens	Lower Respiratory Tract Secrection		Infection
GCF_901420825.1	0.277672	Europe	0	0	Denmark	missing	urine		not available
GCF_016651825.1	0.278111	Africa	1	1	Egypt	Homo sapiens	blood	not collected
GCF_900171905.1	0.27846	Europe	0	0	United Kingdom	missing	sewage
GCF_020805665.1	0.283874	NA	0	0	Not applicable	missing	vegetable
GCF_900084975.1	0.284214	Europe	0	1	United Kingdom	Homo sapiens	blood		diseased
GCF_004014965.1	0.285616	Asia	0	0	South Korea: Seoul	missing	Korean infant feces
GCF_900506185.1	0.288285	Europe	0	0	Romania	Homo sapiens	urine		Infection
GCF_019401005.1	0.288874	Asia	0	0	China:Beijing	Homo sapiens	wound secretion
GCF_002866675.1	0.289291	Asia	1	3	Lebanon	Homo sapiens
GCF_902506785.1	0.29042	Asia	4	0	China	homo	homo
GCF_006540495.2	0.290963	Americas	2	1	USA:University of Illinois Medical Center	Homo sapiens
GCF_002851245.1	0.291291	Americas	0	1	Colombia: Bucaramanga	Homo sapiens	missing	Infection
GCF_004312465.1	0.293207	Asia	1	0	Japan	Homo sapiens
GCF_022968255.1	0.294533	Africa	1	1	Ghana: Kumasi	Homo sapiens	rectal
GCF_021395925.1	0.296341	Asia	0	0	China:Guangxi	cat	skin lesion
GCF_900085525.1	0.296419	Europe	0	0	United Kingdom	Homo sapiens	blood		diseased
GCF_009661035.1	0.297247	Europe	1	1	Russia: Moscow	Homo sapiens	feces
GCF_900515245.1	0.298156	Europe	0	0	Italy	Homo sapiens	Wound Secretion
GCF_003115435.1	0.298819	NA	1	2	missing	Homo sapiens
GCF_900084085.1	0.299316	Europe	0	0	United Kingdom	Homo sapiens	blood		diseased
GCF_022422105.1	0.299804	NA	0	0	missing	missing	Environment
GCF_019930425.1	0.299831	Americas	0	1	USA: Washington	Homo sapiens	urine	not collected
GCF_900504215.1	0.300466	Europe	0	0	Romania	Homo sapiens	urine		Infection
GCF_900084815.1	0.300621	Europe	0	0	United Kingdom	Homo sapiens	blood		diseased
GCF_008082855.1	0.301526	Americas	0	0	USA: Saint Louis, MO	Homo sapiens	stool
GCF_011077815.1	0.301675	Asia	0	1	China: Shandong	Swine
GCF_900502405.1	0.302189	Europe	0	0	Greece	Homo sapiens	urine
GCF_903971055.1	0.303178	Asia	0	0	India	Garcinia xanthochymus	Garcinia xanthochymus leaf
GCF_022551375.1	0.306464	Americas	0	1	USA: Tennessee	Homo sapiens	rectal	Surveillance
GCF_014840775.1	0.30649	Asia	0	0	Pakistan	Homo sapiens	blood	missing
GCF_900172185.1	0.306503	Europe	0	0	United Kingdom	missing	sewage
GCF_900493885.1	0.307804	Asia	3	0	Thailand	Homo sapiens	not available		not available
GCF_016643865.1	0.308202	Europe	1	2	Portugal: Lisboa	Homo sapiens	Low Respiratory Tract Infection	Infection
GCF_008693425.1	0.308374	Americas	0	2	USA: MI	Homo sapiens	clinical isolate	Unknown	Unknown
GCF_916173335.1	0.308565	Europe	0	0	Netherlands	Homo sapiens	blood
GCF_019285035.1	0.310999	Asia	0	0	Thailand: Songkhla	missing	food
GCF_002180685.1	0.311255	Americas	0	2	USA	Homo sapiens	blood	Not applicable
GCF_013390145.1	0.311698	Asia	0	0	China:Wuxi	Homo sapiens	missing
GCF_002935545.2	0.312266	Americas	1	2	USA: Ohio	Homo sapiens	miscellaneous body fluid	Unknown
GCF_900086265.1	0.316565	Europe	0	1	United Kingdom	Homo sapiens	blood		diseased
GCF_001067895.1	0.318235	Americas	4	0	USA: WA	Homo sapiens	missing	missing
GCF_900451395.1	0.319181	NA	0	0	missing	missing	urine		not available: to be reported later
GCF_022586255.1	0.320733	Asia	0	0	China	missing	feces
GCF_002251875.2	0.320879	Asia	3	1	Thailand: Nakhon Pathom	Swine	Rectal swab	Unknown
GCF_019285255.1	0.324211	Asia	0	0	Thailand: Nakhon Sawan	missing	food
GCF_900507835.1	0.325491	Asia	0	1	Turkey	Homo sapiens	blood		Infection
GCF_003196795.1	0.325734	Americas	0	0	USA: St. Louis, Missori	Homo sapiens	urine	Infection
GCF_018108785.1	0.326007	Asia	0	0	Malaysia: Penang	Homo sapiens	slough from ulcer	Ulcer
GCF_900509125.1	0.330488	Asia	0	0	Turkey	Homo sapiens	urine		Infection
GCF_023612435.1	0.331865	Europe	0	2	Switzerland:Bern	missing	Outdoors environment of a veterinary clinic
GCF_018476445.1	0.336911	Europe	0	0	Russia:Nizhniy Novgorod	Homo sapiens	anus	Klebsiella pneumoniae
GCF_902705025.1	0.341229	Europe	0	2	Italy	Homo sapiens	not known		disease
GCF_902508575.1	0.341276	Asia	1	1	China	homo	homo
GCF_900181495.1	0.358733	Asia	1	1	Pakistan	Homo sapiens	blood		diseased
GCF_900501355.1	0.361017	Europe	0	0	Greece	Homo sapiens	urine		Infection
GCF_016762175.1	0.365688	Asia	0	0	Bangladesh	Homo sapiens	urine
