# Supplementary material for: A bacterial ecocline in Klebsiella pneumoniae may explain its backboned phylogeny
Source: PLoS Biol. 2026 Mar 10;24(3):e3003672. doi: 10.1371/journal.pbio.3003672 (PMC12974863; doi:10.1371/journal.pbio.3003672)
Supplement: S3 Table — Metadata for the 667 non-redundant VP genomes selected based on pairwise core SNP distances >50 kb. The table includes genome identifiers and accession information, data source and BioSample records, isolate identifiers, year of isolation, geographic origin (continent, country, and country-level detail), isolation type, sequence type (ST), and population assignment. (XLSX) [file pbio.3003672.s003.xlsx]

## Sheet: Sheet1
ID	DataSource	BioSample	Accession	Isolate_identifiers	Year	Country	Isolation_type	Continent	Country_coast	Country_detail	ST	NR	newpop
RIMD_2210633_chr12	Public	SAMD00058707	GCF_000196095.1	RIMD_2210633	1996	Japan	Clinical	Asia	Japan	Japan_Kansai_International_Airport	ST3	NR10K-1677	VppAsia
SAMEA3443777-GCF_900460415.1	Public	SAMEA3443777	GCF_900460415.1	ERS743103		UK		Europe	UK	United_Kingdom_Cornwall	ST-	NR10K-1677	VppAsia
SAMEA5540088-ERR3255958	Public	SAMEA5540088	ERR3255958	ERS3342149		UK		Europe	UK	United_Kingdom	ST-	NR10K-1677	VppAsia
SAMEA5851835-GCF_902385965.1	Public	SAMEA5851835	GCF_902385965.1	ERS3640361		Bangladesh	Clinical	Asia	Bangladesh	Bangladesh	ST65	NR10K-1677	VppAsia
SAMEA8102990-GCA_905331545.1	Public	SAMEA8102990	GCA_905331545.1	20521	1980	Japan	Clinical	Asia	Japan	Japan	ST-	NR10K-1677	VppAsia
SAMEA8102993-GCA_905331575.1	Public	SAMEA8102993	GCA_905331575.1	20535	1980	Japan	Clinical	Asia	Japan	Japan	ST-	NR10K-1677	VppAsia
SAMEA8102995-GCA_905331615.1	Public	SAMEA8102995	GCA_905331615.1	20542	1980	Japan	Clinical	Asia	Japan	Japan	ST-	NR10K-1677	VppAsia
SAMEA8102996-GCA_905331595.1	Public	SAMEA8102996	GCA_905331595.1	20545	1980	Japan	Clinical	Asia	Japan	Japan	ST1738	NR10K-1677	VppAsia
SAMEA8102999-GCA_905331645.1	Public	SAMEA8102999	GCA_905331645.1	20565	1980	Japan	Clinical	Asia	Japan	Japan	ST-	NR10K-1677	VppAsia
SAMEA8103000-GCA_905331635.1	Public	SAMEA8103000	GCA_905331635.1	20566	1980	Japan	Clinical	Asia	Japan	Japan	ST-	NR10K-1677	VppAsia
SAMEA8103003-GCA_905331695.1	Public	SAMEA8103003	GCA_905331695.1	ERS5790081	2012	China	Clinical	Asia	China	China	ST-	NR10K-1677	VppAsia
SAMEA8103004-GCA_905331715.1	Public	SAMEA8103004	GCA_905331715.1	ERS5790082	2016	China	Clinical	Asia	China	China	ST-	NR10K-1677	VppX
SAMEA8103006-GCA_905331875.1	Public	SAMEA8103006	GCA_905331875.1	ERS5790084	2016	China	Clinical	Asia	China	China	ST-	NR10K-1677	VppAsia
SAMEA8103015-GCA_905331995.1	Public	SAMEA8103015	GCA_905331995.1	ERS5790093	1980	Japan	Clinical	Asia	Japan	Japan	ST933	NR10K-1677	VppAsia
SAMEA8103020-GCA_905331975.1	Public	SAMEA8103020	GCA_905331975.1	ERS5790098	1980	Japan	Clinical	Asia	Japan	Japan	ST1015	NR10K-1677	VppAsia
SAMEA8103026-GCA_905331805.1	Public	SAMEA8103026	GCA_905331805.1	ERS5790104	2010	China	Clinical	Asia	China	China	ST1804	NR10K-1677	VppAsia
SAMEA8103031-GCA_905331745.1	Public	SAMEA8103031	GCA_905331745.1	ERS5790109	2016	China	Clinical	Asia	China	China	ST1865	NR10K-1677	VppAsia
SAMEA8103033-GCA_905331725.1	Public	SAMEA8103033	GCA_905331725.1	ERS5790111	2016	China	Clinical	Asia	China	China	ST1866	NR10K-1677	VppAsia
SAMN01940373-GCF_000593365.2	Public	SAMN01940373	GCF_000593365.2	PVCHO_VPTS-2010_2	2010	USA		NorthAmerica	USA_NA		ST-	NR10K-1677	VppUS2
SAMN02189719-GCF_000454245.1	Public	SAMN02189719	GCF_000454245.1	3259	2007	USA		NorthAmerica	USA_NA		ST479	NR10K-1677	VppAsia
SAMN02338884-GCF_000491715.1	Public	SAMN02338884	GCF_000491715.1	S023	1994	China		Asia	China	China:_Taiwan	ST610	NR10K-1677	VppAsia
SAMN02338956-GCF_000490295.1	Public	SAMN02338956	GCF_000490295.1	S106	1990	Thailand		Asia	Thailand		ST-	NR10K-1677	VppAsia
SAMN02338970-GCF_000490015.1	Public	SAMN02338970	GCF_000490015.1	S121		Thailand		Asia	Thailand		ST934	NR10K-1677	VppAsia
SAMN02338976-GCF_000489895.1	Public	SAMN02338976	GCF_000489895.1	S128	1999	India		Asia	India		ST-	NR10K-1677	VppAsia
SAMN02338989-GCF_000489635.1	Public	SAMN02338989	GCF_000489635.1	S141	2006	China		Asia	China	China:_Shandong	ST-	NR10K-1677	VppAsia
SAMN02339013-GCF_000489155.1	Public	SAMN02339013	GCF_000489155.1	S166	2007	China		Asia	China	China:_Shandong	ST1011	NR10K-1677	VppAsia
SAMN02368232-GCF_001726325.1	Public	SAMN02368232	GCF_001726325.1	BCW_3110	2007	USA	Env	NorthAmerica	USA_EastCoast	USA_FL	ST734	NR10K-1677	VppUS1
SAMN02368235-GCF_001726445.1	Public	SAMN02368235	GCF_001726445.1	BCW_3113	2007	USA	Env	NorthAmerica	USA_EastCoast	USA_LA	ST1142	NR10K-1677	VppUS2
SAMN02368255-GCF_001726885.1	Public	SAMN02368255	GCF_001726885.1	BCW_3136	2007	USA	Env	NorthAmerica	USA_EastCoast	USA_FL	ST737	NR10K-1677	VppUS2
SAMN02368257-GCF_001726895.1	Public	SAMN02368257	GCF_001726895.1	BCW_3138	2007	USA	Env	NorthAmerica	USA_EastCoast	USA_FL	ST320	NR10K-1677	VppAsia
SAMN02368259-GCF_001726915.1	Public	SAMN02368259	GCF_001726915.1	BCW_3140	2007	Canada	Env	NorthAmerica	Canada_EastCoast	Canada_PEI	ST1151	NR10K-1677	VppAsia
SAMN02368267-GCF_001727115.1	Public	SAMN02368267	GCF_001727115.1	BCW_3152	2007	USA	Env	NorthAmerica	USA_EastCoast	USA_FL	ST1153	NR10K-1677	VppUS2
SAMN02368280-GCF_001727735.1	Public	SAMN02368280	GCF_001727735.1	BCW_3168	2006	USA	Clinical	NorthAmerica	USA_EastCoast	USA_LA	ST1143	NR10K-1677	VppUS1
SAMN02368287-GCF_001727915.1	Public	SAMN02368287	GCF_001727915.1	BCW_3179	2006	USA	Clinical	NorthAmerica	USA_EastCoast	USA_VA	ST-	NR10K-1677	VppAsia
SAMN02368306-GCF_001728325.1	Public	SAMN02368306	GCF_001728325.1	BCW_3199	2007	USA	Clinical	NorthAmerica	USA_EastCoast	USA_MS	ST1131	NR10K-1677	VppUS1
SAMN02368340-GCF_001728725.1	Public	SAMN02368340	GCF_001728725.1	BCW_3239	2007	USA	Clinical	NorthAmerica	USA_EastCoast	USA_MD	ST1145	NR10K-1677	VppX
SAMN02604302-GCF_000328405.1	Public	SAMN02604302	GCF_000328405.1	BB22OP	1980	Bangladesh		Asia	Bangladesh	Bangladesh	ST88	NR10K-1677	VppAsia
SAMN02712355-GCF_000958645.1	Public	SAMN02712355	GCF_000958645.1	22702	1998	USA		NorthAmerica	USA_EastCoast	USA_GA	ST2471	NR10K-1677	VppUS2
SAMN02741373-GCF_000707165.1	Public	SAMN02741373	GCF_000707165.1	CFSAN007437	2012	USA	Clinical	NorthAmerica	USA_EastCoast	USA_MD	ST651	NR10K-1677	VppX
SAMN02741374-GCF_000707145.1	Public	SAMN02741374	GCF_000707145.1	CFSAN007438	2012	USA	Clinical	NorthAmerica	USA_EastCoast	USA_MD	ST652	NR10K-1677	VppAsia
SAMN02741377-GCF_000706945.2	Public	SAMN02741377	GCF_000706945.2	CFSAN007441	2012	USA	Clinical	NorthAmerica	USA_EastCoast	USA_MD	ST113	NR10K-1677	VppUS1
SAMN02910586-GCF_000736345.1	Public	SAMN02910586	GCF_000736345.1	NCKU_TN_S02	2008	Thailand	Env	Asia	Thailand	Thailand	ST247	NR10K-1677	VppAsia
SAMN02912085-GCF_000732995.1	Public	SAMN02912085	GCF_000732995.1	FIM-S1392-	2014	Mexico	Env	SouthAmerica	Mexico	Mexico_Hermosillo	ST1183	NR10K-1677	VppAsia
SAMN03081521-GCF_000568495.1	Public	SAMN03081521	GCF_000568495.1	UCM-V493	2002	Spain		Europe	Spain		ST471	NR10K-1677	VppAsia
SAMN03140318-GCF_001304775.1	Public	SAMN03140318	GCF_001304775.1	FORC_006	2014	South_Korea	Env	Asia	South_Korea	South_Korea_Gyeongnam	ST1630	NR10K-1677	VppAsia
SAMN03195665-GCF_000786835.1	Public	SAMN03195665	GCF_000786835.1	T12739	2007	Canada	Clinical	NorthAmerica	Canada_WestCoast	Canada_BC	ST546	NR10K-1677	VppAsia
SAMN03325855-GCF_001700835.1	Public	SAMN03325855	GCF_001700835.1	CHN25	2011	China	Env	Asia	China	China_Shanghai	ST395	NR10K-1677	VppAsia
SAMN03349602-GCF_000960565.1	Public	SAMN03349602	GCF_000960565.1	07-2965	2007	Canada	Clinical	NorthAmerica	Canada_Inland	Canada_Alberta	ST326	NR10K-1677	VppAsia
SAMN03358815-GCA_015820245.1	Public	SAMN03358815	GCA_015820245.1	BCW_3098			Env				ST729	NR10K-1677	VppX
SAMN03358816-GCF_001726165.1	Public	SAMN03358816	GCF_001726165.1	BCW_3099	2007	USA	Env	NorthAmerica	USA_EastCoast	USA_TX	ST1133	NR10K-1677	VppAsia
SAMN03358840-GCA_015820125.1	Public	SAMN03358840	GCA_015820125.1	BCW_3242			Env				ST-	NR10K-1677	VppAsia
SAMN03452300-GCF_000972105.1	Public	SAMN03452300	GCF_000972105.1	10-4243	2006	Canada	Clinical	NorthAmerica	Canada_WestCoast	Canada_British_Columbia	ST141	NR10K-1677	VppX
SAMN03457164-GCF_001636035.1	Public	SAMN03457164	GCF_001636035.1	FORC_014	2015	South_Korea	Env	Asia	South_Korea	South_Korea_Pusan	ST1629	NR10K-1677	VppAsia
SAMN03465090-GCF_002072975.1	Public	SAMN03465090	GCF_002072975.1	VN-0028	1995	Germany	Clinical	Europe	Germany	Germany_Bonn	ST966	NR10K-1677	VppAsia
SAMN03701448-GCF_001758605.1	Public	SAMN03701448	GCF_001758605.1	378	2014	South_Korea	Clinical	Asia	South_Korea	South_Korea_Pusan	ST2015	NR10K-1677	VppAsia
SAMN03735013-GCF_001497485.1	Public	SAMN03735013	GCF_001497485.1	K23	2013	India	Env	Asia	India	India	ST1052	NR10K-1677	VppAsia
SAMN03795178-GCF_001267595.1	Public	SAMN03795178	GCF_001267595.1	ISF-25-6	2010	Canada	Env	NorthAmerica	Canada_NA	Canada	ST-	NR10K-1677	VppX
SAMN03795184-GCF_001268005.1	Public	SAMN03795184	GCF_001268005.1	S195-7	2007	Canada	Env	NorthAmerica	Canada_NA	Canada	ST1187	NR10K-1677	VppX
SAMN03799836-GCF_001280645.1	Public	SAMN03799836	GCF_001280645.1	ISF-94-1	2011	Canada	Env	NorthAmerica	Canada_NA	Canada	ST1632	NR10K-1677	VppAsia
SAMN03941063-GCF_001695935.1	Public	SAMN03941063	GCF_001695935.1	CFSAN018755	2002	Spain	Env	Europe	Spain	Spain	ST52	NR10K-1677	Hybrid
SAMN03941064-GCF_001696005.1	Public	SAMN03941064	GCF_001696005.1	CFSAN018756	2003	Spain	Env	Europe	Spain	Spain	ST-	NR10K-1677	VppAsia
SAMN04241617-GCF_001879585.1	Public	SAMN04241617	GCF_001879585.1	FORC_022		South_Korea	Env	Asia	South_Korea	South_Korea	ST233	NR10K-1677	VppAsia
SAMN04285689-GCF_001887055.1	Public	SAMN04285689	GCF_001887055.1	FORC_018		South_Korea	Env	Asia	South_Korea	South_Korea_Gyeongsangnam-Do	ST984	NR10K-1677	VppAsia
SAMN04422063-GCF_001608855.1	Public	SAMN04422063	GCF_001608855.1	W501	2006	Canada	Clinical	NorthAmerica	Canada_WestCoast	Canada_British_Columbia	ST635	NR10K-1677	VppAsia
SAMN05161900-GCF_013420895.1	Public	SAMN05161900	GCF_013420895.1	v70	2009	Malaysia		Asia	Malaysia	Malaysia_Negeri_Sembilan,_Port_Dickson	ST283	NR10K-1677	VppAsia
SAMN05858276-GCF_002018735.1	Public	SAMN05858276	GCF_002018735.1	PMA12.14	2014	Chile	Env	SouthAmerica	Chile	Chile	ST308	NR10K-1677	VppAsia
SAMN05895042-GCA_015818595.1	Public	SAMN05895042	GCA_015818595.1	PNUSAV000031		USA	Clinical	NorthAmerica	USA_NA	USA	ST-	NR10K-1677	VppUS1
SAMN05895043-GCA_015818415.1	Public	SAMN05895043	GCA_015818415.1	PNUSAV000032		USA	Clinical	NorthAmerica	USA_NA	USA	ST-	NR10K-1677	VppUS1
SAMN05895044-GCA_015818375.1	Public	SAMN05895044	GCA_015818375.1	PNUSAV000033		USA	Clinical	NorthAmerica	USA_NA	USA	ST-	NR10K-1677	VppAsia
SAMN05977307-GCF_001951115.1	Public	SAMN05977307	GCF_001951115.1	1682	2004	Norway	Clinical	Europe	Norway	Norway	ST1682	NR10K-1677	VppAsia
SAMN06042545-GCF_002220985.3	Public	SAMN06042545	GCF_002220985.3	MAVP-R	2011		Clinical				ST2556	NR10K-1677	VppAsia
SAMN06061934-GCF_001996365.2	Public	SAMN06061934	GCF_001996365.2	MVP1	2016	Malaysia	Env	Asia	Malaysia	Malaysia_Negeri_Sembilan	ST1913	NR10K-1677	VppAsia
SAMN06076967-GCA_015818105.1	Public	SAMN06076967	GCA_015818105.1	98-506-B102	1998	USA	Env	NorthAmerica	USA_NA	USA	ST30	NR10K-1677	VppUS2
SAMN06076974-GCA_015819315.1	Public	SAMN06076974	GCA_015819315.1	99-780-C12	1999	USA	Env	NorthAmerica	USA_NA	USA	ST29	NR10K-1677	VppUS1
SAMN06076976-GCA_015817855.1	Public	SAMN06076976	GCA_015817855.1	CFSAN023523	2000	USA	Env	NorthAmerica	USA_NA	USA	ST46	NR10K-1677	VppUS2
SAMN06076977-GCA_015818035.1	Public	SAMN06076977	GCA_015818035.1	CFSAN023524	2000	USA	Env	NorthAmerica	USA_NA	USA	ST47	NR10K-1677	VppUS2
SAMN06077003-GCA_015818755.1	Public	SAMN06077003	GCA_015818755.1	CFSAN023552	2005	Chile	Env	SouthAmerica	Chile	Chile	ST16	NR10K-1677	VppAsia
SAMN06077011-GCA_015818675.1	Public	SAMN06077011	GCA_015818675.1	CFSAN023560	2004	Chile	Env	SouthAmerica	Chile	Chile	ST11	NR10K-1677	VppX
SAMN06110496-GCF_002150175.1	Public	SAMN06110496	GCF_002150175.1	xtf22	2013	China	Env	Asia	China	China_Chengdu	ST1733	NR10K-1677	VppAsia
SAMN06112607-GCF_002150155.1	Public	SAMN06112607	GCF_002150155.1	xtf27	2013	China	Env	Asia	China	China_Guangzhou	ST342	NR10K-1677	VppAsia
SAMN06160634-GCA_015817695.1	Public	SAMN06160634	GCA_015817695.1	PNUSAV000045		USA	Clinical	NorthAmerica	USA_NA	USA	ST2449	NR10K-1677	VppAsia
SAMN06160635-GCA_015817715.1	Public	SAMN06160635	GCA_015817715.1	PNUSAV000046		USA	Clinical	NorthAmerica	USA_NA	USA	ST676	NR10K-1677	VppAsia
SAMN06160636-GCA_015817635.1	Public	SAMN06160636	GCA_015817635.1	PNUSAV000047		USA	Clinical	NorthAmerica	USA_NA	USA	ST1813	NR10K-1677	VppAsia
SAMN06160639-GCA_015817665.1	Public	SAMN06160639	GCA_015817665.1	PNUSAV000050		USA	Clinical	NorthAmerica	USA_NA	USA	ST-	NR10K-1677	VppX
SAMN06161405-GCF_002154055.1	Public	SAMN06161405	GCF_002154055.1	GIMxtf336-2013.07	2013	China	Env	Asia	China	China_Nanning	ST-	NR10K-1677	VppAsia
SAMN06169820-GCF_001921805.1	Public	SAMN06169820	GCF_001921805.1	GIMxtfL88-2011.05	2011	China	Clinical	Asia	China	China_Shenzhen	ST2360	NR10K-1677	VppAsia
SAMN06214593-GCA_015817375.1	Public	SAMN06214593	GCA_015817375.1	CFSAN025071	2006	Spain	Env	Europe	Spain	Spain	ST1032	NR10K-1677	VppAsia
SAMN06214594-GCA_015817565.1	Public	SAMN06214594	GCA_015817565.1	CFSAN025072	2007	Spain	Env	Europe	Spain	Spain	ST199	NR10K-1677	VppX
SAMN06214600-GCA_015817215.1	Public	SAMN06214600	GCA_015817215.1	CFSAN025078	2007	Spain	Env	Europe	Spain	Spain	ST1121	NR10K-1677	VppAsia
SAMN06214605-GCA_015817415.1	Public	SAMN06214605	GCA_015817415.1	CFSAN029660	2006	Spain	Env	Europe	Spain	Spain	ST79	NR10K-1677	VppAsia
SAMN06607467-GCA_015817435.1	Public	SAMN06607467	GCA_015817435.1	PNUSAV000051		USA	Clinical	NorthAmerica	USA_NA	USA	ST-	NR10K-1677	VppAsia
SAMN07185544-GCA_015817255.1	Public	SAMN07185544	GCA_015817255.1	14/1499_VP	2010	UK	Env	Europe	UK	United_Kingdom	ST1157	NR10K-1677	VppUS2
SAMN07267286-GCF_003351885.1	Public	SAMN07267286	GCF_003351885.1	PB1937	2012	China	Env	Asia	China	China_Zhangpu,_Fujian	ST150	NR10K-1677	VppAsia
SAMN07279731-SRR5765306	Public	SAMN07279731	SRR5765306	MAVP-F	2011	USA	Clinical	NorthAmerica	USA_EastCoast	USA_MA	ST1726	NR10K-1677	VppUS1
SAMN07279737-SRR5765326	Public	SAMN07279737	SRR5765326	MAVP-66	2014	USA	Clinical	NorthAmerica	USA_EastCoast	USA_MA	ST2030	NR10K-1677	VppAsia
SAMN07279738-SRR5765309	Public	SAMN07279738	SRR5765309	CTVP17C	2012	USA	Clinical	NorthAmerica	USA_EastCoast	USA_CT	ST1715	NR10K-1677	VppAsia
SAMN07279741-SRR5765315	Public	SAMN07279741	SRR5765315	CT4264	2013	USA	Clinical	NorthAmerica	USA_EastCoast	USA_CT	ST2033	NR10K-1677	VppAsia
SAMN07279746-SRR5765324	Public	SAMN07279746	SRR5765324	MAVP-53	2013	USA	Clinical	NorthAmerica	USA_EastCoast	USA_MA	ST1721	NR10K-1677	VppAsia
SAMN07279752-SRR5765294	Public	SAMN07279752	SRR5765294	MAVP-10	2013	USA	Clinical	NorthAmerica	USA_EastCoast	USA_MA	ST1346	NR10K-1677	VppX
SAMN07291586-GCF_002807115.1	Public	SAMN07291586	GCF_002807115.1	MAVP398	2015	USA	Env	NorthAmerica	USA_EastCoast	USA_MA	ST2123	NR10K-1677	VppAsia
SAMN07337843-GCF_006378735.1	Public	SAMN07337843	GCF_006378735.1	A1_1	2014	China	Env	Asia	China	China_Henan	ST-	NR10K-1677	VppAsia
SAMN07337867-GCF_006377345.1	Public	SAMN07337867	GCF_006377345.1	A3_9	2014	China	Env	Asia	China	China_Henan	ST-	NR10K-1677	VppAsia
SAMN07337886-GCF_006377445.1	Public	SAMN07337886	GCF_006377445.1	B1_7	2014	China	Env	Asia	China	China_Hubei	ST-	NR10K-1677	VppAsia
SAMN07337905-GCF_006376905.1	Public	SAMN07337905	GCF_006376905.1	B2_8	2014	China	Env	Asia	China	China_Hubei	ST-	NR10K-1677	VppAsia
SAMN07337914-GCF_006375495.1	Public	SAMN07337914	GCF_006375495.1	B3_7	2014	China	Env	Asia	China	China_Hubei	ST950	NR10K-1677	VppAsia
SAMN07337918-GCF_006375455.1	Public	SAMN07337918	GCF_006375455.1	B4_10	2014	China	Env	Asia	China	China_Hubei	ST-	NR10K-1677	VppAsia
SAMN07337925-GCF_006375195.1	Public	SAMN07337925	GCF_006375195.1	B4_9	2014	China	Env	Asia	China	China_Hubei	ST-	NR10K-1677	VppAsia
SAMN07337936-GCF_006375175.1	Public	SAMN07337936	GCF_006375175.1	B6_10	2014	China	Env	Asia	China	China_Hubei	ST-	NR10K-1677	VppAsia
SAMN07337937-GCF_006375115.1	Public	SAMN07337937	GCF_006375115.1	B6_2	2014	China	Env	Asia	China	China_Hubei	ST-	NR10K-1677	VppAsia
SAMN07337945-GCF_006374955.1	Public	SAMN07337945	GCF_006374955.1	B7_2	2014	China	Env	Asia	China	China_Hubei	ST-	NR10K-1677	VppAsia
SAMN07337972-GCF_006374285.1	Public	SAMN07337972	GCF_006374285.1	C1_2	2014	China	Env	Asia	China	China_Shandong	ST-	NR10K-1677	VppAsia
SAMN07337990-GCF_006373935.1	Public	SAMN07337990	GCF_006373935.1	C3_3	2014	China	Env	Asia	China	China_Shandong	ST-	NR10K-1677	VppAsia
SAMN07337994-GCF_006373845.1	Public	SAMN07337994	GCF_006373845.1	C3_9	2014	China	Env	Asia	China	China_Shandong	ST1375	NR10K-1677	VppAsia
SAMN07338005-GCF_006373785.1	Public	SAMN07338005	GCF_006373785.1	C5_10	2014	China	Env	Asia	China	China_Shandong	ST-	NR10K-1677	VppAsia
SAMN07338017-GCF_006373455.1	Public	SAMN07338017	GCF_006373455.1	C6_4	2014	China	Env	Asia	China	China_Shandong	ST-	NR10K-1677	VppAsia
SAMN07338044-GCF_006372905.1	Public	SAMN07338044	GCF_006372905.1	D2_2	2014	China	Env	Asia	China	China_Sichuan	ST-	NR10K-1677	VppAsia
SAMN07338048-GCF_006372795.1	Public	SAMN07338048	GCF_006372795.1	D2_9	2014	China	Env	Asia	China	China_Sichuan	ST1315	NR10K-1677	VppAsia
SAMN07338058-GCF_006372615.1	Public	SAMN07338058	GCF_006372615.1	D5_1	2014	China	Env	Asia	China	China_Sichuan	ST-	NR10K-1677	VppAsia
SAMN07338059-GCF_006372595.1	Public	SAMN07338059	GCF_006372595.1	D5_3	2014	China	Env	Asia	China	China_Sichuan	ST-	NR10K-1677	VppAsia
SAMN07338062-GCF_006372565.1	Public	SAMN07338062	GCF_006372565.1	D5_7	2014	China	Env	Asia	China	China_Sichuan	ST-	NR10K-1677	VppAsia
SAMN07338064-GCF_006372465.1	Public	SAMN07338064	GCF_006372465.1	D6_1	2014	China	Env	Asia	China	China_Sichuan	ST-	NR10K-1677	VppAsia
SAMN07338066-GCF_006372445.1	Public	SAMN07338066	GCF_006372445.1	D6_3	2014	China	Env	Asia	China	China_Sichuan	ST-	NR10K-1677	VppAsia
SAMN07338067-GCF_006372405.1	Public	SAMN07338067	GCF_006372405.1	D6_4	2014	China	Env	Asia	China	China_Sichuan	ST-	NR10K-1677	VppAsia
SAMN07338069-GCF_006372395.1	Public	SAMN07338069	GCF_006372395.1	D6_6	2014	China	Env	Asia	China	China_Sichuan	ST1490	NR10K-1677	VppAsia
SAMN07338071-GCF_006372185.1	Public	SAMN07338071	GCF_006372185.1	D6_8	2014	China	Env	Asia	China	China_Sichuan	ST-	NR10K-1677	VppAsia
SAMN07338072-GCF_006372365.1	Public	SAMN07338072	GCF_006372365.1	D7_1	2014	China	Env	Asia	China	China_Sichuan	ST-	NR10K-1677	VppAsia
SAMN07338088-GCF_006371975.1	Public	SAMN07338088	GCF_006371975.1	D9_2	2014	China	Env	Asia	China	China_Sichuan	ST-	NR10K-1677	VppAsia
SAMN07338091-GCF_006371915.1	Public	SAMN07338091	GCF_006371915.1	D9_6	2014	China	Env	Asia	China	China_Sichuan	ST-	NR10K-1677	VppAsia
SAMN07338093-GCF_006372235.1	Public	SAMN07338093	GCF_006372235.1	E1_5	2014	China	Env	Asia	China	China_Zhejiang	ST1835	NR10K-1677	VppAsia
SAMN07338096-GCF_006371685.1	Public	SAMN07338096	GCF_006371685.1	E10_9	2014	China	Env	Asia	China	China_Zhejiang	ST800	NR10K-1677	VppAsia
SAMN07338113-GCF_006371455.1	Public	SAMN07338113	GCF_006371455.1	E9_8	2014	China	Env	Asia	China	China_Zhejiang	ST-	NR10K-1677	VppAsia
SAMN07338114-GCF_006371795.1	Public	SAMN07338114	GCF_006371795.1	F1_1	2014	China	Env	Asia	China	China_Guangxi	ST-	NR10K-1677	VppAsia
SAMN07338128-GCF_006371065.1	Public	SAMN07338128	GCF_006371065.1	F10_4	2014	China	Env	Asia	China	China_Guangxi	ST-	NR10K-1677	VppAsia
SAMN07338164-GCF_006369095.1	Public	SAMN07338164	GCF_006369095.1	F5_1	2014	China	Env	Asia	China	China_Guangxi	ST-	NR10K-1677	VppAsia
SAMN07338179-GCF_006369335.1	Public	SAMN07338179	GCF_006369335.1	F6_7	2014	China	Env	Asia	China	China_Guangxi	ST-	NR10K-1677	VppAsia
SAMN07338182-GCF_006369535.1	Public	SAMN07338182	GCF_006369535.1	F7_10	2014	China	Env	Asia	China	China_Guangxi	ST66	NR10K-1677	VppAsia
SAMN07338200-GCF_006369105.1	Public	SAMN07338200	GCF_006369105.1	F9_1	2014	China	Env	Asia	China	China_Guangxi	ST-	NR10K-1677	VppAsia
SAMN07338209-GCF_006368365.1	Public	SAMN07338209	GCF_006368365.1	F9_9	2014	China	Env	Asia	China	China_Guangxi	ST-	NR10K-1677	VppAsia
SAMN07338210-GCF_006368545.1	Public	SAMN07338210	GCF_006368545.1	G1_1	2014	China	Env	Asia	China	China_Guangxi	ST-	NR10K-1677	VppAsia
SAMN07338212-GCF_006368705.1	Public	SAMN07338212	GCF_006368705.1	G1_2	2014	China	Env	Asia	China	China_Guangxi	ST-	NR10K-1677	VppAsia
SAMN07338224-GCF_006368625.1	Public	SAMN07338224	GCF_006368625.1	G2_6	2014	China	Env	Asia	China	China_Guangxi	ST-	NR10K-1677	VppAsia
SAMN07375601-GCA_015816695.1	Public	SAMN07375601	GCA_015816695.1	PNUSAV000062		USA	Clinical	NorthAmerica	USA_NA	USA	ST2532	NR10K-1677	VppUS1
SAMN07428726-GCA_015816915.1	Public	SAMN07428726	GCA_015816915.1	PNUSAV000065		USA	Clinical	NorthAmerica	USA_NA	USA	ST2006	NR10K-1677	VppAsia
SAMN07535985-GCA_015816715.1	Public	SAMN07535985	GCA_015816715.1	PNUSAV000079		USA	Clinical	NorthAmerica	USA_NA	USA	ST-	NR10K-1677	VppUS2
SAMN07629020-GCF_003612695.1	Public	SAMN07629020	GCF_003612695.1	FORC_072	2017	South_Korea	Env	Asia	South_Korea	South_Korea_Seoul	ST2482	NR10K-1677	VppAsia
SAMN07830311-GCA_015815885.1	Public	SAMN07830311	GCA_015815885.1	PNUSAV000114		USA	Clinical	NorthAmerica	USA_NA	USA	ST2560	NR10K-1677	VppAsia
SAMN07830313-GCA_015815865.1	Public	SAMN07830313	GCA_015815865.1	PNUSAV000116		USA	Clinical	NorthAmerica	USA_NA	USA	ST1060	NR10K-1677	VppAsia
SAMN08007025-GCF_002775145.1	Public	SAMN08007025	GCF_002775145.1	1911C	2008	USA	Env	NorthAmerica	USA_EastCoast	USA_GA	ST-	NR10K-1677	VppUS2
SAMN08016204-GCA_015815365.1	Public	SAMN08016204	GCA_015815365.1	PNUSAV000142		USA	Clinical	NorthAmerica	USA_NA	USA	ST-	NR10K-1677	VppAsia
SAMN08113869-GCA_015814665.1	Public	SAMN08113869	GCA_015814665.1	PNUSAV000141		USA	Clinical	NorthAmerica	USA_NA	USA	ST1831	NR10K-1677	VppAsia
SAMN08162841-GCF_003186355.1	Public	SAMN08162841	GCF_003186355.1	KS17.S5-1	2017	Malaysia	Env	Asia	Malaysia	Malaysia_Selangor	ST2480	NR10K-1677	VppAsia
SAMN08329233-GCF_002880595.1	Public	SAMN08329233	GCF_002880595.1	MVP3	2016	Malaysia	Env	Asia	Malaysia	Malaysia_Negeri_Sembilan	ST1914	NR10K-1677	VppAsia
SAMN08329241-GCF_002880435.1	Public	SAMN08329241	GCF_002880435.1	NA9	2017	Malaysia	Env	Asia	Malaysia	Malaysia_Terengganu	ST1911	NR10K-1677	VppAsia
SAMN08469559-GCA_015811725.1	Public	SAMN08469559	GCA_015811725.1	CFSAN075730	2012	USA	Env	NorthAmerica	USA_WestCoast	USA_WA	ST2478	NR10K-1677	VppUS1
SAMN08473220-GCA_015813845.1	Public	SAMN08473220	GCA_015813845.1	CFSAN075869	2012	USA	Env	NorthAmerica	USA_EastCoast	USA_MD	ST107	NR10K-1677	VppAsia
SAMN08473221-GCA_015814405.1	Public	SAMN08473221	GCA_015814405.1	CFSAN075870	2012	USA	Env	NorthAmerica	USA_EastCoast	USA_MD	ST1858	NR10K-1677	VppX
SAMN08473225-GCA_015813945.1	Public	SAMN08473225	GCA_015813945.1	CFSAN075872	2012	USA	Env	NorthAmerica	USA_EastCoast	USA_MD	ST1859	NR10K-1677	VppAsia
SAMN08473242-GCA_015813795.1	Public	SAMN08473242	GCA_015813795.1	CFSAN075818	2010	USA	Env	NorthAmerica	USA_EastCoast	USA_MD	ST1848	NR10K-1677	VppX
SAMN08473244-GCA_015813065.1	Public	SAMN08473244	GCA_015813065.1	CFSAN075843	2010	USA	Env	NorthAmerica	USA_EastCoast	USA_MD	ST1849	NR10K-1677	VppUS1
SAMN08473247-GCA_016304305.1	Public	SAMN08473247	GCA_016304305.1	CFSAN075820	2011	USA	Env	NorthAmerica	USA_EastCoast	USA_MD	ST1857	NR10K-1677	VppUS2
SAMN08473250-GCA_015814055.1	Public	SAMN08473250	GCA_015814055.1	CFSAN075850	2011	USA	Env	NorthAmerica	USA_EastCoast	USA_MD	ST-	NR10K-1677	VppAsia
SAMN08473253-GCA_015813305.1	Public	SAMN08473253	GCA_015813305.1	CFSAN075862	2011	USA	Env	NorthAmerica	USA_EastCoast	USA_MD	ST807	NR10K-1677	VppAsia
SAMN08473265-GCA_015813585.1	Public	SAMN08473265	GCA_015813585.1	CFSAN075852	2009	USA	Env	NorthAmerica	USA_EastCoast	USA_MD	ST2210	NR10K-1677	VppAsia
SAMN08473268-GCA_015813085.1	Public	SAMN08473268	GCA_015813085.1	CFSAN075824	2011	USA	Env	NorthAmerica	USA_EastCoast	USA_MD	ST1854	NR10K-1677	VppAsia
SAMN08473269-GCA_015813145.1	Public	SAMN08473269	GCA_015813145.1	CFSAN075844	2010	USA	Env	NorthAmerica	USA_EastCoast	USA_MD	ST-	NR10K-1677	VppAsia
SAMN08473275-GCA_015813365.1	Public	SAMN08473275	GCA_015813365.1	CFSAN075846	2011	USA	Env	NorthAmerica	USA_EastCoast	USA_MD	ST1852	NR10K-1677	VppUS1
SAMN08473280-GCA_015814125.1	Public	SAMN08473280	GCA_015814125.1	CFSAN075879	2012	USA	Env	NorthAmerica	USA_EastCoast	USA_MD	ST-	NR10K-1677	VppAsia
SAMN08473283-GCA_015813905.1	Public	SAMN08473283	GCA_015813905.1	CFSAN075861	2011	USA	Env	NorthAmerica	USA_EastCoast	USA_MD	ST-	NR10K-1677	VppAsia
SAMN08473306-GCA_015814185.1	Public	SAMN08473306	GCA_015814185.1	CFSAN075851	2012	USA	Env	NorthAmerica	USA_EastCoast	USA_MD	ST-	NR10K-1677	VppX
SAMN08774111-GCF_003119375.1	Public	SAMN08774111	GCF_003119375.1	APL-R13	2016		Env			Pacific_Ocean	ST-	NR10K-1677	VppX
SAMN08965146-GCA_015805215.1	Public	SAMN08965146	GCA_015805215.1	CFSAN080188	2013	USA	Env	NorthAmerica	USA_WestCoast	USA_WA	ST-	NR10K-1677	VppUS1
SAMN08965175-GCA_015808655.1	Public	SAMN08965175	GCA_015808655.1	CFSAN080163	2013	USA	Env	NorthAmerica	USA_WestCoast	USA_WA	ST136	NR10K-1677	VppUS2
SAMN09074632-GCA_015808115.1	Public	SAMN09074632	GCA_015808115.1	CFSAN079471	2013	USA	Env	NorthAmerica	USA_WestCoast	USA_WA	ST771	NR10K-1677	VppUS1
SAMN09242549-GCA_015806875.1	Public	SAMN09242549	GCA_015806875.1	CFSAN081442	2013	USA	Env	NorthAmerica	USA_WestCoast	USA_WA	ST1203	NR10K-1677	VppAsia
SAMN09280049-GCA_015805575.1	Public	SAMN09280049	GCA_015805575.1	218362	2015		Clinical				ST1918	NR10K-1677	VppAsia
SAMN09655866-GCA_015804215.1	Public	SAMN09655866	GCA_015804215.1	CFSAN083199	2018	Venezuela	Env	SouthAmerica	Venezuela	Venezuela	ST-	NR10K-1677	VppAsia
SAMN09694274-GCF_009859305.1	Public	SAMN09694274	GCF_009859305.1	WS	2016	South_Korea	Env	Asia	South_Korea	South_Korea_Gyeonggi-do,_Pyeongtaek	ST-	NR10K-1677	VppX
SAMN09694275-GCF_009859285.1	Public	SAMN09694275	GCF_009859285.1	WY3	2016	South_Korea	Env	Asia	South_Korea	South_Korea_Jeonnam_Shinan	ST-	NR10K-1677	VppAsia
SAMN09742579-GCF_006383355.1	Public	SAMN09742579	GCF_006383355.1	BS16021	2016	China	Clinical	Asia	China	China_Shanghai	ST1864	NR10K-1677	VppAsia
SAMN09742586-GCF_006382865.1	Public	SAMN09742586	GCF_006382865.1	BS16117	2016	China	Clinical	Asia	China	China_Shanghai	ST1845	NR10K-1677	VppAsia
SAMN09742597-GCF_006382755.1	Public	SAMN09742597	GCF_006382755.1	MH140255	2014	China	Clinical	Asia	China	China_Shanghai	ST2083	NR10K-1677	VppAsia
SAMN09742604-GCF_006382645.1	Public	SAMN09742604	GCF_006382645.1	CMVP16045	2016	China	Env	Asia	China	China_Shanghai	ST595	NR10K-1677	VppAsia
SAMN09869694-GCA_015801335.1	Public	SAMN09869694	GCA_015801335.1	PNUSAV000349		USA	Clinical	NorthAmerica	USA_NA	USA	ST-	NR10K-1677	VppX
SAMN09869750-GCA_015801615.1	Public	SAMN09869750	GCA_015801615.1	PNUSAV000273	2018	USA	Env	NorthAmerica	USA_NA	USA	ST2442	NR10K-1677	VppAsia
SAMN09878947-GCF_003691525.1	Public	SAMN09878947	GCF_003691525.1	160807	2016	China	Env	Asia	China	China_Zhejiang	ST809	NR10K-1677	VppAsia
SAMN10033024-GCA_015800725.1	Public	SAMN10033024	GCA_015800725.1	PNUSAV000402		USA	Clinical	NorthAmerica	USA_NA	USA	ST2529	NR10K-1677	VppX
SAMN10076543-GCA_004324515.1	Public	SAMN10076543	GCA_004324515.1	Vp12	2012	China	Env	Asia	China	China_Shanghai	ST-	NR10K-1677	VppAsia
SAMN10076548-GCA_004324675.1	Public	SAMN10076548	GCA_004324675.1	Vp3	2012	China	Env	Asia	China	China_Beihai	ST2523	NR10K-1677	VppAsia
SAMN10255399-SRR8079360	Public	SAMN10255399	SRR8079360	YK-17	2017	China	Env	Asia	China	China_Yingkou	ST2007	NR10K-1677	VppAsia
SAMN10255400-SRR8079362	Public	SAMN10255400	SRR8079362	YK-33	2017	China	Env	Asia	China	China_Yingkou	ST2468	NR10K-1677	VppAsia
SAMN10287217-GCA_015798215.1	Public	SAMN10287217	GCA_015798215.1	3.254-16	2015	Peru	Clinical	SouthAmerica	Peru	Peru	ST1736	NR10K-1677	VppX
SAMN10397789-GCF_004121285.1	Public	SAMN10397789	GCF_004121285.1	ML1	2017	Malaysia	Env	Asia	Malaysia	Malaysia_Negeri_Sembilan	ST2013	NR10K-1677	VppAsia
SAMN10397793-GCF_004121235.1	Public	SAMN10397793	GCF_004121235.1	ML5	2017	Malaysia	Env	Asia	Malaysia	Malaysia_Negeri_Sembilan	ST390	NR10K-1677	VppAsia
SAMN10436686-GCF_009883835.1	Public	SAMN10436686	GCF_009883835.1	20140722001-1	2014	China	Env	Asia	China	China_Cangzhou,_Hebei	ST415	NR10K-1677	VppAsia
SAMN10436807-GCF_009883895.1	Public	SAMN10436807	GCF_009883895.1	20151116002-3	2015	China	Env	Asia	China	China_Beihai,_Guangxi	ST1166	NR10K-1677	VppAsia
SAMN10591529-GCF_004194515.1	Public	SAMN10591529	GCF_004194515.1	D3112	2015	China	Env	Asia	China	China	ST2513	NR10K-1677	VppAsia
SAMN10702672-GCF_009665495.1	Public	SAMN10702672	GCF_009665495.1	2012AW-0154		USA	Clinical	NorthAmerica	USA_NA	USA	ST1727	NR10K-1677	VppX
SAMN10743323-SRR8455928	Public	SAMN10743323	SRR8455928	vp100057	2010	China	Clinical	Asia	China	China	ST2009	NR10K-1677	VppAsia
SAMN10794260-GCA_015790955.1	Public	SAMN10794260	GCA_015790955.1	PNUSAV000564		USA	Clinical	NorthAmerica	USA_NA	USA	ST-	NR10K-1677	VppUS2
SAMN10954690-GCA_015789425.1	Public	SAMN10954690	GCA_015789425.1	PNUSAV000572		USA	Clinical	NorthAmerica	USA_NA	USA	ST-	NR10K-1677	VppUS1
SAMN11056382-GCF_008693625.1	Public	SAMN11056382	GCF_008693625.1	FDA:FDAARGOS_667		USA	Clinical	NorthAmerica	USA_Inland	USA_KY	ST-	NR10K-1677	VppUS2
SAMN11388521-SRR9734085	Public	SAMN11388521	SRR9734085	G8	2007	USA	Env	NorthAmerica	USA_EastCoast	USA_GBE,_NH	ST-	NR10K-1677	VppUS1
SAMN11388525-GCA_015784255.1	Public	SAMN11388525	GCA_015784255.1	MA303	2015	USA		NorthAmerica	USA_EastCoast	USA_MA	ST-	NR10K-1677	VppAsia
SAMN11400008-GCA_015789035.1	Public	SAMN11400008	GCA_015789035.1	PNUSAV000597		USA	Clinical	NorthAmerica	USA_NA	USA	ST2564	NR10K-1677	VppUS1
SAMN11579495-GCF_013393845.1	Public	SAMN11579495	GCF_013393845.1	LVP1	2013	China	Env	Asia	China	China	ST2150	NR10K-1677	VppAsia
SAMN11579497-GCF_013393885.1	Public	SAMN11579497	GCF_013393885.1	LVP66	2013	China	Env	Asia	China	China	ST1798	NR10K-1677	VppAsia
SAMN11620798-GCA_015783775.1	Public	SAMN11620798	GCA_015783775.1	G1334	2009	USA	Env	NorthAmerica	USA_EastCoast	USA_Great_Bay_Estuary,_New_Hampshire	ST2026	NR10K-1677	VppAsia
SAMN12123413-GCF_006517795.1	Public	SAMN12123413	GCF_006517795.1	Vb0624	2015	China	Env	Asia	China	China_Shenzhen	ST163	NR10K-1677	VppAsia
SAMN12180012-GCA_015787855.1	Public	SAMN12180012	GCA_015787855.1	PNUSAV000651		USA	Clinical	NorthAmerica	USA_NA	USA	ST-	NR10K-1677	VppUS2
SAMN12364849-GCF_009991665.1	Public	SAMN12364849	GCF_009991665.1	710-17	2017	Peru	Clinical	SouthAmerica	Peru	Peru	ST1169	NR10K-1677	Hybrid
SAMN12404565-GCF_008271865.1	Public	SAMN12404565	GCF_008271865.1	PH698	2014	Philippines	Env	Asia	Philippines	Philippines_Negros	ST-	NR10K-1677	VppAsia
SAMN12495044-GCF_008039245.1	Public	SAMN12495044	GCF_008039245.1	HZ17-018	2017	China	Clinical	Asia	China	China_Hangzhou	ST1140	NR10K-1677	VppAsia
SAMN12495047-GCF_008039905.1	Public	SAMN12495047	GCF_008039905.1	HZ17-383	2017	China	Env	Asia	China	China_Hangzhou	ST-	NR10K-1677	VppAsia
SAMN12583380-GCA_015786075.1	Public	SAMN12583380	GCA_015786075.1	PNUSAV000811		USA	Clinical	NorthAmerica	USA_NA	USA	ST710	NR10K-1677	VppAsia
SAMN12614694-GCA_015786855.1	Public	SAMN12614694	GCA_015786855.1	PNUSAV000931		USA	Clinical	NorthAmerica	USA_NA	USA	ST2492	NR10K-1677	VppAsia
SAMN12648278-GCF_009764055.1	Public	SAMN12648278	GCF_009764055.1	2012AW-0224	2012	USA	Clinical	NorthAmerica	USA_NA	USA	ST679	NR10K-1677	VppAsia
SAMN12648279-GCF_012275005.1	Public	SAMN12648279	GCF_012275005.1	2012V-1116		USA	Clinical	NorthAmerica	USA_NA	USA	ST34	NR10K-1677	VppUS1
SAMN12648280-GCF_012274985.1	Public	SAMN12648280	GCF_012274985.1	2012V-1165	2012	USA	Clinical	NorthAmerica	USA_NA	USA	ST110	NR10K-1677	VppUS1
SAMN12648282-GCF_009763645.1	Public	SAMN12648282	GCF_009763645.1	2013V-1146	2013	USA	Clinical	NorthAmerica	USA_NA	USA	ST36	NR10K-1677	VppX
SAMN12648283-GCF_009763605.1	Public	SAMN12648283	GCF_009763605.1	2013V-1136			Clinical				ST-	NR10K-1677	VppUS1
SAMN12648289-GCF_009763025.1	Public	SAMN12648289	GCF_009763025.1	AM43962		USA	Clinical	NorthAmerica	USA_NA	USA	ST2290	NR10K-1677	VppAsia
SAMN12648301-GCF_009763425.1	Public	SAMN12648301	GCF_009763425.1	AM46865		USA	Clinical	NorthAmerica	USA_NA	USA	ST1815	NR10K-1677	VppAsia
SAMN12648303-GCF_012274865.1	Public	SAMN12648303	GCF_012274865.1	AM51557		USA	Clinical	NorthAmerica	USA_NA	USA	ST2518	NR10K-1677	VppAsia
SAMN12715998-GCA_015784955.1	Public	SAMN12715998	GCA_015784955.1	PNUSAV000881		USA	Clinical	NorthAmerica	USA_NA	USA	ST2209	NR10K-1677	VppUS1
SAMN12767281-GCA_015785155.1	Public	SAMN12767281	GCA_015785155.1	PNUSAV000905		USA	Clinical	NorthAmerica	USA_NA	USA	ST-	NR10K-1677	VppUS1
SAMN12857387-GCA_015783235.1	Public	SAMN12857387	GCA_015783235.1	PNUSAV001083		USA	Clinical	NorthAmerica	USA_NA	USA	ST-	NR10K-1677	VppAsia
SAMN12857420-GCA_015782435.1	Public	SAMN12857420	GCA_015782435.1	PNUSAV001088		USA	Clinical	NorthAmerica	USA_NA	USA	ST2549	NR10K-1677	VppAsia
SAMN13008949-GCA_015782775.1	Public	SAMN13008949	GCA_015782775.1	PNUSAV001060		USA	Clinical	NorthAmerica	USA_NA	USA	ST-	NR10K-1677	VppX
SAMN13245769-GCA_015782315.1	Public	SAMN13245769	GCA_015782315.1	CFSAN095232	2013	USA	Env	NorthAmerica	USA_WestCoast	USA_WA	ST61	NR10K-1677	VppUS1
SAMN13245796-GCA_015781595.1	Public	SAMN13245796	GCA_015781595.1	CFSAN095244	2013	USA	Env	NorthAmerica	USA_WestCoast	USA_WA	ST1729	NR10K-1677	VppUS2
SAMN13500486-GCF_014525225.1	Public	SAMN13500486	GCF_014525225.1	2013V-1220		USA	Clinical	NorthAmerica	USA_NA	USA	ST1719	NR10K-1677	VppAsia
SAMN13621685-GCA_015780635.1	Public	SAMN13621685	GCA_015780635.1	PNUSAV001145	2019	USA	Clinical	NorthAmerica	USA_NA	USA	ST-	NR10K-1677	VppAsia
SAMN13621689-GCA_015780435.1	Public	SAMN13621689	GCA_015780435.1	PNUSAV001146	2019	USA	Clinical	NorthAmerica	USA_NA	USA	ST-	NR10K-1677	VppAsia
SAMN13633984-GCA_015780495.1	Public	SAMN13633984	GCA_015780495.1	G61	2007	USA	Env	NorthAmerica	USA_EastCoast	USA_OR_GBE,_NH	ST1125	NR10K-1677	VppX
SAMN13633986-SRR10738125	Public	SAMN13633986	SRR10738125	G363	2008	USA	Env	NorthAmerica	USA_EastCoast	USA_OR_GBE,_NH	ST1574	NR10K-1677	VppAsia
SAMN13634685-GCA_015779795.1	Public	SAMN13634685	GCA_015779795.1	G650	2008	USA	Env	NorthAmerica	USA_EastCoast	USA_OR,_GBE	ST2020	NR10K-1677	VppAsia
SAMN13649479-GCA_015777925.1	Public	SAMN13649479	GCA_015777925.1	G1386	2009	USA	Env	NorthAmerica	USA_EastCoast	USA_NI,_GBE_New_Hampshire	ST1356	NR10K-1677	VppAsia
SAMN13649482-GCA_015778325.1	Public	SAMN13649482	GCA_015778325.1	G1487	2009	USA	Env	NorthAmerica	USA_EastCoast	USA_OR,_GBE_New_Hampshire	ST2021	NR10K-1677	VppAsia
SAMN13649483-SRR10744602	Public	SAMN13649483	SRR10744602	G3654	2013	USA	Env	NorthAmerica	USA_EastCoast	USA_GBE_Maine	ST1123	NR10K-1677	VppUS1
SAMN13649485-SRR10744600	Public	SAMN13649485	SRR10744600	G4026	2013	USA	Env	NorthAmerica	USA_EastCoast	USA_GBE_New_Hampshire	ST773	NR10K-1677	VppUS1
SAMN13649489-GCA_015778845.1	Public	SAMN13649489	GCA_015778845.1	MA118	2014	USA		NorthAmerica	USA_EastCoast	USA_Massachusetts,_Wellfleet	ST-	NR10K-1677	VppUS2
SAMN13706814-SRR11823742	Public	SAMN13706814	SRR11823742	20140829005-2	2014	China	Env	Asia	China	China_Jiangmen	ST532	NR10K-1677	VppAsia
SAMN13706815-SRR11823751	Public	SAMN13706815	SRR11823751	20151113002-3	2015	China	Env	Asia	China	China_Jiangmen	ST2295	NR10K-1677	VppAsia
SAMN13706843-SRR11823777	Public	SAMN13706843	SRR11823777	SH-8	2014	China	Env	Asia	China	China_Shanghai	ST-	NR10K-1677	VppAsia
SAMN13706857-SRR11823782	Public	SAMN13706857	SRR11823782	SH48	2016	China	Env	Asia	China	China_Shanghai	ST-	NR10K-1677	VppAsia
SAMN13706881-SRR11823767	Public	SAMN13706881	SRR11823767	FJ-47	2016	China	Env	Asia	China	China_Zhangpu	ST-	NR10K-1677	VppAsia
SAMN13763540-GCA_015775715.1	Public	SAMN13763540	GCA_015775715.1	PNUSAV001137		USA	Clinical	NorthAmerica	USA_NA	USA	ST103	NR10K-1677	VppX
SAMN14411240-GCF_014921975.1	Public	SAMN14411240	GCF_014921975.1	V110	2016	China	Env	Asia	China	China_Changsha	ST-	NR10K-1677	VppAsia
SAMN14411243-GCF_014921955.1	Public	SAMN14411243	GCF_014921955.1	V113	2016	China	Env	Asia	China	China_Changsha	ST2496	NR10K-1677	VppAsia
SAMN14411244-GCF_014922025.1	Public	SAMN14411244	GCF_014922025.1	V114	2016	China	Env	Asia	China	China_Changsha	ST992	NR10K-1677	VppAsia
SAMN14411246-SRR11357184	Public	SAMN14411246	SRR11357184	V118	2016	China	Env	Asia	China	China_Guiyang	ST-	NR10K-1677	VppAsia
SAMN14411247-SRR11357183	Public	SAMN14411247	SRR11357183	V12	2015	China	Env	Asia	China	China_Guiyang	ST-	NR10K-1677	VppAsia
SAMN14411248-GCF_014921855.1	Public	SAMN14411248	GCF_014921855.1	V120	2016	China	Env	Asia	China	China_Guiyang	ST525	NR10K-1677	VppAsia
SAMN14411251-GCF_014921775.1	Public	SAMN14411251	GCF_014921775.1	V127	2016	China	Env	Asia	China	China_Guiyang	ST-	NR10K-1677	VppAsia
SAMN14411252-GCF_014921825.1	Public	SAMN14411252	GCF_014921825.1	V128	2016	China	Env	Asia	China	China_Hangzhou	ST-	NR10K-1677	VppAsia
SAMN14411257-GCF_014921695.1	Public	SAMN14411257	GCF_014921695.1	V135	2016	China	Env	Asia	China	China_Hohhot	ST-	NR10K-1677	VppAsia
SAMN14411268-GCF_014921435.1	Public	SAMN14411268	GCF_014921435.1	V170	2016	China	Env	Asia	China	China_Macao	ST-	NR10K-1677	VppAsia
SAMN14411269-SRR11357120	Public	SAMN14411269	SRR11357120	V173	2016	China	Env	Asia	China	China_Macao	ST-	NR10K-1677	VppAsia
SAMN14411270-GCF_014921455.1	Public	SAMN14411270	GCF_014921455.1	V174	2016	China	Env	Asia	China	China_Macao	ST-	NR10K-1677	VppAsia
SAMN14411273-GCF_014921355.1	Public	SAMN14411273	GCF_014921355.1	V180	2016	China	Env	Asia	China	China_Macao	ST1843	NR10K-1677	VppAsia
SAMN14411278-GCA_014964125.1	Public	SAMN14411278	GCA_014964125.1	V191	2016	China	Env	Asia	China	China_Hongkong	ST-	NR10K-1677	VppAsia
SAMN14411281-GCA_014964045.1	Public	SAMN14411281	GCA_014964045.1	V194	2016	China	Env	Asia	China	China_Hongkong	ST217	NR10K-1677	VppAsia
SAMN14411282-GCA_014964055.1	Public	SAMN14411282	GCA_014964055.1	V195	2016	China	Env	Asia	China	China_Hongkong	ST-	NR10K-1677	VppAsia
SAMN14411285-GCA_014964025.1	Public	SAMN14411285	GCA_014964025.1	V199	2016	China	Env	Asia	China	China_Hongkong	ST-	NR10K-1677	VppAsia
SAMN14411289-GCA_014963905.1	Public	SAMN14411289	GCA_014963905.1	V203	2016	China	Env	Asia	China	China_Hongkong	ST-	NR10K-1677	VppAsia
SAMN14411291-GCA_014963845.1	Public	SAMN14411291	GCA_014963845.1	V205	2016	China	Env	Asia	China	China_Hongkong	ST-	NR10K-1677	VppAsia
SAMN14411293-GCF_014921315.1	Public	SAMN14411293	GCF_014921315.1	V207	2015	China	Env	Asia	China	China_Urumchi	ST859	NR10K-1677	VppX
SAMN14411300-GCF_014921195.1	Public	SAMN14411300	GCF_014921195.1	V27	2015	China	Env	Asia	China	China_Guiyang	ST-	NR10K-1677	VppAsia
SAMN14411306-GCF_014921045.1	Public	SAMN14411306	GCF_014921045.1	V36	2015	China	Env	Asia	China	China_Guiyang	ST1825	NR10K-1677	VppAsia
SAMN14411315-GCF_014920925.1	Public	SAMN14411315	GCF_014920925.1	V56	2015	China	Env	Asia	China	China_Hohhot	ST-	NR10K-1677	VppAsia
SAMN14411318-GCF_014920825.1	Public	SAMN14411318	GCF_014920825.1	V65	2015	China	Env	Asia	China	China_Hohhot	ST423	NR10K-1677	VppAsia
SAMN14411321-GCF_014920815.1	Public	SAMN14411321	GCF_014920815.1	V69	2015	China	Env	Asia	China	China_Nanjing	ST-	NR10K-1677	VppAsia
SAMN14411324-GCF_014920675.1	Public	SAMN14411324	GCF_014920675.1	V75	2015	China	Env	Asia	China	China_Nanjing	ST-	NR10K-1677	VppAsia
SAMN14411325-GCF_014920685.1	Public	SAMN14411325	GCF_014920685.1	V76	2015	China	Env	Asia	China	China_Nanjing	ST-	NR10K-1677	VppAsia
SAMN14411326-GCF_014920695.1	Public	SAMN14411326	GCF_014920695.1	V77	2015	China	Env	Asia	China	China_Nanjing	ST1352	NR10K-1677	VppAsia
SAMN14411330-GCF_014920565.1	Public	SAMN14411330	GCF_014920565.1	V82	2015	China	Env	Asia	China	China_Zhengzhou	ST-	NR10K-1677	VppAsia
SAMN14411331-GCF_014920605.1	Public	SAMN14411331	GCF_014920605.1	V85	2015	China	Env	Asia	China	China_Urumchi	ST2061	NR10K-1677	VppAsia
SAMN14411332-GCF_014920545.1	Public	SAMN14411332	GCF_014920545.1	V86	2015	China	Env	Asia	China	China_Urumchi	ST543	NR10K-1677	VppAsia
SAMN14411335-GCF_014920505.1	Public	SAMN14411335	GCF_014920505.1	V93	2015	China	Env	Asia	China	China_Macao	ST1353	NR10K-1677	VppX
SAMN14411339-GCF_014920375.1	Public	SAMN14411339	GCF_014920375.1	Vp129	2013	China	Env	Asia	China	China_Jinan	ST-	NR10K-1677	VppAsia
SAMN14411340-SRR11357155	Public	SAMN14411340	SRR11357155	Vp132	2013	China	Env	Asia	China	China_Jinan	ST-	NR10K-1677	VppAsia
SAMN14411345-GCF_014920275.1	Public	SAMN14411345	GCF_014920275.1	Vp156	2013	China	Env	Asia	China	China_Beijing	ST2176	NR10K-1677	VppAsia
SAMN14411349-SRR11357145	Public	SAMN14411349	SRR11357145	Vp166	2013	China	Env	Asia	China	China_Beijing	ST-	NR10K-1677	VppAsia
SAMN14411354-SRR11357140	Public	SAMN14411354	SRR11357140	Vp194	2013	China	Env	Asia	China	China_Lanzhou	ST507	NR10K-1677	VppAsia
SAMN14411360-GCF_014919935.1	Public	SAMN14411360	GCF_014919935.1	Vp234	2013	China	Env	Asia	China	China_Shenzhen	ST1072	NR10K-1677	VppX
SAMN14411361-GCF_014920015.1	Public	SAMN14411361	GCF_014920015.1	Vp239	2013	China	Env	Asia	China	China_Shenzhen	ST2146	NR10K-1677	VppAsia
SAMN14411362-GCF_014919965.1	Public	SAMN14411362	GCF_014919965.1	Vp242	2013	China	Env	Asia	China	China_Shenzhen	ST2142	NR10K-1677	VppAsia
SAMN14411372-GCF_014919745.1	Public	SAMN14411372	GCF_014919745.1	Vp284	2013	China	Env	Asia	China	China_Shaoguan	ST-	NR10K-1677	VppAsia
SAMN14411373-GCF_014919755.1	Public	SAMN14411373	GCF_014919755.1	Vp286	2013	China	Env	Asia	China	China_Shaoguan	ST2166	NR10K-1677	VppX
SAMN14411374-GCF_014919715.1	Public	SAMN14411374	GCF_014919715.1	Vp287	2013	China	Env	Asia	China	China_Shaoguan	ST2133	NR10K-1677	VppAsia
SAMN14411376-GCF_014919655.1	Public	SAMN14411376	GCF_014919655.1	Vp293	2013	China	Env	Asia	China	China_Shaoguan	ST2161	NR10K-1677	VppAsia
SAMN14411377-GCF_014919635.1	Public	SAMN14411377	GCF_014919635.1	Vp297	2013	China	Env	Asia	China	China_Shaoguan	ST2172	NR10K-1677	VppAsia
SAMN14411379-GCF_014919555.1	Public	SAMN14411379	GCF_014919555.1	Vp301	2013	China	Env	Asia	China	China_Heyuan	ST847	NR10K-1677	VppAsia
SAMN14411390-GCF_014919395.1	Public	SAMN14411390	GCF_014919395.1	Vp333	2013	China	Env	Asia	China	China_Fuzhou	ST-	NR10K-1677	VppAsia
SAMN14411392-GCF_014919355.1	Public	SAMN14411392	GCF_014919355.1	Vp350	2013	China	Env	Asia	China	China_Nanning	ST-	NR10K-1677	VppAsia
SAMN14411396-GCF_014919255.1	Public	SAMN14411396	GCF_014919255.1	Vp368	2013	China	Env	Asia	China	China_Beihai	ST-	NR10K-1677	VppAsia
SAMN14411404-GCA_014930255.1	Public	SAMN14411404	GCA_014930255.1	Vp398	2014	China	Env	Asia	China	China_Nanchang	ST2131	NR10K-1677	VppAsia
SAMN14411406-GCF_014919165.1	Public	SAMN14411406	GCF_014919165.1	Vp412	2013	China	Env	Asia	China	China_Guangzhou	ST693	NR10K-1677	VppAsia
SAMN14411412-GCF_014919055.1	Public	SAMN14411412	GCF_014919055.1	Vp428	2013	China	Env	Asia	China	China_Guangzhou	ST-	NR10K-1677	VppAsia
SAMN14411415-SRR11357244	Public	SAMN14411415	SRR11357244	Vp435	2013	China	Env	Asia	China	China_Guangzhou	ST376	NR10K-1677	VppAsia
SAMN14411417-GCF_014918955.1	Public	SAMN14411417	GCF_014918955.1	Vp439	2013	China	Env	Asia	China	China_Guangzhou	ST1209	NR10K-1677	VppAsia
SAMN14411419-SRR11357240	Public	SAMN14411419	SRR11357240	Vp442	2013	China	Env	Asia	China	China_Guangzhou	ST-	NR10K-1677	VppAsia
SAMN14411420-GCF_014918895.1	Public	SAMN14411420	GCF_014918895.1	Vp443	2013	China	Env	Asia	China	China_Guangzhou	ST452	NR10K-1677	VppAsia
SAMN14411425-GCF_014918805.1	Public	SAMN14411425	GCF_014918805.1	Vp456	2013	China	Env	Asia	China	China_Guangzhou	ST2139	NR10K-1677	VppAsia
SAMN14411428-SRR11357204	Public	SAMN14411428	SRR11357204	Vp466	2013	China	Env	Asia	China	China_Guangzhou	ST-	NR10K-1677	VppAsia
SAMN14411429-GCF_014918685.1	Public	SAMN14411429	GCF_014918685.1	Vp469	2013	China	Env	Asia	China	China_Guangzhou	ST888	NR10K-1677	VppAsia
SAMN14411432-GCF_014918665.1	Public	SAMN14411432	GCF_014918665.1	Vp489	2013	China	Env	Asia	China	China_Guangzhou	ST-	NR10K-1677	VppAsia
SAMN14411436-GCF_014918575.1	Public	SAMN14411436	GCF_014918575.1	Vp50	2012	China	Env	Asia	China	China_Lanzhou	ST121	NR10K-1677	VppAsia
SAMN14411437-SRR11357198	Public	SAMN14411437	SRR11357198	Vp54	2012	China	Env	Asia	China	China_Harbin	ST-	NR10K-1677	VppX
SAMN14411443-GCF_014918435.1	Public	SAMN14411443	GCF_014918435.1	Vp7	2012	China	Env	Asia	China	China_Xiamen	ST2128	NR10K-1677	VppAsia
SAMN14411446-SRR11357189	Public	SAMN14411446	SRR11357189	Vp79	2012	China	Env	Asia	China	China_Beijing	ST-	NR10K-1677	VppAsia
SAMN15054260-GCA_015774675.1	Public	SAMN15054260	GCA_015774675.1	PNUSAV001188		USA	Clinical	NorthAmerica	USA_NA	USA	ST-	NR10K-1677	VppAsia
SAMN15331473-SRR12065278	Public	SAMN15331473	SRR12065278	HN1	2017	China	Env	Asia	China	China_Hainan_province	ST248	NR10K-1677	VppAsia
SAMN15429000-GCF_016877695.1	Public	SAMN15429000	GCF_016877695.1	H8	2015	Peru	Clinical	SouthAmerica	Peru	Peru	ST1735	NR10K-1677	VppAsia
SAMN15429012-GCF_016877475.1	Public	SAMN15429012	GCF_016877475.1	INSP00112	2016	Peru	Env	SouthAmerica	Peru	Peru	ST1446	NR10K-1677	VppAsia
SAMN15429015-GCF_016877435.1	Public	SAMN15429015	GCF_016877435.1	260-16	2016	Peru	Clinical	SouthAmerica	Peru	Peru	ST1732	NR10K-1677	VppAsia
SAMN15429020-GCF_016877295.1	Public	SAMN15429020	GCF_016877295.1	INSP0011	2016	Peru	Env	SouthAmerica	Peru	Peru	ST2455	NR10K-1677	VppAsia
SAMN15429025-GCF_016877215.1	Public	SAMN15429025	GCF_016877215.1	INSP00556	2016	Peru	Env	SouthAmerica	Peru	Peru	ST-	NR10K-1677	VppX
SAMN15429030-GCF_016877115.1	Public	SAMN15429030	GCF_016877115.1	INST008110	2016	Peru	Env	SouthAmerica	Peru	Peru	ST-	NR10K-1677	VppX
SAMN15429044-GCF_016876875.1	Public	SAMN15429044	GCF_016876875.1	INSCH013717	2017	Peru	Env	SouthAmerica	Peru	Peru	ST-	NR10K-1677	VppX
SAMN15429045-GCF_016876835.1	Public	SAMN15429045	GCF_016876835.1	INSCH0143	2017	Peru	Env	SouthAmerica	Peru	Peru	ST-	NR10K-1677	VppX
SAMN15429046-GCF_016876795.1	Public	SAMN15429046	GCF_016876795.1	INSCH0153	2017	Peru	Env	SouthAmerica	Peru	Peru	ST-	NR10K-1677	VppX
SAMN15429047-GCF_016876775.1	Public	SAMN15429047	GCF_016876775.1	INSCH0154	2017	Peru	Env	SouthAmerica	Peru	Peru	ST-	NR10K-1677	VppX
SAMN15429049-GCF_016876735.1	Public	SAMN15429049	GCF_016876735.1	INSCH0156	2017	Peru	Env	SouthAmerica	Peru	Peru	ST-	NR10K-1677	VppX
SAMN15429053-GCF_016876645.1	Public	SAMN15429053	GCF_016876645.1	INSP0041017	2017	Peru	Env	SouthAmerica	Peru	Peru	ST-	NR10K-1677	VppAsia
SAMN15429054-GCF_016876635.1	Public	SAMN15429054	GCF_016876635.1	INSP0047	2017	Peru	Env	SouthAmerica	Peru	Peru	ST-	NR10K-1677	VppX
SAMN15429056-GCF_016876595.1	Public	SAMN15429056	GCF_016876595.1	INSP0066	2017	Peru	Env	SouthAmerica	Peru	Peru	ST-	NR10K-1677	VppX
SAMN15429059-GCF_016876515.1	Public	SAMN15429059	GCF_016876515.1	INST0181	2017	Peru	Env	SouthAmerica	Peru	Peru	ST-	NR10K-1677	VppX
SAMN15429061-GCF_016876495.1	Public	SAMN15429061	GCF_016876495.1	INST0192	2017	Peru	Env	SouthAmerica	Peru	Peru	ST-	NR10K-1677	VppX
SAMN15429063-GCF_016876435.1	Public	SAMN15429063	GCF_016876435.1	INST0211	2017	Peru	Env	SouthAmerica	Peru	Peru	ST-	NR10K-1677	VppX
SAMN15429067-GCF_016876355.1	Public	SAMN15429067	GCF_016876355.1	INST0228	2017	Peru	Env	SouthAmerica	Peru	Peru	ST-	NR10K-1677	VppX
SAMN15429068-GCF_016876395.1	Public	SAMN15429068	GCF_016876395.1	INST0231	2017	Peru	Env	SouthAmerica	Peru	Peru	ST-	NR10K-1677	VppX
SAMN15429069-GCF_016876335.1	Public	SAMN15429069	GCF_016876335.1	INST0232	2017	Peru	Env	SouthAmerica	Peru	Peru	ST-	NR10K-1677	VppAsia
SAMN15429073-GCF_016876255.1	Public	SAMN15429073	GCF_016876255.1	INST027417	2017	Peru	Env	SouthAmerica	Peru	Peru	ST-	NR10K-1677	VppX
SAMN15429074-GCF_016876235.1	Public	SAMN15429074	GCF_016876235.1	INST028217	2017	Peru	Env	SouthAmerica	Peru	Peru	ST-	NR10K-1677	VppX
SAMN15429076-GCF_016876195.1	Public	SAMN15429076	GCF_016876195.1	VA-0569-17	2017	Peru	Env	SouthAmerica	Peru	Peru	ST-	NR10K-1677	VppX
SAMN15429077-GCF_016876175.1	Public	SAMN15429077	GCF_016876175.1	VA-0662-17	2017	Peru	Env	SouthAmerica	Peru	Peru	ST-	NR10K-1677	VppX
SAMN15594841-GCF_014396905.1	Public	SAMN15594841	GCF_014396905.1	VHT1_MFl	2020	USA	Env	NorthAmerica	USA_EastCoast	USA_Florida	ST-	NR10K-1677	Hybrid
SAMN15594842-GCF_014396885.1	Public	SAMN15594842	GCF_014396885.1	VHT2_MFl	2020	USA	Env	NorthAmerica	USA_EastCoast	USA_Florida	ST-	NR10K-1677	VppX
SAMN15755100-GCF_014217295.1	Public	SAMN15755100	GCF_014217295.1	TJA114	2017	China	Env	Asia	China	China_Tianjin	ST1743	NR10K-1677	VppAsia
SAMN15848060-GCA_015746265.1	Public	SAMN15848060	GCA_015746265.1	PNUSAV001256		USA	Clinical	NorthAmerica	USA_NA	USA	ST-	NR10K-1677	VppAsia
SAMN15889510-GCA_023205935.1	Public	SAMN15889510	GCA_023205935.1	XMM117	2019	China	Env	Asia	China	China_Xiamen	ST722	NR10K-1677	VppUS2
SAMN15889541-SRR13023703	Public	SAMN15889541	SRR13023703	DLO1750	2019	China	Env	Asia	China	China_Dalian	ST1750	NR10K-1677	VppAsia
SAMN15889575-GCA_016430065.1	Public	SAMN15889575	GCA_016430065.1	DHM1630	2019	China	Env	Asia	China	China_Donggang	ST-	NR10K-1677	VppAsia
SAMN15900789-GCA_015746105.1	Public	SAMN15900789	GCA_015746105.1	PNUSAV001240		USA	Clinical	NorthAmerica	USA_NA	USA	ST-	NR10K-1677	VppAsia
SAMN16057162-GCA_020740855.1	Public	SAMN16057162	GCA_020740855.1	16-VB00179	2016	Germany	Env	Europe	Germany	Germany	ST-	NR10K-1677	VppUS1
SAMN16057163-GCA_020740875.1	Public	SAMN16057163	GCA_020740875.1	16-VB00184	2016	Germany	Env	Europe	Germany	Germany	ST-	NR10K-1677	VppAsia
SAMN16057386-GCA_020740915.1	Public	SAMN16057386	GCA_020740915.1	16-VB00204	2016	Germany	Env	Europe	Germany	Germany	ST1415	NR10K-1677	VppUS1
SAMN16057388-GCA_020740925.1	Public	SAMN16057388	GCA_020740925.1	17-VB00127	2017	Germany	Env	Europe	Germany	Germany	ST-	NR10K-1677	VppAsia
SAMN16057439-GCA_020741135.1	Public	SAMN16057439	GCA_020741135.1	17-VB00364	2017	Germany	Env	Europe	Germany	Germany	ST-	NR10K-1677	VppAsia
SAMN16111715-GCA_015172915.1	Public	SAMN16111715	GCA_015172915.1	BTXS2	2019	China	Env	Asia	China	China_Tianjin	ST-	NR10K-1677	VppAsia
SAMN16252940-SRR12704060	Public	SAMN16252940	SRR12704060	17-VB00214	2017	Germany	Env	Europe	Germany	Germany	ST-	NR10K-1677	VppAsia
SAMN16782948-GCA_016818375.1	Public	SAMN16782948	GCA_016818375.1	VP5	2010	China	Env	Asia	China	China_Guangdong,_Shenzhen	ST520	NR10K-1677	VppAsia
SAMN16782971-GCA_016817875.1	Public	SAMN16782971	GCA_016817875.1	VP38	2008	China	Env	Asia	China	China_Guangdong,_Shenzhen	ST503	NR10K-1677	VppAsia
SAMN16783146-GCA_016824615.1	Public	SAMN16783146	GCA_016824615.1	VP244	2016	China	Env	Asia	China	China_Guangdong,_Shenzhen	ST1154	NR10K-1677	VppAsia
SAMN16783170-GCA_016824105.1	Public	SAMN16783170	GCA_016824105.1	VP269	2012	China	Env	Asia	China	China_Guangdong,_Shenzhen	ST-	NR10K-1677	VppAsia
SAMN16783172-GCA_016824075.1	Public	SAMN16783172	GCA_016824075.1	VP271	2010	China	Env	Asia	China	China_Guangdong,_Shenzhen	ST-	NR10K-1677	VppAsia
SAMN16783267-GCA_016822135.1	Public	SAMN16783267	GCA_016822135.1	VP371	2010	China	Clinical	Asia	China	China_Guangdong,_Shenzhen	ST-	NR10K-1677	VppAsia
SAMN16783376-GCA_016818635.1	Public	SAMN16783376	GCA_016818635.1	VP229	2008	China	Env	Asia	China	China_Guangdong,_Shenzhen	ST504	NR10K-1677	VppAsia
SAMN16844529-GCF_016834555.1	Public	SAMN16844529	GCF_016834555.1	Diseased_Shrimp	2017	India	Env	Asia	India	India_Kumta	ST428	NR10K-1677	VppAsia
SAMN16844542-GCF_016132485.1	Public	SAMN16844542	GCF_016132485.1	Moribund_shrimp	2017	India	Env	Asia	India	India	ST2429	NR10K-1677	VppAsia
SAMN16954303-GCF_015779285.1	Public	SAMN16954303	GCF_015779285.1	20-082A3	2020	South_Korea	Env	Asia	South_Korea	South_Korea_Boryung	ST413	NR10K-1677	VppAsia
SAMN17041478-GCA_015908385.1	Public	SAMN17041478	GCA_015908385.1	PNUSAV001477	2020	USA	Clinical	NorthAmerica	USA_NA	USA	ST-	NR10K-1677	VppAsia
SAMN17188276-GCA_021729985.1	Public	SAMN17188276	GCA_021729985.1	LH80	2017	China	Env	Asia	China	China_Tangshan	ST1800	NR10K-1677	VppAsia
SAMN17188296-GCA_021730085.1	Public	SAMN17188296	GCA_021730085.1	VP157	2015	China	Env	Asia	China	China_Tianjin	ST122	NR10K-1677	VppAsia
SAMN17188307-SRR14373879	Public	SAMN17188307	SRR14373879	TJ-167	2017	China	Env	Asia	China	China_Tianjin	ST1749	NR10K-1677	VppAsia
SAMN17215410-GCA_016541065.1	Public	SAMN17215410	GCA_016541065.1	PNUSAV001485	2020	USA	Clinical	NorthAmerica	USA_NA	USA	ST-	NR10K-1677	Hybrid
SAMN17311106-SRR13716870	Public	SAMN17311106	SRR13716870	YK14	2018	China	Env	Asia	China	China_Yingkou	ST1160	NR10K-1677	VppAsia
SAMN17311120-SRR13716863	Public	SAMN17311120	SRR13716863	YK188	2019	China	Env	Asia	China	China_Yingkou	ST1785	NR10K-1677	VppAsia
SAMN17311128-SRR13716848	Public	SAMN17311128	SRR13716848	LH138	2020	China	Env	Asia	China	China_Yingkou	ST1796	NR10K-1677	VppAsia
SAMN17808225-SRR13684778	Public	SAMN17808225	SRR13684778	VB18PR-0012-2			Env				ST286	NR10K-1677	VppAsia
SAMN17808231-SRR13684784	Public	SAMN17808231	SRR13684784	VB18PR-0023-2			Env				ST-	NR10K-1677	VppAsia
SAMN17808235-GCA_018119105.1	Public	SAMN17808235	GCA_018119105.1	VB18PR-0025-2			Env				ST-	NR10K-1677	VppAsia
SAMN17808273-GCA_018118805.1	Public	SAMN17808273	GCA_018118805.1	VB18PR-0106-1			Env				ST802	NR10K-1677	VppAsia
SAMN17808289-GCA_018126945.1	Public	SAMN17808289	GCA_018126945.1	VB18PR-0137-1			Env				ST-	NR10K-1677	VppAsia
SAMN17808307-SRR13684722	Public	SAMN17808307	SRR13684722	VB18PR-0170-1			Env				ST-	NR10K-1677	VppUS1
SAMN17808317-GCA_018119085.1	Public	SAMN17808317	GCA_018119085.1	VB18PR-0183-1			Env				ST-	NR10K-1677	VppAsia
SAMN17808320-GCA_018126825.1	Public	SAMN17808320	GCA_018126825.1	VB18PR-0188-1			Env				ST2216	NR10K-1677	VppX
SAMN17808329-GCA_018126405.1	Public	SAMN17808329	GCA_018126405.1	VB18PR-0199-2			Env				ST406	NR10K-1677	VppAsia
SAMN17808335-GCA_018118925.1	Public	SAMN17808335	GCA_018118925.1	VB18PR-0202-2			Env				ST-	NR10K-1677	VppAsia
SAMN17831993-GCA_019271935.1	Public	SAMN17831993	GCA_019271935.1	Colony523		Thailand	Env	Asia	Thailand	Thailand_Sakon_Nakhon	ST-	NR10K-1677	VppAsia
SAMN17831995-GCA_019271895.1	Public	SAMN17831995	GCA_019271895.1	Colony551		Thailand	Env	Asia	Thailand	Thailand_Nhong_Khai	ST1817	NR10K-1677	VppAsia
SAMN17831997-GCA_019271675.1	Public	SAMN17831997	GCA_019271675.1	Colony92		Thailand	Env	Asia	Thailand	Thailand_Trang	ST-	NR10K-1677	VppAsia
SAMN17831998-GCA_019271575.1	Public	SAMN17831998	GCA_019271575.1	Colony93		Thailand	Env	Asia	Thailand	Thailand_Trang	ST-	NR10K-1677	VppAsia
SAMN17832002-GCA_019271295.1	Public	SAMN17832002	GCA_019271295.1	Colony526		Thailand	Env	Asia	Thailand	Thailand_Sakon_Nakhon	ST-	NR10K-1677	VppX
SAMN17832003-GCA_019271255.1	Public	SAMN17832003	GCA_019271255.1	Colony545		Thailand	Env	Asia	Thailand	Thailand_Nhong_Khai	ST-	NR10K-1677	VppAsia
SAMN17832004-GCA_019271235.1	Public	SAMN17832004	GCA_019271235.1	Colony546		Thailand	Env	Asia	Thailand	Thailand_Nhong_Khai	ST-	NR10K-1677	VppX
SAMN17832005-GCA_019271215.1	Public	SAMN17832005	GCA_019271215.1	Colony547		Thailand	Env	Asia	Thailand	Thailand	ST865	NR10K-1677	VppAsia
SAMN17832006-GCA_019271195.1	Public	SAMN17832006	GCA_019271195.1	Colony548		Thailand	Env	Asia	Thailand	Thailand_Udon_Thani	ST-	NR10K-1677	VppAsia
SAMN17832009-GCA_019271135.1	Public	SAMN17832009	GCA_019271135.1	Colony552		Thailand	Env	Asia	Thailand	Thailand_Nhong_Khai	ST-	NR10K-1677	VppAsia
SAMN17832010-GCA_019271115.1	Public	SAMN17832010	GCA_019271115.1	Colony553		Thailand	Env	Asia	Thailand	Thailand_Nhong_Khai	ST2110	NR10K-1677	VppAsia
SAMN17832011-GCA_019271095.1	Public	SAMN17832011	GCA_019271095.1	Colony554		Thailand	Env	Asia	Thailand	Thailand_Nhong_Khai	ST-	NR10K-1677	VppAsia
SAMN17832012-GCA_019271075.1	Public	SAMN17832012	GCA_019271075.1	Colony555		Thailand	Env	Asia	Thailand	Thailand_Samut_Sakhon	ST1343	NR10K-1677	VppAsia
SAMN17832013-GCA_019271055.1	Public	SAMN17832013	GCA_019271055.1	Colony556		Thailand	Env	Asia	Thailand	Thailand_Samut_Sakhon	ST1055	NR10K-1677	VppAsia
SAMN17832014-GCA_019271035.1	Public	SAMN17832014	GCA_019271035.1	Colony557		Thailand	Env	Asia	Thailand	Thailand_Samut_Sakhon	ST-	NR10K-1677	VppAsia
SAMN17832015-GCA_019271015.1	Public	SAMN17832015	GCA_019271015.1	Colony558		Thailand	Env	Asia	Thailand	Thailand_Samut_Sakhon	ST-	NR10K-1677	VppX
SAMN17832016-GCA_019270995.1	Public	SAMN17832016	GCA_019270995.1	Colony559		Thailand	Env	Asia	Thailand	Thailand_Samut_Sakhon	ST2195	NR10K-1677	VppAsia
SAMN17832017-GCA_019270875.1	Public	SAMN17832017	GCA_019270875.1	Colony601		Thailand	Env	Asia	Thailand	Thailand_Songkhla	ST1087	NR10K-1677	VppAsia
SAMN17832018-GCA_019270795.1	Public	SAMN17832018	GCA_019270795.1	Colony602		Thailand	Env	Asia	Thailand	Thailand	ST918	NR10K-1677	VppX
SAMN17832019-GCA_019270695.1	Public	SAMN17832019	GCA_019270695.1	Colony607		Thailand	Env	Asia	Thailand	Thailand	ST-	NR10K-1677	VppAsia
SAMN17839805-GCA_019273715.1	Public	SAMN17839805	GCA_019273715.1	Colony608		Thailand	Env	Asia	Thailand	Thailand_Udon_Thani	ST-	NR10K-1677	VppAsia
SAMN17839806-GCA_019273695.1	Public	SAMN17839806	GCA_019273695.1	Colony127	2019	Thailand	Env	Asia	Thailand	Thailand	ST-	NR10K-1677	VppAsia
SAMN17917431-GCF_018799025.1	Public	SAMN17917431	GCF_018799025.1	Colony41		Thailand	Clinical	Asia	Thailand	Thailand_Trang	ST332	NR10K-1677	VppAsia
SAMN18102755-GCF_017313585.1	Public	SAMN18102755	GCF_017313585.1	Vb2188	2017	China	Env	Asia	China	China_Shenzhen	ST-	NR10K-1677	VppAsia
SAMN18102759-GCF_017313485.1	Public	SAMN18102759	GCF_017313485.1	Vb2511	2017	China	Env	Asia	China	China_Shenzhen	ST1152	NR10K-1677	VppUS1
SAMN18314262-GCA_017372055.1	Public	SAMN18314262	GCA_017372055.1	210030	2016	USA	Env	NorthAmerica	USA_EastCoast	USA_NJ	ST-	NR10K-1677	VppUS2
SAMN18394829-GCA_019321785.1	Public	SAMN18394829	GCA_019321785.1	64	2018	China	Env	Asia	China	China_Guangdong	ST1	NR10K-1677	VppAsia
SAMN18509374-GCA_017604465.1	Public	SAMN18509374	GCA_017604465.1	210037	2016	USA	Env	NorthAmerica	USA_EastCoast	USA_NJ	ST2443	NR10K-1677	VppUS2
SAMN18528243-GCA_017637745.1	Public	SAMN18528243	GCA_017637745.1	210290	2019	USA	Env	NorthAmerica	USA_EastCoast	USA_NJ	ST-	NR10K-1677	VppAsia
SAMN18528244-GCA_017637685.1	Public	SAMN18528244	GCA_017637685.1	210291	2019	USA	Env	NorthAmerica	USA_EastCoast	USA_NJ	ST2494	NR10K-1677	VppAsia
SAMN18528252-GCA_018017055.1	Public	SAMN18528252	GCA_018017055.1	210274	2018	USA	Env	NorthAmerica	USA_EastCoast	USA_NJ	ST-	NR10K-1677	VppX
SAMN18528260-GCA_017637705.1	Public	SAMN18528260	GCA_017637705.1	210268	2018	USA	Env	NorthAmerica	USA_EastCoast	USA_NJ	ST-	NR10K-1677	VppUS2
SAMN18721142-GCF_018135645.1	Public	SAMN18721142	GCF_018135645.1	FB-11	2017	China	Env	Asia	China	China_Hangzhou	ST165	NR10K-1677	VppAsia
SAMN18762051-GCA_018081165.1	Public	SAMN18762051	GCA_018081165.1	210352	2020	USA	Env	NorthAmerica	USA_EastCoast	USA_NJ	ST2464	NR10K-1677	VppX
SAMN19769868-GCA_021890355.1	Public	SAMN19769868	GCA_021890355.1	VpN4-46	2017	China	Env	Asia	China	China_Shanghai	ST-	NR10K-1677	VppAsia
SAMN19796191-GCA_019000665.1	Public	SAMN19796191	GCA_019000665.1	PNUSAV001582	2021	USA	Clinical	NorthAmerica	USA_NA	USA	ST2493	NR10K-1677	VppUS1
SAMN19918828-SRR14944463	Public	SAMN19918828	SRR14944463	PNUSAV001643	2021	USA	Env	NorthAmerica	USA_NA	USA	ST-	NR10K-1677	VppAsia
SAMN19918836-SRR14970029	Public	SAMN19918836	SRR14970029	PNUSAV001642	2021	USA	Env	NorthAmerica	USA_NA	USA	ST-	NR10K-1677	VppAsia
SAMN19918858-SRR14979008	Public	SAMN19918858	SRR14979008	PNUSAV001639	2021	USA	Env	NorthAmerica	USA_NA	USA	ST741	NR10K-1677	Hybrid
SAMN19918862-SRR14985912	Public	SAMN19918862	SRR14985912	PNUSAV001632	2021	USA	Env	NorthAmerica	USA_NA	USA	ST-	NR10K-1677	VppAsia
SAMN20305596-GCA_019290435.1	Public	SAMN20305596	GCA_019290435.1	PNUSAV001705	2021	USA	Env	NorthAmerica	USA_NA	USA	ST2509	NR10K-1677	VppUS1
SAMN20305604-GCA_019291885.1	Public	SAMN20305604	GCA_019291885.1	PNUSAV001715	2021	USA	Env	NorthAmerica	USA_NA	USA	ST2511	NR10K-1677	VppUS1
SAMN20305607-GCA_019291605.1	Public	SAMN20305607	GCA_019291605.1	PNUSAV001722	2021	USA	Env	NorthAmerica	USA_NA	USA	ST2512	NR10K-1677	VppUS2
SAMN20458874-GCA_019393695.1	Public	SAMN20458874	GCA_019393695.1	PNUSAV001823	2021	USA	Env	NorthAmerica	USA_NA	USA	ST-	NR10K-1677	VppUS1
SAMN20805029-GCA_022290955.1	Public	SAMN20805029	GCA_022290955.1	PV112	2018	Colombia	Env	SouthAmerica	Colombia	Colombia_Choco	ST-	NR10K-1677	VppX
SAMN20805032-GCA_022290755.1	Public	SAMN20805032	GCA_022290755.1	PV213	2019	Colombia	Env	SouthAmerica	Colombia	Colombia_Valle_del_Cauca	ST2488	NR10K-1677	VppX
SAMN20805034-GCA_022290785.1	Public	SAMN20805034	GCA_022290785.1	PV235	2019	Colombia	Env	SouthAmerica	Colombia	Colombia_Narino	ST2490	NR10K-1677	VppX
SAMN22043428-GCA_020280225.1	Public	SAMN22043428	GCA_020280225.1	PNUSAV002217	2021	USA	Clinical	NorthAmerica	USA_NA	USA	ST154	NR10K-1677	VppAsia
SAMN22253496-SRR16324073	Public	SAMN22253496	SRR16324073	PNUSAV001498	2020	USA	Env	NorthAmerica	USA_NA	USA	ST2212	NR10K-1677	VppUS2
SAMN22253497-SRR16324069	Public	SAMN22253497	SRR16324069	PNUSAV001501	2020	USA	Env	NorthAmerica	USA_NA	USA	ST2437	NR10K-1677	VppAsia
SAMN22253498-SRR16324061	Public	SAMN22253498	SRR16324061	PNUSAV001502	2020	USA	Env	NorthAmerica	USA_NA	USA	ST2440	NR10K-1677	VppUS2
SAMN22253500-SRR16324063	Public	SAMN22253500	SRR16324063	PNUSAV001507	2020	USA	Env	NorthAmerica	USA_NA	USA	ST1334	NR10K-1677	VppAsia
SAMN22253502-SRR16324077	Public	SAMN22253502	SRR16324077	PNUSAV001505	2020	USA	Env	NorthAmerica	USA_NA	USA	ST2439	NR10K-1677	Hybrid
SAMN23407501-GCA_020972685.1	Public	SAMN23407501	GCA_020972685.1	21MO09SH01-V1	2021	USA	Env	NorthAmerica	USA_Inland	USA_MO	ST-	NR10K-1677	VppAsia
SAMN24777701-GCA_022397605.1	Public	SAMN24777701	GCA_022397605.1	M14-00202b	2013	Australia	Env	Oceania	Australia	Australia_NSW,_Port_Stephens	ST-	NR10K-1677	VppAsia
SAMN25128001-SRR17673829	Public	SAMN25128001	SRR17673829	ST417	2021	Australia	Clinical	Oceania	Australia	Australia	ST417	NR10K-1677	VppAsia
SAMN25134887-SRR17677415	Public	SAMN25134887	SRR17677415	PNUSAV002477	2022	USA	Env	NorthAmerica	USA_NA	USA	ST-	NR10K-1677	VppUS1
SAMN25134888-SRR17677414	Public	SAMN25134888	SRR17677414	PNUSAV002482	2022	USA	Env	NorthAmerica	USA_NA	USA	ST-	NR10K-1677	VppX
SAMN25134890-SRR17786665	Public	SAMN25134890	SRR17786665	PNUSAV002483	2022	USA	Env	NorthAmerica	USA_NA	USA	ST-	NR10K-1677	VppUS1
SAMN25285885-SRR17772392	Public	SAMN25285885	SRR17772392	V21010066	2021	USA	Env	NorthAmerica	USA_EastCoast	USA_NJ	ST1199	NR10K-1677	VppAsia
SAMN25285889-SRR17772399	Public	SAMN25285889	SRR17772399	V21010052	2021	USA	Env	NorthAmerica	USA_EastCoast	USA_NJ	ST2497	NR10K-1677	VppAsia
SAMN25285890-SRR17772393	Public	SAMN25285890	SRR17772393	V21010054	2021	USA	Env	NorthAmerica	USA_EastCoast	USA_NJ	ST-	NR10K-1677	VppUS2
SAMN25285894-SRR17772397	Public	SAMN25285894	SRR17772397	V21010060	2021	USA	Env	NorthAmerica	USA_EastCoast	USA_NJ	ST-	NR10K-1677	VppUS1
SAMN25285895-SRR17772389	Public	SAMN25285895	SRR17772389	V21010058	2021	USA	Env	NorthAmerica	USA_EastCoast	USA_NJ	ST-	NR10K-1677	VppAsia
SAMN25285897-SRR17772391	Public	SAMN25285897	SRR17772391	V21010062	2021	USA	Env	NorthAmerica	USA_EastCoast	USA_NJ	ST-	NR10K-1677	VppX
SAMN25285900-SRR17772403	Public	SAMN25285900	SRR17772403	V21010078	2021	USA	Env	NorthAmerica	USA_EastCoast	USA_NJ	ST-	NR10K-1677	VppUS1
SAMN25285902-SRR17772408	Public	SAMN25285902	SRR17772408	V21010074	2021	USA	Env	NorthAmerica	USA_EastCoast	USA_NJ	ST-	NR10K-1677	VppX
SAMN25338427-SRR17787798	Public	SAMN25338427	SRR17787798	PNUSAV002499	2021	USA	Env	NorthAmerica	USA_NA	USA	ST-	NR10K-1677	VppUS1
SAMN25524174-SRR17838887	Public	SAMN25524174	SRR17838887	V21010083	2021	USA	Env	NorthAmerica	USA_EastCoast	USA_NJ	ST-	NR10K-1677	VppAsia
SAMN25656893-SRR17888656	Public	SAMN25656893	SRR17888656	V21010114	2021	USA	Env	NorthAmerica	USA_EastCoast	USA_NJ	ST-	NR10K-1677	VppAsia
SAMN25656903-SRR17888668	Public	SAMN25656903	SRR17888668	V21010109	2021	USA	Env	NorthAmerica	USA_EastCoast	USA_NJ	ST445	NR10K-1677	VppX
SAMN25656905-SRR17888663	Public	SAMN25656905	SRR17888663	V21010088	2021	USA	Env	NorthAmerica	USA_EastCoast	USA_NJ	ST2547	NR10K-1677	VppX
SAMN25656906-SRR17888662	Public	SAMN25656906	SRR17888662	V21010094	2021	USA	Env	NorthAmerica	USA_EastCoast	USA_NJ	ST2503	NR10K-1677	VppUS1
SAMN26198549-SRR18508059	Public	SAMN26198549	SRR18508059	19MO03SH03-2	2019	USA	Env	NorthAmerica	USA_Inland	USA_MO	ST-	NR10K-1677	VppAsia
SAMN26198741-SRR18508005	Public	SAMN26198741	SRR18508005	19MO01SH02	2019	USA	Env	NorthAmerica	USA_Inland	USA_MO	ST-	NR10K-1677	VppAsia
SAMN26198766-SRR18507850	Public	SAMN26198766	SRR18507850	19NY03SH02	2019	USA	Env	NorthAmerica	USA_EastCoast	USA_NY	ST973	NR10K-1677	VppAsia
SAMN26523571-SRR18270575	Public	SAMN26523571	SRR18270575	V21010129	2021	USA	Env	NorthAmerica	USA_EastCoast	USA_NJ	ST-	NR10K-1677	VppUS2
SAMN26523573-SRR18270787	Public	SAMN26523573	SRR18270787	V21010139	2021	USA	Env	NorthAmerica	USA_EastCoast	USA_NJ	ST-	NR10K-1677	VppAsia
SAMN26523576-SRR18270786	Public	SAMN26523576	SRR18270786	V21010130	2021	USA	Env	NorthAmerica	USA_EastCoast	USA_NJ	ST-	NR10K-1677	VppAsia
SAMN26550103-GCA_022603315.1	Public	SAMN26550103	GCA_022603315.1	MUVP10	2016	Thailand	Env	Asia	Thailand	Thailand_Gulf_of_Thailand,_Bangpoo,_Samut_Prakan	ST-	NR10K-1677	VppAsia
SAMN26550104-GCA_022603295.1	Public	SAMN26550104	GCA_022603295.1	MUVP20	2017	Thailand	Env	Asia	Thailand	Thailand_Gulf_of_Thailand,_Bangpoo,_Samut_Prakan	ST1929	NR10K-1677	VppAsia
SAMN26655273-SRR18395847	Public	SAMN26655273	SRR18395847		2020	Malaysia	Env	Asia	Malaysia	Malaysia_Pahang,_Kuantan	ST-	NR10K-1677	VppAsia
SAMN26659663-SRR18326279	Public	SAMN26659663	SRR18326279	V21010161	2017	USA	Env	NorthAmerica	USA_EastCoast	USA_NJ	ST97	NR10K-1677	VppUS1
SAMN26659670-SRR18326291	Public	SAMN26659670	SRR18326291	V21010145	2021	USA	Env	NorthAmerica	USA_EastCoast	USA_NJ	ST-	NR10K-1677	Hybrid
SAMN26659674-SRR18326293	Public	SAMN26659674	SRR18326293	V21010181	2018	USA	Env	NorthAmerica	USA_EastCoast	USA_NJ	ST-	NR10K-1677	VppX
SAMN26980445-SRR18490902	Public	SAMN26980445	SRR18490902	V21010174	2017	USA	Env	NorthAmerica	USA_EastCoast	USA_NJ	ST1556	NR10K-1677	VppUS2
SAMN27114194-SRR18548563	Public	SAMN27114194	SRR18548563	PNUSAV002696	2022	USA	Env	NorthAmerica	USA_NA	USA	ST-	NR10K-1677	VppUS2
SAMN27114195-SRR18548566	Public	SAMN27114195	SRR18548566	PNUSAV002699	2022	USA	Env	NorthAmerica	USA_NA	USA	ST-	NR10K-1677	VppX
SAMN27114196-SRR18548561	Public	SAMN27114196	SRR18548561	PNUSAV002698	2022	USA	Env	NorthAmerica	USA_NA	USA	ST-	NR10K-1677	VppAsia
SAMN27297347-SRR18609788	Public	SAMN27297347	SRR18609788	21MO11SH01-V1	2021	USA	Env	NorthAmerica	USA_Inland	USA_MO	ST-	NR10K-1677	VppAsia
SAMN27514929-SRR18709555	Public	SAMN27514929	SRR18709555	V21010193	2018	USA	Env	NorthAmerica	USA_EastCoast	USA_NJ	ST1853	NR10K-1677	VppUS1
SAMN27514931-SRR18709553	Public	SAMN27514931	SRR18709553	V21010187	2018	USA	Env	NorthAmerica	USA_EastCoast	USA_NJ	ST323	NR10K-1677	VppUS1
SAMN27590336-SRR18762466	Public	SAMN27590336	SRR18762466	PHLUSAVBR00337	2021	USA	Env	NorthAmerica	USA_WestCoast	USA_WA	ST-	NR10K-1677	VppX
SAMN27590653-SRR18763195	Public	SAMN27590653	SRR18763195	PHLUSAVBR00302	2021	USA	Env	NorthAmerica	USA_WestCoast	USA_WA	ST130	NR10K-1677	VppAsia
SAMN27590655-SRR18763193	Public	SAMN27590655	SRR18763193	PHLUSAVBR00304	2021	USA	Env	NorthAmerica	USA_WestCoast	USA_WA	ST1155	NR10K-1677	VppUS1
SAMN27591389-SRR18819734	Public	SAMN27591389	SRR18819734	PHLUSAVBR00262	2021	USA	Env	NorthAmerica	USA_WestCoast	USA_WA	ST-	NR10K-1677	VppAsia
SAMN27591398-SRR18819748	Public	SAMN27591398	SRR18819748	PHLUSAVBR00271	2021	USA	Env	NorthAmerica	USA_WestCoast	USA_WA	ST1521	NR10K-1677	VppUS1
SAMN27591402-SRR18819744	Public	SAMN27591402	SRR18819744	PHLUSAVBR00277	2021	USA	Env	NorthAmerica	USA_WestCoast	USA_WA	ST-	NR10K-1677	VppAsia
SAMN27591407-SRR18819738	Public	SAMN27591407	SRR18819738	PHLUSAVBR00282	2021	USA	Env	NorthAmerica	USA_WestCoast	USA_WA	ST1141	NR10K-1677	VppX
SAMN27591409-SRR18819736	Public	SAMN27591409	SRR18819736	PHLUSAVBR00284	2021	USA	Env	NorthAmerica	USA_WestCoast	USA_WA	ST-	NR10K-1677	VppUS1
SAMN27646127-SRR18823209	Public	SAMN27646127	SRR18823209	PHLUSAVBR00235	2021	USA	Env	NorthAmerica	USA_WestCoast	USA_WA	ST-	NR10K-1677	VppAsia
SAMN27646137-SRR18823217	Public	SAMN27646137	SRR18823217	PHLUSAVBR00246	2021	USA	Env	NorthAmerica	USA_WestCoast	USA_WA	ST-	NR10K-1677	VppX
SAMN27646139-SRR18823215	Public	SAMN27646139	SRR18823215	PHLUSAVBR00248	2021	USA	Env	NorthAmerica	USA_WestCoast	USA_WA	ST2477	NR10K-1677	VppUS1
SAMN27646149-SRR18823204	Public	SAMN27646149	SRR18823204	PHLUSAVBR00299	2021	USA	Env	NorthAmerica	USA_WestCoast	USA_WA	ST-	NR10K-1677	VppUS1
SAMN28093312-SRR19086129	Public	SAMN28093312	SRR19086129	PNUSAV002137	2021	USA	Env	NorthAmerica	USA_Inland	USA_NV	ST2561	NR10K-1677	VppAsia
SAMN28100960-SRR19094423	Public	SAMN28100960	SRR19094423	PNUSAV002754	2019	Viet_Nam	Env	Asia	Viet_Nam	Viet_Nam	ST1073	NR10K-1677	VppAsia
SAMN28100961-SRR19094414	Public	SAMN28100961	SRR19094414	PNUSAV002781	2019	Mexico	Env	NorthAmerica	Mexico	Mexico	ST-	NR10K-1677	VppUS1
SAMN28100968-SRR19094413	Public	SAMN28100968	SRR19094413	PNUSAV002755	2020	Ecuador	Env	SouthAmerica	Ecuador	Ecuador	ST723	NR10K-1677	VppUS1
SAMN28207901-SRR19178875	Public	SAMN28207901	SRR19178875	PNUSAV002817	2022	USA	Env	NorthAmerica	USA_NA	USA	ST-	NR10K-1677	VppX
SAMN28860739-SRR19538276	Public	SAMN28860739	SRR19538276	PNUSAV002725	2022	USA		NorthAmerica	USA_NA	USA	ST-	NR10K-1677	VppAsia
SAMN28860741-SRR19537972	Public	SAMN28860741	SRR19537972	PNUSAV002858	2022	USA		NorthAmerica	USA_NA	USA	ST-	NR10K-1677	VppUS2
SAMN28860743-SRR19538274	Public	SAMN28860743	SRR19538274	PNUSAV002836	2022	USA		NorthAmerica	USA_NA	USA	ST-	NR10K-1677	VppAsia
SAMN29622003-SRR20068178	Public	SAMN29622003	SRR20068178	22MO06SH02-V1	2022	USA	Env	NorthAmerica	USA_Inland	USA_MO	ST-	NR10K-1677	VppAsia
SAMN29637700-SRR20083416	Public	SAMN29637700	SRR20083416	2020V-1032	2020	USA		NorthAmerica	USA_NA	USA	ST-	NR10K-1677	VppUS1
SAMN29637701-SRR20083420	Public	SAMN29637701	SRR20083420	2020V-1122	2020	USA		NorthAmerica	USA_NA	USA	ST-	NR10K-1677	VppAsia
SAMN29658966-SRR20095042	Public	SAMN29658966	SRR20095042	PNUSAV002907	2022	USA		NorthAmerica	USA_NA	USA	ST64	NR10K-1677	VppAsia
SAMN29658975-SRR20096754	Public	SAMN29658975	SRR20096754	PNUSAV002904	2022	USA		NorthAmerica	USA_NA	USA	ST-	NR10K-1677	VppAsia
SAMN29658980-SRR20096759	Public	SAMN29658980	SRR20096759	PNUSAV002910	2022	USA		NorthAmerica	USA_NA	USA	ST632	NR10K-1677	VppX
SPVP110015	Shenzhen	SAMN20298575	SRR15185224	SPVP110015	2011	China	Env	Asia	China	China_Shenzhen	ST-	NR10K-1677	VppAsia
SPVP110016	Shenzhen	SAMN20352791	SRR15219062	SPVP110016	2014	China	Env	Asia	China	China_Shenzhen	ST-	NR10K-1677	VppAsia
SPVP110025	Shenzhen	SAMN20298580	SRR15185218	SPVP110025	2011	China	Env	Asia	China	China_Shenzhen	ST823	NR10K-1677	VppAsia
SPVP110027	Shenzhen	SAMN20298581	SRR15185217	SPVP110027	2011	China	Env	Asia	China	China_Shenzhen	ST-	NR10K-1677	VppAsia
SPVP110036	Shenzhen	SAMN20298599	SRR15185197	SPVP110036	2011	China	Env	Asia	China	China_Shenzhen	ST-	NR10K-1677	VppAsia
SPVP110059	Shenzhen	SAMN20298794	SRR15184920	SPVP110059	2011	China	Env	Asia	China	China_Shenzhen	ST-	NR10K-1677	VppAsia
SPVP110065	Shenzhen	SAMN20298798	SRR15184916	SPVP110065	2011	China	Env	Asia	China	China_Shenzhen	ST-	NR10K-1677	VppAsia
SPVP110077	Shenzhen	SAMN20298785	SRR15184930	SPVP110077	2011	China	Env	Asia	China	China_Shenzhen	ST-	NR10K-1677	VppAsia
SPVP110089	Shenzhen	SAMN20298784	SRR15184931	SPVP110089	2011	China	Env	Asia	China	China_Shenzhen	ST-	NR10K-1677	VppAsia
SPVP110091	Shenzhen	SAMN20298809	SRR15184903	SPVP110091	2011	China	Env	Asia	China	China_Shenzhen	ST-	NR10K-1677	VppAsia
SPVP110092	Shenzhen	SAMN20298807	SRR15184906	SPVP110092	2011	China	Env	Asia	China	China_Shenzhen	ST-	NR10K-1677	VppX
SPVP130012	Shenzhen	SAMN20352541	SRR15218937	SPVP130012	2013	China	Env	Asia	China	China_Shenzhen	ST-	NR10K-1677	VppAsia
SPVP130043	Shenzhen	SAMN20352602	SRR15219341	SPVP130043	2013	China	Env	Asia	China	China_Shenzhen	ST-	NR10K-1677	VppAsia
SPVP130048	Shenzhen	SAMN20352600	SRR15219343	SPVP130048	2013	China	Env	Asia	China	China_Shenzhen	ST-	NR10K-1677	VppAsia
SPVP130073	Shenzhen	SAMN20352635	SRR15219199	SPVP130073	2013	China	Env	Asia	China	China_Shenzhen	ST-	NR10K-1677	VppAsia
SPVP130074	Shenzhen	SAMN20352636	SRR15219198	SPVP130074	2013	China	Env	Asia	China	China_Shenzhen	ST-	NR10K-1677	VppAsia
SPVP130081	Shenzhen	SAMN20352640	SRR15219192	SPVP130081	2013	China	Env	Asia	China	China_Shenzhen	ST1113	NR10K-1677	VppAsia
SPVP130086	Shenzhen	SAMN20352617	SRR15219325	SPVP130086	2013	China	Env	Asia	China	China_Shenzhen	ST2192	NR10K-1677	VppAsia
SPVP130088	Shenzhen	SAMN20352619	SRR15219323	SPVP130088	2013	China	Env	Asia	China	China_Shenzhen	ST-	NR10K-1677	VppAsia
SPVP130091	Shenzhen	SAMN20352643	SRR15219189	SPVP130091	2013	China	Env	Asia	China	China_Shenzhen	ST-	NR10K-1677	VppAsia
SPVP130097	Shenzhen	SAMN20352660	SRR15219123	SPVP130097	2013	China	Env	Asia	China	China_Shenzhen	ST-	NR10K-1677	VppAsia
SPVP130105	Shenzhen	SAMN20352669	SRR15219114	SPVP130105	2013	China	Env	Asia	China	China_Shenzhen	ST-	NR10K-1677	VppAsia
SPVP130112	Shenzhen	SAMN20352672	SRR15218773	SPVP130112	2013	China	Env	Asia	China	China_Shenzhen	ST-	NR10K-1677	VppAsia
SPVP140001	Shenzhen	SAMN20352718	SRR15218691	SPVP140001	2014	China	Env	Asia	China	China_Shenzhen	ST-	NR10K-1677	VppAsia
SPVP140004	Shenzhen	SAMN20352721	SRR15218586	SPVP140004	2014	China	Env	Asia	China	China_Shenzhen	ST-	NR10K-1677	VppAsia
SPVP140025	Shenzhen	SAMN20352753	SRR15218550	SPVP140025	2014	China	Env	Asia	China	China_Shenzhen	ST-	NR10K-1677	VppAsia
SPVP140026	Shenzhen	SAMN20352754	SRR15218549	SPVP140026	2014	China	Env	Asia	China	China_Shenzhen	ST-	NR10K-1677	VppAsia
SPVP140027	Shenzhen	SAMN20352755	SRR15218548	SPVP140027	2014	China	Env	Asia	China	China_Shenzhen	ST-	NR10K-1677	VppAsia
SPVP140030	Shenzhen	SAMN20352757	SRR15218546	SPVP140030	2014	China	Env	Asia	China	China_Shenzhen	ST-	NR10K-1677	VppAsia
SPVP140033	Shenzhen	SAMN20352745	SRR15218559	SPVP140033	2014	China	Env	Asia	China	China_Shenzhen	ST512	NR10K-1677	VppAsia
SPVP140040	Shenzhen	SAMN20352761	SRR15218541	SPVP140040	2014	China	Env	Asia	China	China_Shenzhen	ST-	NR10K-1677	VppAsia
SPVP140049	Shenzhen	SAMN20352766	SRR15218536	SPVP140049	2014	China	Env	Asia	China	China_Shenzhen	ST-	NR10K-1677	VppAsia
SPVP140050	Shenzhen	SAMN20352750	SRR15218553	SPVP140050	2014	China	Env	Asia	China	China_Shenzhen	ST-	NR10K-1677	VppAsia
SPVP140051	Shenzhen	SAMN20352767	SRR15218535	SPVP140051	2014	China	Env	Asia	China	China_Shenzhen	ST-	NR10K-1677	VppAsia
SPVP140058	Shenzhen	SAMN20352789	SRR15219065	SPVP140058	2014	China	Env	Asia	China	China_Shenzhen	ST-	NR10K-1677	VppAsia
SPVP140059	Shenzhen	SAMN20352769	SRR15218533	SPVP140059	2014	China	Env	Asia	China	China_Shenzhen	ST-	NR10K-1677	VppAsia
SPVP140063	Shenzhen	SAMN20352771	SRR15218530	SPVP140063	2014	China	Env	Asia	China	China_Shenzhen	ST347	NR10K-1677	VppAsia
SPVP140074	Shenzhen	SAMN20352777	SRR15218523	SPVP140074	2014	China	Env	Asia	China	China_Shenzhen	ST-	NR10K-1677	VppAsia
SPVP140081	Shenzhen	SAMN20352798	SRR15219055	SPVP140081	2014	China	Env	Asia	China	China_Shenzhen	ST-	NR10K-1677	VppAsia
SPVP140092	Shenzhen	SAMN20352800	SRR15219052	SPVP140092	2014	China	Env	Asia	China	China_Shenzhen	ST895	NR10K-1677	VppAsia
SPVP140095	Shenzhen	SAMN20352799	SRR15219054	SPVP140095	2014	China	Env	Asia	China	China_Shenzhen	ST218	NR10K-1677	VppAsia
SPVP140108	Shenzhen	SAMN20352861	SRR15218809	SPVP140108	2014	China	Env	Asia	China	China_Shenzhen	ST-	NR10K-1677	VppAsia
SPVP140110	Shenzhen	SAMN20352855	SRR15218816	SPVP140110	2014	China	Env	Asia	China	China_Shenzhen	ST-	NR10K-1677	VppAsia
SPVP140126	Shenzhen	SAMN20352865	SRR15218805	SPVP140126	2014	China	Env	Asia	China	China_Shenzhen	ST-	NR10K-1677	VppAsia
SPVP140133	Shenzhen	SAMN20352868	SRR15218802	SPVP140133	2014	China	Env	Asia	China	China_Shenzhen	ST-	NR10K-1677	VppAsia
SPVP140135	Shenzhen	SAMN20352836	SRR15218944	SPVP140135	2014	China	Env	Asia	China	China_Shenzhen	ST-	NR10K-1677	VppAsia
SPVP140148	Shenzhen	SAMN20352839	SRR15218835	SPVP140148	2014	China	Env	Asia	China	China_Shenzhen	ST-	NR10K-1677	VppAsia
SPVP140152	Shenzhen	SAMN20352857	SRR15218814	SPVP140152	2014	China	Env	Asia	China	China_Shenzhen	ST-	NR10K-1677	VppAsia
SPVP140157	Shenzhen	SAMN20352873	SRR15218796	SPVP140157	2014	China	Env	Asia	China	China_Shenzhen	ST-	NR10K-1677	VppAsia
SPVP140159	Shenzhen	SAMN20352874	SRR15218795	SPVP140159	2014	China	Env	Asia	China	China_Shenzhen	ST-	NR10K-1677	VppAsia
SPVP140166	Shenzhen	SAMN20352895	SRR15219449	SPVP140166	2014	China	Env	Asia	China	China_Shenzhen	ST-	NR10K-1677	VppAsia
SPVP140172	Shenzhen	SAMN20352907	SRR15219367	SPVP140172	2014	China	Env	Asia	China	China_Shenzhen	ST-	NR10K-1677	VppAsia
SPVP140174	Shenzhen	SAMN20352842	SRR15218830	SPVP140174	2014	China	Env	Asia	China	China_Shenzhen	ST-	NR10K-1677	VppX
SPVP140176	Shenzhen	SAMN20352909	SRR15219365	SPVP140176	2014	China	Env	Asia	China	China_Shenzhen	ST-	NR10K-1677	VppAsia
SPVP140185	Shenzhen	SAMN20352932	SRR15219271	SPVP140185	2014	China	Env	Asia	China	China_Shenzhen	ST-	NR10K-1677	VppAsia
SPVP140190	Shenzhen	SAMN20352934	SRR15219269	SPVP140190	2014	China	Env	Asia	China	China_Shenzhen	ST-	NR10K-1677	VppAsia
SPVP140194	Shenzhen	SAMN20352693	SRR15218718	SPVP140194	2014	China	Env	Asia	China	China_Shenzhen	ST-	NR10K-1677	VppX
SPVP140212	Shenzhen	SAMN20352973	SRR15219155	SPVP140212	2014	China	Env	Asia	China	China_Shenzhen	ST-	NR10K-1677	VppAsia
SPVP140227	Shenzhen	SAMN20352981	SRR15219146	SPVP140227	2014	China	Env	Asia	China	China_Shenzhen	ST-	NR10K-1677	VppAsia
SPVP140233	Shenzhen	SAMN20352984	SRR15219143	SPVP140233	2014	China	Env	Asia	China	China_Shenzhen	ST-	NR10K-1677	VppAsia
SPVP140247	Shenzhen	SAMN20352988	SRR15219139	SPVP140247	2014	China	Env	Asia	China	China_Shenzhen	ST-	NR10K-1677	VppAsia
SPVP140250	Shenzhen	SAMN20352990	SRR15218752	SPVP140250	2014	China	Env	Asia	China	China_Shenzhen	ST1036	NR10K-1677	VppAsia
SPVP140257	Shenzhen	SAMN20352967	SRR15219162	SPVP140257	2014	China	Env	Asia	China	China_Shenzhen	ST-	NR10K-1677	VppAsia
SPVP140266	Shenzhen	SAMN20352996	SRR15218746	SPVP140266	2014	China	Env	Asia	China	China_Shenzhen	ST-	NR10K-1677	VppAsia
SPVP140273	Shenzhen	SAMN20352698	SRR15218713	SPVP140273	2014	China	Env	Asia	China	China_Shenzhen	ST-	NR10K-1677	VppAsia
SPVP140274	Shenzhen	SAMN20352686	SRR15218758	SPVP140274	2014	China	Env	Asia	China	China_Shenzhen	ST360	NR10K-1677	VppAsia
SPVP140280	Shenzhen	SAMN20352687	SRR15218757	SPVP140280	2014	China	Env	Asia	China	China_Shenzhen	ST437	NR10K-1677	VppAsia
SPVP140284	Shenzhen	SAMN20352702	SRR15218708	SPVP140284	2014	China	Env	Asia	China	China_Shenzhen	ST-	NR10K-1677	VppAsia
SPVP140285	Shenzhen	SAMN20352703	SRR15218707	SPVP140285	2014	China	Env	Asia	China	China_Shenzhen	ST-	NR10K-1677	VppAsia
SPVP140286	Shenzhen	SAMN20352704	SRR15218706	SPVP140286	2014	China	Env	Asia	China	China_Shenzhen	ST-	NR10K-1677	VppAsia
SPVP150015	Shenzhen	SAMN20353041	SRR15218662	SPVP150015	2015	China	Env	Asia	China	China_Shenzhen	ST-	NR10K-1677	VppAsia
SPVP1500163	Shenzhen	SAMN20353280	SRR15219289	SPVP1500163	2015	China	Env	Asia	China	China_Shenzhen	ST2371	NR10K-1677	VppAsia
SPVP1500164	Shenzhen	SAMN20353281	SRR15219288	SPVP1500164	2015	China	Env	Asia	China	China_Shenzhen	ST-	NR10K-1677	VppAsia
SPVP150021	Shenzhen	SAMN20353047	SRR15218620	SPVP150021	2015	China	Env	Asia	China	China_Shenzhen	ST-	NR10K-1677	VppAsia
SPVP150024	Shenzhen	SAMN20353049	SRR15218618	SPVP150024	2015	China	Env	Asia	China	China_Shenzhen	ST-	NR10K-1677	VppAsia
SPVP150029	Shenzhen	SAMN20353064	SRR15218601	SPVP150029	2015	China	Env	Asia	China	China_Shenzhen	ST-	NR10K-1677	VppAsia
SPVP150030	Shenzhen	SAMN20353065	SRR15218600	SPVP150030	2015	China	Env	Asia	China	China_Shenzhen	ST-	NR10K-1677	VppAsia
SPVP150033	Shenzhen	SAMN20353052	SRR15218614	SPVP150033	2015	China	Env	Asia	China	China_Shenzhen	ST1018	NR10K-1677	VppAsia
SPVP150037	Shenzhen	SAMN20353074	SRR15218590	SPVP150037	2015	China	Env	Asia	China	China_Shenzhen	ST-	NR10K-1677	VppAsia
SPVP150041	Shenzhen	SAMN20353055	SRR15218611	SPVP150041	2015	China	Env	Asia	China	China_Shenzhen	ST-	NR10K-1677	VppAsia
SPVP150044	Shenzhen	SAMN20353056	SRR15218610	SPVP150044	2015	China	Env	Asia	China	China_Shenzhen	ST-	NR10K-1677	VppAsia
SPVP150045	Shenzhen	SAMN20353066	SRR15218599	SPVP150045	2015	China	Env	Asia	China	China_Shenzhen	ST-	NR10K-1677	VppAsia
SPVP150049	Shenzhen	SAMN20353069	SRR15218596	SPVP150049	2015	China	Env	Asia	China	China_Shenzhen	ST-	NR10K-1677	VppAsia
SPVP150065	Shenzhen	SAMN20353071	SRR15218593	SPVP150065	2015	China	Env	Asia	China	China_Shenzhen	ST419	NR10K-1677	VppAsia
SPVP150070	Shenzhen	SAMN20353083	SRR15218479	SPVP150070	2015	China	Env	Asia	China	China_Shenzhen	ST-	NR10K-1677	VppAsia
SPVP150078	Shenzhen	SAMN20353024	SRR15218682	SPVP150078	2015	China	Env	Asia	China	China_Shenzhen	ST-	NR10K-1677	VppAsia
SPVP150083	Shenzhen	SAMN20353127	SRR15219087	SPVP150083	2015	China	Env	Asia	China	China_Shenzhen	ST-	NR10K-1677	VppAsia
SPVP150087	Shenzhen	SAMN20353129	SRR15219085	SPVP150087	2015	China	Env	Asia	China	China_Shenzhen	ST-	NR10K-1677	VppAsia
SPVP150100	Shenzhen	SAMN20353135	SRR15219078	SPVP150100	2015	China	Env	Asia	China	China_Shenzhen	ST-	NR10K-1677	VppAsia
SPVP150111	Shenzhen	SAMN20353091	SRR15218470	SPVP150111	2015	China	Env	Asia	China	China_Shenzhen	ST2522	NR10K-1677	VppAsia
SPVP150113	Shenzhen	SAMN20353088	SRR15218474	SPVP150113	2015	China	Env	Asia	China	China_Shenzhen	ST2039	NR10K-1677	VppAsia
SPVP150117	Shenzhen	SAMN20353138	SRR15219043	SPVP150117	2015	China	Env	Asia	China	China_Shenzhen	ST-	NR10K-1677	VppAsia
SPVP150124	Shenzhen	SAMN20353142	SRR15219037	SPVP150124	2015	China	Env	Asia	China	China_Shenzhen	ST-	NR10K-1677	VppX
SPVP150125	Shenzhen	SAMN20353143	SRR15219036	SPVP150125	2015	China	Env	Asia	China	China_Shenzhen	ST-	NR10K-1677	VppAsia
SPVP150129	Shenzhen	SAMN20353101	SRR15218459	SPVP150129	2015	China	Env	Asia	China	China_Shenzhen	ST-	NR10K-1677	VppAsia
SPVP150140	Shenzhen	SAMN20353109	SRR15219107	SPVP150140	2015	China	Env	Asia	China	China_Shenzhen	ST-	NR10K-1677	VppAsia
SPVP150152	Shenzhen	SAMN20353169	SRR15218903	SPVP150152	2015	China	Env	Asia	China	China_Shenzhen	ST-	NR10K-1677	VppAsia
SPVP150157	Shenzhen	SAMN20353173	SRR15218898	SPVP150157	2015	China	Env	Asia	China	China_Shenzhen	ST-	NR10K-1677	VppAsia
SPVP150159	Shenzhen	SAMN20353175	SRR15218896	SPVP150159	2015	China	Env	Asia	China	China_Shenzhen	ST-	NR10K-1677	VppAsia
SPVP150169	Shenzhen	SAMN20353243	SRR15219397	SPVP150169	2015	China	Env	Asia	China	China_Shenzhen	ST500	NR10K-1677	VppAsia
SPVP160003	Shenzhen	SAMN20353327	SRR15219137	SPVP160003	2016	China	Env	Asia	China	China_Shenzhen	ST1250	NR10K-1677	VppAsia
SPVP160006	Shenzhen	SAMN20353328	SRR15219136	SPVP160006	2016	China	Env	Asia	China	China_Shenzhen	ST993	NR10K-1677	VppAsia
SPVP160018	Shenzhen	SAMN20353333	SRR15219130	SPVP160018	2016	China	Env	Asia	China	China_Shenzhen	ST-	NR10K-1677	VppAsia
SPVP170036	Shenzhen	SAMN20371740	SRR15240189	SPVP170036	2017	China	Env	Asia	China	China_Shenzhen	ST-	NR10K-1677	VppAsia
SPVP170039	Shenzhen	SAMN20371742	SRR15240187	SPVP170039	2017	China	Env	Asia	China	China_Shenzhen	ST-	NR10K-1677	VppAsia
SPVP170040	Shenzhen	SAMN20371706	SRR15240263	SPVP170040	2017	China	Env	Asia	China	China_Shenzhen	ST-	NR10K-1677	VppAsia
SPVP170049	Shenzhen	SAMN20371713	SRR15240256	SPVP170049	2017	China	Env	Asia	China	China_Shenzhen	ST-	NR10K-1677	VppAsia
SPVP170053	Shenzhen	SAMN20371772	SRR15240082	SPVP170053	2017	China	Env	Asia	China	China_Shenzhen	ST-	NR10K-1677	VppAsia
SPVP170056	Shenzhen	SAMN20371774	SRR15240079	SPVP170056	2017	China	Env	Asia	China	China_Shenzhen	ST-	NR10K-1677	VppAsia
SPVP170065	Shenzhen	SAMN20371786	SRR15240066	SPVP170065	2017	China	Env	Asia	China	China_Shenzhen	ST-	NR10K-1677	VppAsia
SPVP170079	Shenzhen	SAMN20371796	SRR15240055	SPVP170079	2017	China	Env	Asia	China	China_Shenzhen	ST-	NR10K-1677	VppAsia
SPVP170102	Shenzhen	SAMN20371797	SRR15240054	SPVP170102	2017	China	Env	Asia	China	China_Shenzhen	ST-	NR10K-1677	VppAsia
SPVP170152	Shenzhen	SAMN20371887	SRR15239913	SPVP170152	2017	China	Env	Asia	China	China_Shenzhen	ST-	NR10K-1677	VppAsia
SPVP170153	Shenzhen	SAMN20371886	SRR15239914	SPVP170153	2017	China	Env	Asia	China	China_Shenzhen	ST-	NR10K-1677	VppAsia
SPVP170154	Shenzhen	SAMN20371888	SRR15239912	SPVP170154	2017	China	Env	Asia	China	China_Shenzhen	ST-	NR10K-1677	VppAsia
SPVP170155	Shenzhen	SAMN20371889	SRR15239911	SPVP170155	2017	China	Env	Asia	China	China_Shenzhen	ST-	NR10K-1677	VppAsia
SPVP170156	Shenzhen	SAMN20371892	SRR15239908	SPVP170156	2017	China	Env	Asia	China	China_Shenzhen	ST-	NR10K-1677	VppAsia
SPVP170162	Shenzhen	SAMN20371891	SRR15239909	SPVP170162	2017	China	Env	Asia	China	China_Shenzhen	ST-	NR10K-1677	VppAsia
SPVP180001	Shenzhen	SAMN20371946	SRR15239847	SPVP180001	2018	China	Env	Asia	China	China_Shenzhen	ST-	NR10K-1677	VppAsia
SPVP180012	Shenzhen	SAMN20371970	SRR15239821	SPVP180012	2018	China	Env	Asia	China	China_Shenzhen	ST-	NR10K-1677	VppAsia
SPVP180017	Shenzhen	SAMN20371965	SRR15239826	SPVP180017	2018	China	Env	Asia	China	China_Shenzhen	ST-	NR10K-1677	VppAsia
SPVP180024	Shenzhen	SAMN20372024	SRR15239757	SPVP180024	2018	China	Env	Asia	China	China_Shenzhen	ST1275	NR10K-1677	VppAsia
SPVP20150003	Shenzhen	SAMN20353015	SRR15218725	SPVP20150003	2015	China	Env	Asia	China	China_Shenzhen	ST-	NR10K-1677	VppAsia
SPVP20150005	Shenzhen	SAMN20353017	SRR15218723	SPVP20150005	2015	China	Env	Asia	China	China_Shenzhen	ST-	NR10K-1677	VppAsia
VP03287	Shenzhen	SAMN20167753	SRR15099471	VP03287	2005	China	Env	Asia	China	China_Shenzhen	ST-	NR10K-1677	VppAsia
VP05284	Shenzhen	SAMN20167751	SRR15099493	VP05284	2005	China	Env	Asia	China	China_Shenzhen	ST194	NR10K-1677	VppAsia
VP06030	Shenzhen	SAMN20167786	SRR15099726	VP06030	2006	China	Env	Asia	China	China_Shenzhen	ST498	NR10K-1677	VppAsia
VP06072	Shenzhen	SAMN20167891	SRR15099121	VP06072	2006	China	Env	Asia	China	China_Shenzhen	ST-	NR10K-1677	VppAsia
VP06157	Shenzhen	SAMN20167921	SRR15099087	VP06157	2006	China	Clinical	Asia	China	China_Shenzhen	ST529	NR10K-1677	VppAsia
VP07106	Shenzhen	SAMN20168068	SRR15098924	VP07106	2007	China	Clinical	Asia	China	China_Shenzhen	ST-	NR10K-1677	VppAsia
VP07269	Shenzhen	SAMN20168056	SRR15098938	VP07269	2007	China	Clinical	Asia	China	China_Shenzhen	ST527	NR10K-1677	VppAsia
VP08038	Shenzhen	SAMN20168230	SRR15099500	VP08038	2008	China	Env	Asia	China	China_Shenzhen	ST-	NR10K-1677	VppAsia
VP08096	Shenzhen	SAMN20168237	SRR15099492	VP08096	2008	China	Env	Asia	China	China_Shenzhen	ST-	NR10K-1677	VppAsia
VP08099	Shenzhen	SAMN20168240	SRR15099489	VP08099	2008	China	Env	Asia	China	China_Shenzhen	ST-	NR10K-1677	VppAsia
VP08108	Shenzhen	SAMN20168248	SRR15099480	VP08108	2008	China	Env	Asia	China	China_Shenzhen	ST605	NR10K-1677	VppAsia
VP08109	Shenzhen	SAMN20168249	SRR15099479	VP08109	2008	China	Env	Asia	China	China_Shenzhen	ST-	NR10K-1677	VppAsia
VP08204	Shenzhen	SAMN20168250	SRR15099478	VP08204	2008	China	Env	Asia	China	China_Shenzhen	ST506	NR10K-1677	VppAsia
VP08284	Shenzhen	SAMN20168211	SRR15099521	VP08284	2008	China	Env	Asia	China	China_Shenzhen	ST1007	NR10K-1677	VppAsia
VP08291	Shenzhen	SAMN20168221	SRR15099510	VP08291	2008	China	Env	Asia	China	China_Shenzhen	ST505	NR10K-1677	VppAsia
VP08292	Shenzhen	SAMN20168256	SRR15099472	VP08292	2008	China	Env	Asia	China	China_Shenzhen	ST2041	NR10K-1677	VppAsia
VP08295	Shenzhen	SAMN20168259	SRR15099468	VP08295	2008	China	Env	Asia	China	China_Shenzhen	ST-	NR10K-1677	VppAsia
VP08298	Shenzhen	SAMN20168260	SRR15099467	VP08298	2008	China	Env	Asia	China	China_Shenzhen	ST-	NR10K-1677	VppAsia
VP08306	Shenzhen	SAMN20168262	SRR15099465	VP08306	2008	China	Env	Asia	China	China_Shenzhen	ST609	NR10K-1677	VppAsia
VP08403	Shenzhen	SAMN20168266	SRR15099461	VP08403	2008	China	Env	Asia	China	China_Shenzhen	ST1309	NR10K-1677	VppAsia
VP08413	Shenzhen	SAMN20168268	SRR15099458	VP08413	2008	China	Env	Asia	China	China_Shenzhen	ST-	NR10K-1677	VppAsia
VP09291	Shenzhen	SAMN20168593	SRR15099719	VP09291	2009	China	Env	Asia	China	China_Shenzhen	ST2310	NR10K-1677	VppAsia
VP09294	Shenzhen	SAMN20168580	SRR15099733	VP09294	2009	China	Clinical	Asia	China	China_Shenzhen	ST-	NR10K-1677	VppAsia
VP09441	Shenzhen	SAMN20298102	SRR15184435	VP09441	2009	China	Clinical	Asia	China	China_Shenzhen	ST1680	NR10K-1677	VppAsia
VP09449	Shenzhen	SAMN20168594	SRR15099718	VP09449	2009	China	Env	Asia	China	China_Shenzhen	ST514	NR10K-1677	VppAsia
VP10022	Shenzhen	SAMN20298161	SRR15184976	VP10022	2010	China	Env	Asia	China	China_Shenzhen	ST-	NR10K-1677	VppAsia
VP10023	Shenzhen	SAMN20298145	SRR15184994	VP10023	2010	China	Env	Asia	China	China_Shenzhen	ST-	NR10K-1677	VppAsia
VP10044	Shenzhen	SAMN20298169	SRR15184896	VP10044	2010	China	Env	Asia	China	China_Shenzhen	ST-	NR10K-1677	VppAsia
VP10049	Shenzhen	SAMN20298170	SRR15184895	VP10049	2010	China	Env	Asia	China	China_Shenzhen	ST-	NR10K-1677	VppAsia
VP10147	Shenzhen	SAMN20298296	SRR15184399	VP10147	2010	China	Env	Asia	China	China_Shenzhen	ST-	NR10K-1677	VppAsia
VP10148	Shenzhen	SAMN20298297	SRR15184398	VP10148	2010	China	Env	Asia	China	China_Shenzhen	ST-	NR10K-1677	VppAsia
VP10149	Shenzhen	SAMN20298298	SRR15184397	VP10149	2010	China	Env	Asia	China	China_Shenzhen	ST-	NR10K-1677	VppAsia
VP10336	Shenzhen	SAMN20298424	SRR15184759	VP10336	2010	China	Clinical	Asia	China	China_Shenzhen	ST120	NR10K-1677	VppAsia
VP10446	Shenzhen	SAMN20298536	SRR15185268	VP10446	2010	China	Env	Asia	China	China_Shenzhen	ST-	NR10K-1677	VppAsia
VP11026	Shenzhen	SAMN20298556	SRR15185246	VP11026	2011	China	Env	Asia	China	China_Shenzhen	ST-	NR10K-1677	VppAsia
VP11067	Shenzhen	SAMN20298557	SRR15185245	VP11067	2011	China	Env	Asia	China	China_Shenzhen	ST291	NR10K-1677	VppAsia
VP11139	Shenzhen	SAMN20298629	SRR15185164	VP11139	2011	China	Clinical	Asia	China	China_Shenzhen	ST-	NR10K-1677	VppAsia
VP12012	Shenzhen	SAMN20298837	SRR15184801	VP12012	2012	China	Clinical	Asia	China	China_Shenzhen	ST-	NR10K-1677	VppAsia
VP12032	Shenzhen	SAMN20298846	SRR15184755	VP12032	2012	China	Clinical	Asia	China	China_Shenzhen	ST813	NR10K-1677	VppAsia
VP15198	Shenzhen	SAMN20353311	SRR15219220	VP15198	2015	China	Env	Asia	China	China_Shenzhen	ST258	NR10K-1677	VppAsia
VP16085	Shenzhen	SAMN20371591	SRR15240207	VP16085	2016	China	Clinical	Asia	China	China_Shenzhen	ST-	NR10K-1677	VppAsia
VP17165	Shenzhen	SAMN20371938	SRR15239856	VP17165	2017	China	Clinical	Asia	China	China_Shenzhen	ST-	NR10K-1677	VppAsia
VP18072	Shenzhen	SAMN20371947	SRR15239846	VP18072	2018	China	Env	Asia	China	China_Shenzhen	ST-	NR10K-1677	VppAsia
VP18177	Shenzhen	SAMN20372057	SRR15240291	VP18177	2018	China	Clinical	Asia	China	China_Shenzhen	ST1119	NR10K-1677	VppAsia
VP18242	Shenzhen	SAMN20372166	SRR15240104	VP18242	2018	China	Clinical	Asia	China	China_Shenzhen	ST608	NR10K-1677	VppAsia
