# Supplementary material for: A bacterial ecocline in Klebsiella pneumoniae may explain its backboned phylogeny
Source: PLoS Biol. 2026 Mar 10;24(3):e3003672. doi: 10.1371/journal.pbio.3003672 (PMC12974863; doi:10.1371/journal.pbio.3003672)
Supplement: S4 Table — Genomes were selected based on assembly size, contiguity, GC content, and annotation quality across MLST, rMLST, and SCGMLST schemes, and species classification was refined using Kleborate. (XLSX) [file pbio.3003672.s004.xlsx]

## Sheet: Sheet1
id	isolate	species	species_match	contig_count	N50	largest_contig	total_size	ambiguous_bases	QC_warnings	ST	virulence_score	Yersiniabactin	YbST	Colibactin	CbST	Aerobactin	AbST	Salmochelin	SmST	RmpADC	RmST	rmpA2	wzi	K_locus	Chr_ST	gapA	infB	mdh	pgi	phoE	rpoB	tonB	ybtS	ybtX	ybtQ	ybtP	ybtA	irp2	irp1	ybtU	ybtT	ybtE	fyuA	clbA	clbB	clbC	clbD	clbE	clbF
302	VI9C3	Klebsiella pneumoniae	strong	78	135471	296313	5676136	no	-	ST163	1	ybt 14; ICEKp5	376	-	0	-	0	-	0	-	0	-	wzi155	KL35	ST163	2	1	1	1	9	1	12	4	4	5	4	1	8	8	2	4	4	2	-	-	-	-	-	-
410	3-2	Klebsiella pneumoniae	strong	43	378307	1005829	5131048	no	-	ST62	0	-	0	-	0	-	0	-	0	-	0	-	wzi447	KL124	ST62	2	1	15	1	18	4	30	-	-	-	-	-	-	-	-	-	-	-	-	-	-	-	-	-
412	5-2	Klebsiella pneumoniae	strong	40	372450	795922	5386882	no	-	ST55	0	-	0	-	0	-	0	-	0	-	0	-	wzi447	KL124	ST55	2	1	1	17	7	16	4	-	-	-	-	-	-	-	-	-	-	-	-	-	-	-	-	-
1496	c170	Klebsiella pneumoniae	strong	66	198475	532363	5431048	no	-	ST827	1	ybt 4; plasmid	463-1LV	-	0	-	0	-	0	-	0	-	wzi56	KL55	ST827	2	3	2	1	9	1	14	75	34	37	44	47	104	227	25	23	45*	118	-	-	-	-	-	-
1499	c160	Klebsiella pneumoniae	strong	96	232273	643679	5690565	no	-	ST37	0	-	0	-	0	-	0	-	0	-	0	-	-	-	ST37	2	9	2	1	13	1	16	-	-	-	-	-	-	-	-	-	-	-	-	-	-	-	-	-
1504	K23	Klebsiella pneumoniae	strong	31	373869	737545	5211037	no	-	ST261-3LV	0	-	0	-	0	-	0	-	0	-	0	-	wzi2	KL2 (KL30)	ST261-3LV	4	1	20	1	4*	27	12	-	-	-	-	-	-	-	-	-	-	-	-	-	-	-	-	-
1724	KP-1	Klebsiella pneumoniae	strong	24	427540	685633	5131085	no	-	ST29	0	-	0	-	0	-	0	-	0	-	0	-	wzi115	KL54	ST29	2	3	2	2	6	4	4	-	-	-	-	-	-	-	-	-	-	-	-	-	-	-	-	-
4418	SB5372	Klebsiella pneumoniae	strong	76	206796	391863	5178652	no	-	ST8	0	-	0	-	0	-	0	-	0	-	0	-	wzi59	KL3	ST8	4	1	1	1	1	5	6	-	-	-	-	-	-	-	-	-	-	-	-	-	-	-	-	-
4422	SB5376	Klebsiella pneumoniae	strong	55	338002	921206	5330747	no	-	ST1621	0	-	0	-	0	-	0	-	0	-	0	-	wzi97	KL46	ST1621	4	3	1	2	1	1	62	-	-	-	-	-	-	-	-	-	-	-	-	-	-	-	-	-
4424	SB5378	Klebsiella pneumoniae	strong	64	288601	668902	5323070	no	-	ST1621	0	-	0	-	0	-	0	-	0	-	0	-	wzi97	KL46	ST1621	4	3	1	2	1	1	62	-	-	-	-	-	-	-	-	-	-	-	-	-	-	-	-	-
4426	SB5380	Klebsiella pneumoniae	strong	57	305068	580957	5476561	no	-	ST70	0	-	0	-	0	-	0	-	0	-	0	-	wzi162	KL122	ST70	2	6	17	1	20	10	25	-	-	-	-	-	-	-	-	-	-	-	-	-	-	-	-	-
4428	SB5382	Klebsiella pneumoniae	strong	59	288601	672193	5319369	no	-	ST1621	0	-	0	-	0	-	0	-	0	-	0	-	wzi97	KL46	ST1621	4	3	1	2	1	1	62	-	-	-	-	-	-	-	-	-	-	-	-	-	-	-	-	-
4430	SB5384	Klebsiella pneumoniae	strong	87	148274	381714	5436056	no	-	ST1429	0	-	0	-	0	-	0	-	0	-	0	-	wzi216	KL119	ST1429	2	7	70	1	1	4	4	-	-	-	-	-	-	-	-	-	-	-	-	-	-	-	-	-
4431	SB5385	Klebsiella pneumoniae	strong	55	208934	408437	5222041	no	-	ST1873	0	-	0	-	0	-	0	-	0	-	0	-	wzi84	KL28	ST1873	2	6	10	82	20	10	25	-	-	-	-	-	-	-	-	-	-	-	-	-	-	-	-	-
4435	SB5389	Klebsiella pneumoniae	strong	65	257302	457284	5416819	no	-	ST873	3	-	0	-	0	iuc 3	32-1LV	-	0	-	0	-	wzi50	KL15 (KL17,KL51,KL52)	ST873	14	1	2	1	7	4	182	-	-	-	-	-	-	-	-	-	-	-	-	-	-	-	-	-
4436	SB5390	Klebsiella pneumoniae	strong	70	326979	1062883	5429342	no	-	ST111	1	ybt 14; ICEKp5 (truncated)	147-1LV	-	0	-	0	-	0	-	0	-	wzi63	KL63	ST111	2	1	5	1	17	4	42	4	4	5	4	1	183*-43%	191	2	4	4	20	-	-	-	-	-	-
4437	SB5391	Klebsiella pneumoniae	strong	54	262838	828918	5334032	no	-	ST1	0	-	0	-	0	-	0	-	0	-	0	-	-	-	ST1	4	4	1	1	7	4	10	-	-	-	-	-	-	-	-	-	-	-	-	-	-	-	-	-
4438	SB5392	Klebsiella pneumoniae	strong	61	329548	1230013	5191536	no	-	ST2467	0	-	0	-	0	-	0	-	0	-	0	-	wzi510	KL?	ST2467	2	3	1	4	6	2	38	-	-	-	-	-	-	-	-	-	-	-	-	-	-	-	-	-
4439	SB5393	Klebsiella pneumoniae	strong	47	355310	1041762	5444209	no	-	ST873	3	-	0	-	0	iuc 3	32-1LV	-	0	-	0	-	wzi50	KL15 (KL17,KL51,KL52)	ST873	14	1	2	1	7	4	182	-	-	-	-	-	-	-	-	-	-	-	-	-	-	-	-	-
4441	SB5395	Klebsiella pneumoniae	strong	36	367844	709748	5020730	no	-	ST2177	0	-	0	-	0	-	0	-	0	-	0	-	wzi39	KL39 (KL13)	ST2177	10	3	6	1	9	7	4	-	-	-	-	-	-	-	-	-	-	-	-	-	-	-	-	-
4444	SB5398	Klebsiella pneumoniae	strong	66	271077	971391	5420415	no	-	ST37	0	-	0	-	0	-	0	-	0	-	0	-	wzi96	KL38	ST37	2	9	2	1	13	1	16	-	-	-	-	-	-	-	-	-	-	-	-	-	-	-	-	-
4445	SB5399	Klebsiella pneumoniae	strong	94	205169	729412	5371811	no	-	ST629	0	-	0	-	0	-	0	-	0	-	0	-	wzi100	KL10	ST629	2	3	87	1	12	1	26	-	-	-	-	-	-	-	-	-	-	-	-	-	-	-	-	-
4447	SB5401	Klebsiella pneumoniae	strong	58	295639	461607	5180397	no	-	ST2467	0	-	0	-	0	-	0	-	0	-	0	-	wzi510	KL?	ST2467	2	3	1	4	6	2	38	-	-	-	-	-	-	-	-	-	-	-	-	-	-	-	-	-
4450	SB5404	Klebsiella pneumoniae	strong	79	203125	502404	5396683	no	-	ST45	4	ybt 4; plasmid	329-6LV	-	0	iuc 3	88	-	0	-	0	-	wzi149	KL62	ST45	2	1	1	6	7	1	12	55	12	69	11	62	185	71	9	8	26	35	-	-	-	-	-	-
4453	SB5407	Klebsiella pneumoniae	strong	98	136675	443466	5449031	no	-	ST1429	0	-	0	-	0	-	0	-	0	-	0	-	wzi216	KL119	ST1429	2	7	70	1	1	4	4	-	-	-	-	-	-	-	-	-	-	-	-	-	-	-	-	-
4454	SB5408	Klebsiella pneumoniae	strong	83	148188	409503	5445076	no	-	ST2474	0	-	0	-	0	-	0	-	0	-	0	-	wzi194	KL108	ST2474	2	2	198	1	7	1	24	-	-	-	-	-	-	-	-	-	-	-	-	-	-	-	-	-
4463	SB5417	Klebsiella pneumoniae	strong	77	241277	523614	5418208	no	-	ST2480	0	-	0	-	0	-	0	-	0	-	0	-	wzi349	KL147 (KL112)	ST2480	2	3	1	8	12	1	12	-	-	-	-	-	-	-	-	-	-	-	-	-	-	-	-	-
4464	SB5418	Klebsiella pneumoniae	strong	97	172192	382461	5241241	no	-	ST2481	0	-	0	-	0	-	0	-	0	-	0	-	-	-	ST2481	2	1	5	1	2	8	24	-	-	-	-	-	-	-	-	-	-	-	-	-	-	-	-	-
4467	SB5421	Klebsiella pneumoniae	strong	61	293693	631759	5424932	no	-	ST17	0	-	0	-	0	-	0	-	0	-	0	-	wzi202	KL127 (KL155)	ST17	2	1	1	1	4	4	4	-	-	-	-	-	-	-	-	-	-	-	-	-	-	-	-	-
4468	SB5422	Klebsiella pneumoniae	strong	83	183254	419857	5420021	no	-	ST964	0	-	0	-	0	-	0	-	0	-	0	-	wzi74	KL103	ST964	41	1	1	1	7	4	87	-	-	-	-	-	-	-	-	-	-	-	-	-	-	-	-	-
4472	SB5426	Klebsiella pneumoniae	strong	84	192330	458506	5541863	no	-	ST25	3	-	0	-	0	iuc 1	1	iro 1	2	-	0	rmpA2_6-60%	wzi72	KL2	ST25	2	1	1	1	10	4	13	-	-	-	-	-	-	-	-	-	-	-	-	-	-	-	-	-
4473	SB5427	Klebsiella pneumoniae	strong	71	324273	765262	5404088	no	-	ST1787	0	-	0	-	0	-	0	-	0	-	0	-	wzi325	KL56 (KL63,KL114,KL148)	ST1787	47	1	13	3	12	25	18	-	-	-	-	-	-	-	-	-	-	-	-	-	-	-	-	-
4475	SB5429	Klebsiella pneumoniae	strong	76	175690	645700	5512363	no	-	ST48	1	ybt 9; ICEKp3	183	-	0	-	0	-	0	-	0	-	wzi62	KL62	ST48	2	5	2	2	7	1	10	5	11	6	5	1	25	37	9	5	5	11	-	-	-	-	-	-
4478	SB5432	Klebsiella pneumoniae	strong	45	265120	678669	5087071	no	-	ST1661	0	-	0	-	0	-	0	-	0	-	0	-	wzi274	KL30	ST1661	2	1	1	2	89	4	4	-	-	-	-	-	-	-	-	-	-	-	-	-	-	-	-	-
4482	SB5436	Klebsiella pneumoniae	strong	71	203248	355981	5369420	no	-	ST2485	0	-	0	-	0	-	0	-	0	-	0	-	wzi81	KL81 (KL120)	ST2485	2	1	1	87	10	1	12	-	-	-	-	-	-	-	-	-	-	-	-	-	-	-	-	-
4484	SB5438	Klebsiella pneumoniae	strong	40	284494	730296	5230669	no	-	ST37	0	-	0	-	0	-	0	-	0	-	0	-	wzi56	KL55	ST37	2	9	2	1	13	1	16	-	-	-	-	-	-	-	-	-	-	-	-	-	-	-	-	-
4486	SB5440	Klebsiella pneumoniae	strong	64	211951	547152	5549052	no	-	ST25	4	ybt 2; ICEKp1	323	-	0	iuc 3	64	iro 3 (truncated)	25-1LV	rmp 3; ICEKp1	49-1LV	-	wzi72	KL2	ST25	2	1	1	1	10	4	13	8	7	9	6	5	13	1	6	7	7	6	-	-	-	-	-	-
4487	SB5441	Klebsiella pneumoniae	strong	41	310877	838826	5152938	no	-	ST1537	0	-	0	-	0	-	0	-	0	-	0	-	wzi64	KL64	ST1537	2	1	2	1	12	1	46	-	-	-	-	-	-	-	-	-	-	-	-	-	-	-	-	-
4488	SB5442	Klebsiella pneumoniae	strong	95	250934	562774	5406482	no	-	ST101	0	-	0	-	0	-	0	-	0	-	0	-	wzi29	KL106	ST101	2	6	1	5	4	1	6	-	-	-	-	-	-	-	-	-	-	-	-	-	-	-	-	-
4489	SB5443	Klebsiella pneumoniae	strong	94	141582	389570	5267782	no	-	ST2487	0	-	0	-	0	-	0	-	0	-	0	-	wzi512	KL?	ST2487	2	1	11	1	1	1	358	-	-	-	-	-	-	-	-	-	-	-	-	-	-	-	-	-
4492	SB5446	Klebsiella pneumoniae	strong	41	282476	679023	5056940	no	-	ST770	0	-	0	-	0	-	0	-	0	-	0	-	wzi118	KL146	ST770	2	1	1	2	10	4	4	-	-	-	-	-	-	-	-	-	-	-	-	-	-	-	-	-
4496	SB5450	Klebsiella pneumoniae	strong	88	148274	482304	5430447	no	-	ST1429	0	-	0	-	0	-	0	-	0	-	0	-	wzi216	KL119	ST1429	2	7	70	1	1	4	4	-	-	-	-	-	-	-	-	-	-	-	-	-	-	-	-	-
4498	SB5452	Klebsiella pneumoniae	strong	83	150520	482531	5445429	yes (9)	ambiguous_bases	ST1429	0	-	0	-	0	-	0	-	0	-	0	-	wzi216	KL119	ST1429	2	7	70	1	1	4	4	-	-	-	-	-	-	-	-	-	-	-	-	-	-	-	-	-
4507	SB5461	Klebsiella pneumoniae	strong	74	225887	390293	5405677	no	-	ST20	0	-	0	-	0	-	0	-	0	-	0	-	wzi84	KL28	ST20	2	3	1	1	4	4	4	-	-	-	-	-	-	-	-	-	-	-	-	-	-	-	-	-
4508	SB5462	Klebsiella pneumoniae	strong	34	357889	1031389	5161179	no	-	ST45	1	ybt 10; ICEKp4	78	-	0	-	0	-	0	-	0	-	wzi101	KL24	ST45	2	1	1	6	7	1	12	3	12	4	11	3	21	18	3	10	16	2	-	-	-	-	-	-
4510	SB5464	Klebsiella pneumoniae	strong	85	149691	336449	5018683	yes (6)	ambiguous_bases	ST1303	0	-	0	-	0	-	0	-	0	-	0	-	wzi130	KL58	ST1303	2	5	118	1	179	1	13	-	-	-	-	-	-	-	-	-	-	-	-	-	-	-	-	-
4513	SB5467	Klebsiella pneumoniae	strong	56	203033	503428	5162213	no	-	ST2715	0	-	0	-	0	-	0	-	0	-	0	-	wzi323	KL62	ST2715	2	3	1	1	7	4	23	-	-	-	-	-	-	-	-	-	-	-	-	-	-	-	-	-
4514	SB5468	Klebsiella pneumoniae	strong	53	261489	509363	5015760	no	-	ST2177	0	-	0	-	0	-	0	-	0	-	0	-	wzi39	KL39 (KL13)	ST2177	10	3	6	1	9	7	4	-	-	-	-	-	-	-	-	-	-	-	-	-	-	-	-	-
4516	SB5470	Klebsiella pneumoniae	strong	55	269053	583970	5264571	no	-	ST1978	3	-	0	-	0	iuc 3	88	-	0	-	0	-	wzi527	KL?	ST1978	2	4	2	1	7	1	46	-	-	-	-	-	-	-	-	-	-	-	-	-	-	-	-	-
4517	SB5471	Klebsiella pneumoniae	strong	47	318470	518839	5228028	no	-	ST36	0	-	0	-	0	-	0	-	0	-	0	-	wzi27	KL27	ST36	2	1	2	1	7	1	7	-	-	-	-	-	-	-	-	-	-	-	-	-	-	-	-	-
4518	SB5472	Klebsiella pneumoniae	strong	81	264893	761221	5347913	no	-	ST1198	1	ybt 10; ICEKp4	26	-	0	-	0	-	0	-	0	-	wzi101	KL24	ST1198	2	9	2	1	9	1	4	16	12	4	3	3	35	33	3	10	9	2	-	-	-	-	-	-
4524	SB5478	Klebsiella pneumoniae	strong	66	260223	495154	5247596	no	-	ST2504	0	-	0	-	0	-	0	-	0	-	0	-	wzi130	KL58	ST2504	2	20	1	1	4	4	4	-	-	-	-	-	-	-	-	-	-	-	-	-	-	-	-	-
4526	SB5480	Klebsiella pneumoniae	strong	94	173154	378317	5304577	no	-	ST337	0	-	0	-	0	-	0	-	0	-	0	-	wzi199	KL110	ST337	2	1	11	1	1	1	13	-	-	-	-	-	-	-	-	-	-	-	-	-	-	-	-	-
4528	SB5482	Klebsiella pneumoniae	strong	76	227988	377774	5260234	no	-	ST2506	0	-	0	-	0	-	0	-	0	-	0	-	wzi85	KL30	ST2506	25	33	1	26	284	1	56	-	-	-	-	-	-	-	-	-	-	-	-	-	-	-	-	-
4529	SB5483	Klebsiella pneumoniae	strong	99	174799	328507	5496447	yes (8)	ambiguous_bases	ST399	1	ybt 13; ICEKp2	302-2LV	-	0	-	0	-	0	-	0	-	wzi123	KL136	ST399	2	1	11	1	10	10	12	6	4	20	61	1	126	199	2	4	4	85	-	-	-	-	-	-
4532	SB5486	Klebsiella pneumoniae	strong	53	277324	953658	5215468	no	-	ST1966	0	-	0	-	0	-	0	-	0	-	0	-	wzi130	KL58	ST1966	2	1	2	1	10	4	42	-	-	-	-	-	-	-	-	-	-	-	-	-	-	-	-	-
4535	SB5489	Klebsiella pneumoniae	strong	99	136788	481551	5559122	no	-	ST1429	0	-	0	-	0	-	0	-	0	-	0	-	wzi216	KL119	ST1429	2	7	70	1	1	4	4	-	-	-	-	-	-	-	-	-	-	-	-	-	-	-	-	-
4540	SB5494	Klebsiella pneumoniae	strong	76	204301	508205	5426956	no	-	ST831	0	-	0	-	0	-	0	-	0	-	0	-	wzi18	KL18	ST831	2	1	1	1	10	1	18	-	-	-	-	-	-	-	-	-	-	-	-	-	-	-	-	-
4543	SB5497	Klebsiella pneumoniae	strong	41	269791	733187	5038579	no	-	ST432	0	-	0	-	0	-	0	-	0	-	0	-	wzi50	KL15 (KL17,KL51,KL52)	ST432	4	1	1	2	7	4	4	-	-	-	-	-	-	-	-	-	-	-	-	-	-	-	-	-
4544	SB5498	Klebsiella pneumoniae	strong	47	277765	1115795	5204652	no	-	ST2552	0	-	0	-	0	-	0	-	0	-	0	-	wzi149	KL62	ST2552	2	3	1	6	12	1	12	-	-	-	-	-	-	-	-	-	-	-	-	-	-	-	-	-
4546	SB5500	Klebsiella pneumoniae	strong	46	296215	905472	5302640	no	-	ST873	0	-	0	-	0	-	0	-	0	-	0	-	wzi50	KL15 (KL17,KL51,KL52)	ST873	14	1	2	1	7	4	182	-	-	-	-	-	-	-	-	-	-	-	-	-	-	-	-	-
4548	SB5502	Klebsiella pneumoniae	strong	53	230593	522288	5175960	no	-	ST8	0	-	0	-	0	-	0	-	0	-	0	-	wzi59	KL3	ST8	4	1	1	1	1	5	6	-	-	-	-	-	-	-	-	-	-	-	-	-	-	-	-	-
4552	SB5506	Klebsiella pneumoniae	strong	54	293683	515053	5259561	no	-	ST2554	0	-	0	-	0	-	0	-	0	-	0	-	wzi96	KL38	ST2554	2	3	2	1	9	4	269	-	-	-	-	-	-	-	-	-	-	-	-	-	-	-	-	-
4553	SB5507	Klebsiella pneumoniae	strong	65	169101	387672	5212584	no	-	ST2555	0	-	0	-	0	-	0	-	0	-	0	-	wzi88	KL157	ST2555	2	1	1	1	285	1	18	-	-	-	-	-	-	-	-	-	-	-	-	-	-	-	-	-
4554	SB5508	Klebsiella pneumoniae	strong	92	183578	354861	5323442	no	-	ST2938	0	-	0	-	0	-	0	-	0	-	0	-	wzi393	KL?	ST2938	2	3	2	1	7	4	12	-	-	-	-	-	-	-	-	-	-	-	-	-	-	-	-	-
4556	SB5510	Klebsiella pneumoniae	strong	82	163610	442674	5429075	no	-	ST1429	0	-	0	-	0	-	0	-	0	-	0	-	wzi216	KL119	ST1429	2	7	70	1	1	4	4	-	-	-	-	-	-	-	-	-	-	-	-	-	-	-	-	-
4557	SB5511	Klebsiella pneumoniae	strong	97	148885	341105	5444987	no	-	ST1429	0	-	0	-	0	-	0	-	0	-	0	-	wzi216	KL119	ST1429	2	7	70	1	1	4	4	-	-	-	-	-	-	-	-	-	-	-	-	-	-	-	-	-
4558	SB5512	Klebsiella pneumoniae	strong	90	194594	369660	5300346	no	-	ST2408	0	-	0	-	0	-	0	-	0	-	0	-	wzi122	KL121	ST2408	2	1	2	37	27	1	39	-	-	-	-	-	-	-	-	-	-	-	-	-	-	-	-	-
4559	SB5513	Klebsiella pneumoniae	strong	79	264563	723666	5180162	no	-	ST17	0	-	0	-	0	-	0	-	0	-	0	-	wzi360	KL122	ST17	2	1	1	1	4	4	4	-	-	-	-	-	-	-	-	-	-	-	-	-	-	-	-	-
4560	SB5514	Klebsiella pneumoniae	strong	87	129436	312910	5332857	no	-	ST1087	0	-	0	-	0	-	0	-	0	-	0	-	wzi364	KL132	ST1087	2	1	1	1	3	3	38	-	-	-	-	-	-	-	-	-	-	-	-	-	-	-	-	-
4564	SB5518	Klebsiella pneumoniae	strong	60	259971	517943	5320291	no	-	ST500	0	-	0	-	0	-	0	-	0	-	0	-	wzi34	KL57 (KL34)	ST500	2	6	1	72	4	4	64	-	-	-	-	-	-	-	-	-	-	-	-	-	-	-	-	-
4567	SB5521	Klebsiella pneumoniae	strong	52	214814	985854	5303204	no	-	ST307	1	ybt 10; ICEKp4	89-2LV	-	0	-	0	-	0	-	0	-	wzi173	KL102 (KL149,KL155)	ST307	4	1	2	52	1	1	7	3	12	4	3	3	85	201	3	10	9	2	-	-	-	-	-	-
4569	SB5523	Klebsiella pneumoniae	strong	80	186543	372203	5272792	no	-	ST2557	0	-	0	-	0	-	0	-	0	-	0	-	wzi535	KL?	ST2557	2	1	1	4	9	4	13	-	-	-	-	-	-	-	-	-	-	-	-	-	-	-	-	-
4571	SB5525	Klebsiella pneumoniae	strong	58	180289	410371	5284478	no	-	ST65	5	ybt 17; ICEKp10	235-2LV	clb 3	13-1LV	iuc 1	1	iro 1	10	-	0	-	wzi72	KL2	ST65	2	1	2	1	10	4	13	64	15	76	4	11	32	32	16	14	4	2	2	10	2	2	2	2
4572	SB5526	Klebsiella pneumoniae	strong	88	219565	640877	5378527	no	-	ST43	0	-	0	-	0	-	0	-	0	-	0	-	wzi412	KL61	ST43	2	6	1	5	11	1	15	-	-	-	-	-	-	-	-	-	-	-	-	-	-	-	-	-
4575	SB5529	Klebsiella pneumoniae	strong	60	263011	556608	5371814	no	-	ST1263	0	-	0	-	0	-	0	-	0	-	0	-	wzi100	KL10	ST1263	4	1	1	1	12	1	35	-	-	-	-	-	-	-	-	-	-	-	-	-	-	-	-	-
4578	SB5532	Klebsiella pneumoniae	strong	38	329374	740281	5234949	no	-	ST37	0	-	0	-	0	-	0	-	0	-	0	-	wzi56	KL55	ST37	2	9	2	1	13	1	16	-	-	-	-	-	-	-	-	-	-	-	-	-	-	-	-	-
4581	SB5535	Klebsiella pneumoniae	strong	60	197167	376320	5250714	yes (3)	ambiguous_bases	ST215	0	-	0	-	0	-	0	-	0	-	0	-	wzi247	KL16	ST215	2	1	38	37	10	4	18	-	-	-	-	-	-	-	-	-	-	-	-	-	-	-	-	-
4584	SB5538	Klebsiella pneumoniae	strong	98	204880	399431	5440818	no	-	ST441	0	-	0	-	0	-	0	-	0	-	0	-	wzi442	KL?	ST441	4	1	2	1	1	7	23	-	-	-	-	-	-	-	-	-	-	-	-	-	-	-	-	-
4592	SB5546	Klebsiella pneumoniae	strong	64	303990	925714	5272828	no	-	ST29	1	ybt 14; ICEKp5	151	-	0	-	0	-	0	-	0	-	wzi19	KL19	ST29	2	3	2	2	6	4	4	4	4	5	4	1	69	62	2	4	4	20	-	-	-	-	-	-
4593	SB5547	Klebsiella pneumoniae	strong	56	207116	670674	5189532	no	-	ST12	0	-	0	-	0	-	0	-	0	-	0	-	wzi162	KL122	ST12	6	3	1	1	12	1	4	-	-	-	-	-	-	-	-	-	-	-	-	-	-	-	-	-
4594	SB5548	Klebsiella pneumoniae	strong	71	197728	432999	5142388	yes (6)	ambiguous_bases	ST1213	0	-	0	-	0	-	0	-	0	-	0	-	wzi74	KL103	ST1213	2	1	1	1	7	4	87	-	-	-	-	-	-	-	-	-	-	-	-	-	-	-	-	-
4596	SB5550	Klebsiella pneumoniae	strong	94	195101	443285	5454149	no	-	ST14	1	ybt 16; ICEKp12	277-2LV	-	0	-	0	-	0	-	0	-	wzi2	KL2 (KL30)	ST14	1	6	1	1	1	1	1	66	15	5	4	11	245	23	2	11	4	2	-	-	-	-	-	-
4601	SB5555	Klebsiella pneumoniae	strong	93	121429	303675	5307910	no	-	ST872	0	-	0	-	0	-	0	-	0	-	0	-	-	-	ST872	2	1	100	1	7	5	181	-	-	-	-	-	-	-	-	-	-	-	-	-	-	-	-	-
4603	SB5557	Klebsiella pneumoniae	strong	58	231978	729579	5318119	no	-	ST76	1	ybt 22; ICEKp12	13-2LV	-	0	-	0	-	0	-	0	-	wzi100	KL10	ST76	4	1	1	1	21	1	35	11	9	11	8	1	2	208	8	9	8	87	-	-	-	-	-	-
4604	SB5558	Klebsiella pneumoniae	strong	70	369399	642842	5433470	no	-	ST17	0	-	0	-	0	-	0	-	0	-	0	-	wzi202	KL127 (KL155)	ST17	2	1	1	1	4	4	4	-	-	-	-	-	-	-	-	-	-	-	-	-	-	-	-	-
4605	SB5559	Klebsiella pneumoniae	strong	78	287551	1038523	5406219	no	-	ST1787	0	-	0	-	0	-	0	-	0	-	0	-	wzi325	KL56 (KL63,KL114,KL148)	ST1787	47	1	13	3	12	25	18	-	-	-	-	-	-	-	-	-	-	-	-	-	-	-	-	-
4606	SB5560	Klebsiella pneumoniae	strong	87	174864	350789	5391103	no	-	ST101	0	-	0	-	0	-	0	-	0	-	0	-	wzi29	KL106	ST101	2	6	1	5	4	1	6	-	-	-	-	-	-	-	-	-	-	-	-	-	-	-	-	-
4614	SB5568	Klebsiella pneumoniae	strong	76	172920	386914	5291083	no	-	ST186	0	-	0	-	0	-	0	-	0	-	0	-	wzi177	KL125 (KL114)	ST186	2	1	1	37	45	4	9	-	-	-	-	-	-	-	-	-	-	-	-	-	-	-	-	-
4617	SB5571	Klebsiella pneumoniae	strong	58	215109	1417491	5141680	no	-	ST60	1	ybt 2; ICEKp1	323-2LV	-	0	-	0	iro 3 (truncated)	7-1LV	-	0	-	wzi5	KL5	ST60	2	1	2	1	4	4	8	8	7	9	6	5	188	1	6	7	59	6	-	-	-	-	-	-
4618	SB5572	Klebsiella pneumoniae	strong	76	234973	459090	5245852	no	-	ST234	0	-	0	-	0	-	0	-	0	-	0	-	wzi272	KL30	ST234	2	1	2	1	7	1	24	-	-	-	-	-	-	-	-	-	-	-	-	-	-	-	-	-
4620	SB5574	Klebsiella pneumoniae	strong	93	150523	443264	5432728	no	-	ST1429	0	-	0	-	0	-	0	-	0	-	0	-	wzi216	KL119	ST1429	2	7	70	1	1	4	4	-	-	-	-	-	-	-	-	-	-	-	-	-	-	-	-	-
4621	SB5575	Klebsiella pneumoniae	strong	89	190544	597020	5028703	no	-	ST2718	0	-	0	-	0	-	0	-	0	-	0	-	wzi130	KL58	ST2718	2	5	118	1	10	1	391	-	-	-	-	-	-	-	-	-	-	-	-	-	-	-	-	-
4624	SB5578	Klebsiella pneumoniae	strong	83	141350	361106	5302597	no	-	ST375	3	-	0	-	0	iuc 1	20	iro 1	14	-	0	-	wzi72	KL2	ST375	43	1	2	1	10	4	13	-	-	-	-	-	-	-	-	-	-	-	-	-	-	-	-	-
4626	SB5580	Klebsiella pneumoniae	strong	84	185754	399019	5427086	no	-	ST375	3	-	0	-	0	iuc 1	20	iro 1	14	-	0	rmpA2_5-54%	wzi72	KL2	ST375	43	1	2	1	10	4	13	-	-	-	-	-	-	-	-	-	-	-	-	-	-	-	-	-
4627	SB5581	Klebsiella pneumoniae	strong	63	218973	743828	5246421	no	-	ST48	1	ybt 9; ICEKp3	183	-	0	-	0	-	0	-	0	-	wzi62	KL62	ST48	2	5	2	2	7	1	10	5	11	6	5	1	25	37	9	5	5	11	-	-	-	-	-	-
4629	SB5583	Klebsiella pneumoniae	strong	71	264543	610806	5470530	no	-	ST22	0	-	0	-	0	-	0	-	0	-	0	-	wzi349	KL147 (KL112)	ST22	2	3	1	1	1	4	4	-	-	-	-	-	-	-	-	-	-	-	-	-	-	-	-	-
4631	SB5585	Klebsiella pneumoniae	strong	69	222065	388285	5184265	no	-	ST39	0	-	0	-	0	-	0	-	0	-	0	-	wzi62	KL62	ST39	2	1	2	4	9	1	14	-	-	-	-	-	-	-	-	-	-	-	-	-	-	-	-	-
4635	SB5589	Klebsiella pneumoniae	strong	94	176576	355270	5317193	no	-	ST904	0	-	0	-	0	-	0	-	0	-	0	-	wzi547	KL?	ST904	4	1	2	1	1	1	68	-	-	-	-	-	-	-	-	-	-	-	-	-	-	-	-	-
4638	SB5592	Klebsiella pneumoniae	strong	61	275889	603012	5314442	no	-	ST904	0	-	0	-	0	-	0	-	0	-	0	-	wzi547	KL?	ST904	4	1	2	1	1	1	68	-	-	-	-	-	-	-	-	-	-	-	-	-	-	-	-	-
4639	SB5593	Klebsiella pneumoniae	strong	82	203426	465921	5461728	no	-	ST2505	0	-	0	-	0	-	0	-	0	-	0	-	wzi118	KL146	ST2505	2	1	1	2	283	4	13	-	-	-	-	-	-	-	-	-	-	-	-	-	-	-	-	-
4640	SB5594	Klebsiella pneumoniae	strong	55	240090	380188	5501182	no	-	ST449	1	ybt 10; ICEKp4	383	-	0	-	0	-	0	-	0	-	wzi37	KL22/KL37	ST449	2	1	2	1	10	1	120	3	12	4	66	3	137	139	3	10	60	2	-	-	-	-	-	-
4641	SB5595	Klebsiella pneumoniae	strong	50	274270	380188	5495265	no	-	ST449	1	ybt 10; ICEKp4	383	-	0	-	0	-	0	-	0	-	wzi37	KL22/KL37	ST449	2	1	2	1	10	1	120	3	12	4	66	3	137	139	3	10	60	2	-	-	-	-	-	-
4642	SB5596	Klebsiella pneumoniae	strong	64	271878	720346	5411353	yes (6)	ambiguous_bases	ST394	0	-	0	-	0	-	0	-	0	-	0	-	wzi59	KL3	ST394	2	9	2	1	13	1	82	-	-	-	-	-	-	-	-	-	-	-	-	-	-	-	-	-
4643	SB5597	Klebsiella pneumoniae	strong	99	195528	398535	5365389	no	-	ST39	0	-	0	-	0	-	0	-	0	-	0	-	wzi62	KL62	ST39	2	1	2	4	9	1	14	-	-	-	-	-	-	-	-	-	-	-	-	-	-	-	-	-
4645	SB5599	Klebsiella pneumoniae	strong	64	348667	590439	5451335	no	-	ST831	0	-	0	-	0	-	0	-	0	-	0	-	wzi18	KL18	ST831	2	1	1	1	10	1	18	-	-	-	-	-	-	-	-	-	-	-	-	-	-	-	-	-
4647	SB5601	Klebsiella pneumoniae	strong	57	288135	400145	5454291	no	-	ST394	1	ybt 10; ICEKp4	80	-	0	-	0	-	0	-	0	-	wzi59	KL3	ST394	2	9	2	1	13	1	82	3	12	4	11	3	83	18	3	10	16	2	-	-	-	-	-	-
4650	SB5604	Klebsiella pneumoniae	strong	74	316377	671426	5343235	no	-	ST2596	0	-	0	-	0	-	0	-	0	-	0	-	wzi546	KL?	ST2596	52	1	2	17	7	16	4	-	-	-	-	-	-	-	-	-	-	-	-	-	-	-	-	-
4652	SB5606	Klebsiella pneumoniae	strong	80	266403	451090	5270663	no	-	ST2598	0	-	0	-	0	-	0	-	0	-	0	-	wzi306	KL55	ST2598	151	3	6	1	9	7	4	-	-	-	-	-	-	-	-	-	-	-	-	-	-	-	-	-
4655	SB5609	Klebsiella pneumoniae	strong	52	240663	890054	5332478	no	-	ST60	4	ybt 2; ICEKp1	323-1LV	-	0	iuc 3	88-1LV	iro 3 (truncated)	7-1LV	rmp 3; ICEKp1	32	-	wzi5	KL5	ST60	2	1	2	1	4	4	8	8	7	9	6	5	13	1	6	7	59	6	-	-	-	-	-	-
4657	SB5611	Klebsiella pneumoniae	strong	97	242755	616923	5415046	no	-	ST2599	0	-	0	-	0	-	0	-	0	-	0	-	wzi27	KL27	ST2599	2	1	2	1	7	152	7	-	-	-	-	-	-	-	-	-	-	-	-	-	-	-	-	-
4659	SB5613	Klebsiella pneumoniae	strong	57	284246	1068279	5424628	no	-	ST380	4	ybt 9; ICEKp3	547-1LV	-	0	iuc 2	14	iro 2	3	rmp 2; KpVP-2 (incomplete)	3-1LV	-	wzi2	KL2 (KL30)	ST380	2	1	1	1	1	4	19	5	11	83	98	63	16	210	9	5	5	97	-	-	-	-	-	-
4660	SB5614	Klebsiella pneumoniae	strong	33	349311	921965	5236602	no	-	ST37	0	-	0	-	0	-	0	-	0	-	0	-	wzi56	KL55	ST37	2	9	2	1	13	1	16	-	-	-	-	-	-	-	-	-	-	-	-	-	-	-	-	-
4662	SB5616	Klebsiella pneumoniae	strong	51	254988	587259	5218771	no	-	ST2459	0	-	0	-	0	-	0	-	0	-	0	-	-	-	ST2459	2	1	5	1	9	4	13	-	-	-	-	-	-	-	-	-	-	-	-	-	-	-	-	-
4664	SB5618	Klebsiella pneumoniae	strong	77	225946	398298	5291111	no	-	ST39	0	-	0	-	0	-	0	-	0	-	0	-	wzi83	KL23	ST39	2	1	2	4	9	1	14	-	-	-	-	-	-	-	-	-	-	-	-	-	-	-	-	-
4665	SB5619	Klebsiella pneumoniae	strong	88	293846	571108	5203937	no	-	ST2601	0	-	0	-	0	-	0	-	0	-	0	-	wzi550	KL?	ST2601	2	1	11	1	9	4	242	-	-	-	-	-	-	-	-	-	-	-	-	-	-	-	-	-
4666	SB5620	Klebsiella pneumoniae	strong	51	204195	494590	5095900	no	-	ST37	0	-	0	-	0	-	0	-	0	-	0	-	wzi108	KL118	ST37	2	9	2	1	13	1	16	-	-	-	-	-	-	-	-	-	-	-	-	-	-	-	-	-
4668	SB5622	Klebsiella pneumoniae	strong	57	286870	842349	5488160	no	-	ST2602	0	-	0	-	0	-	0	-	0	-	0	-	wzi551	KL?	ST2602	2	4	5	1	1	1	370	-	-	-	-	-	-	-	-	-	-	-	-	-	-	-	-	-
4669	SB5623	Klebsiella pneumoniae	strong	57	204176	1047639	5341447	no	-	ST1609	1	ybt 4; plasmid	65	-	0	-	0	-	0	-	0	-	wzi275	KL30 (KL38)	ST1609	2	31	2	36	9	4	12	23	27	30	18	13	65	61	9	18	26	35	-	-	-	-	-	-
4864	SB5624	Klebsiella pneumoniae	strong	72	316248	590046	5340922	no	-	ST661	0	-	0	-	0	-	0	-	0	-	0	-	wzi486	KL?	ST661	4	3	1	36	9	10	14	-	-	-	-	-	-	-	-	-	-	-	-	-	-	-	-	-
4865	SB5625	Klebsiella pneumoniae	strong	44	292488	505977	5107551	no	-	ST2643	0	-	0	-	0	-	0	-	0	-	0	-	wzi83	KL23	ST2643	2	1	2	1	1	4	123	-	-	-	-	-	-	-	-	-	-	-	-	-	-	-	-	-
4867	SB5627	Klebsiella pneumoniae	strong	78	243024	512957	5482965	no	-	ST2683	0	-	0	-	0	-	0	-	0	-	0	-	wzi124	KL105	ST2683	143	3	2	1	1	4	56	-	-	-	-	-	-	-	-	-	-	-	-	-	-	-	-	-
4872	SB5632	Klebsiella pneumoniae	strong	99	195332	438525	5407397	no	-	ST15	0	-	0	-	0	-	0	-	0	-	0	-	wzi349	KL147 (KL112)	ST15	1	1	1	1	1	1	1	-	-	-	-	-	-	-	-	-	-	-	-	-	-	-	-	-
4875	SB5635	Klebsiella pneumoniae	strong	63	217541	447057	5371762	no	-	ST133	0	-	0	-	0	-	0	-	0	-	0	-	wzi180	KL116	ST133	12	1	1	2	5	1	36	-	-	-	-	-	-	-	-	-	-	-	-	-	-	-	-	-
4877	SB5637	Klebsiella pneumoniae	strong	92	199112	767250	5529200	no	-	ST2648	0	-	0	-	0	-	0	-	0	-	0	-	wzi490	KL?	ST2648	2	5	1	1	7	1	6	-	-	-	-	-	-	-	-	-	-	-	-	-	-	-	-	-
4879	SB5639	Klebsiella pneumoniae	strong	92	206771	449226	5446274	no	-	ST883	0	-	0	-	0	-	0	-	0	-	0	-	wzi50	KL15 (KL17,KL51,KL52)	ST883	2	5	1	1	9	4	9	-	-	-	-	-	-	-	-	-	-	-	-	-	-	-	-	-
4880	SB5640	Klebsiella pneumoniae	strong	70	280597	454322	5402508	no	-	ST661	0	-	0	-	0	-	0	-	0	-	0	-	wzi216	KL119	ST661	4	3	1	36	9	10	14	-	-	-	-	-	-	-	-	-	-	-	-	-	-	-	-	-
4883	SB5643	Klebsiella pneumoniae	strong	70	204189	715191	5399978	no	-	ST37	1	ybt 4; plasmid	65-1LV	-	0	-	0	-	0	-	0	-	wzi108	KL118	ST37	2	9	2	1	13	1	16	23	27	30	18	13	65	212	9	18	26	35	-	-	-	-	-	-
4886	SB5646	Klebsiella pneumoniae	strong	55	250108	474337	5269781	yes (5)	ambiguous_bases	ST1574	0	-	0	-	0	-	0	-	0	-	0	-	wzi426	KL?	ST1574	10	1	11	1	26	8	43	-	-	-	-	-	-	-	-	-	-	-	-	-	-	-	-	-
4887	SB5647	Klebsiella pneumoniae	strong	64	312099	765006	5385958	no	-	ST2651	0	-	0	-	0	-	0	-	0	-	0	-	wzi14	KL14	ST2651	2	9	2	3	9	4	16	-	-	-	-	-	-	-	-	-	-	-	-	-	-	-	-	-
4889	SB5649	Klebsiella pneumoniae	strong	54	224777	478681	5244578	yes (9)	ambiguous_bases	ST2652	0	-	0	-	0	-	0	-	0	-	0	-	wzi29	KL106	ST2652	2	3	2	1	20	4	12	-	-	-	-	-	-	-	-	-	-	-	-	-	-	-	-	-
4891	SB5651	Klebsiella pneumoniae	strong	66	293441	399950	5271961	no	-	ST2654	0	-	0	-	0	-	0	-	0	-	0	-	wzi88	KL157	ST2654	2	1	1	1	7	4	4	-	-	-	-	-	-	-	-	-	-	-	-	-	-	-	-	-
4892	SB5652	Klebsiella pneumoniae	strong	93	171620	538613	5436326	no	-	ST307	0	-	0	-	0	-	0	-	0	-	0	-	wzi173	KL102 (KL149,KL155)	ST307	4	1	2	52	1	1	7	-	-	-	-	-	-	-	-	-	-	-	-	-	-	-	-	-
4893	SB5653	Klebsiella pneumoniae	strong	87	214814	642696	5420162	no	-	ST307	0	-	0	-	0	-	0	-	0	-	0	-	wzi173	KL102 (KL149,KL155)	ST307	4	1	2	52	1	1	7	-	-	-	-	-	-	-	-	-	-	-	-	-	-	-	-	-
4895	SB5655	Klebsiella pneumoniae	strong	90	240496	518117	5346312	no	-	ST1145	0	-	0	-	0	-	0	-	0	-	0	-	wzi2	KL2 (KL30)	ST1145	2	1	4	34	1	1	2	-	-	-	-	-	-	-	-	-	-	-	-	-	-	-	-	-
4897	SB5657	Klebsiella pneumoniae	strong	47	271406	541381	5062967	no	-	ST17	0	-	0	-	0	-	0	-	0	-	0	-	wzi162	KL122	ST17	2	1	1	1	4	4	4	-	-	-	-	-	-	-	-	-	-	-	-	-	-	-	-	-
4898	SB5658	Klebsiella pneumoniae	strong	82	207586	380313	5543682	no	-	ST35	1	ybt 4; plasmid	37-3LV	-	0	-	0	-	0	-	0	-	wzi13	KL13	ST35	2	1	2	1	10	1	19	18	27	30	18	44	196	213	63	8	26	35	-	-	-	-	-	-
4899	SB5659	Klebsiella pneumoniae	strong	86	240821	458265	5504433	no	-	ST76	0	-	0	-	0	-	0	-	0	-	0	-	wzi23	KL14	ST76	4	1	1	1	21	1	35	-	-	-	-	-	-	-	-	-	-	-	-	-	-	-	-	-
4900	SB5660	Klebsiella pneumoniae	strong	32	297443	746473	5070557	no	-	ST17	0	-	0	-	0	-	0	-	0	-	0	-	wzi82	KL23 (KL18, KL38)	ST17	2	1	1	1	4	4	4	-	-	-	-	-	-	-	-	-	-	-	-	-	-	-	-	-
4902	SB5662	Klebsiella pneumoniae	strong	52	219809	392875	5407929	no	-	ST394	1	ybt 10; ICEKp4	28	-	0	-	0	-	0	-	0	-	wzi59	KL3	ST394	2	9	2	1	13	1	82	16	12	4	3	3	35	50	3	10	23	2	-	-	-	-	-	-
4903	SB5663	Klebsiella pneumoniae	strong	91	264515	1037702	5543635	yes (6)	ambiguous_bases	ST17	1	ybt 2; ICEKp1	323-1LV	-	0	-	0	iro 3 (truncated)	7	rmp 3; ICEKp1	32	-	wzi82	KL23 (KL18, KL38)	ST17	2	1	1	1	4	4	4	8	7	9	6	5	13	224	6	7	7	6	-	-	-	-	-	-
4904	SB5664	Klebsiella pneumoniae	strong	39	295616	606348	5163741	no	-	ST105	1	ybt 0; ICEKp16	482	-	0	-	0	-	0	-	0	-	wzi383	KL102	ST105	2	3	2	1	1	4	18	72	8	10	100	18	200	225	7	8	5	117	-	-	-	-	-	-
4906	SB5666	Klebsiella pneumoniae	strong	48	289243	876783	5214665	no	-	ST200	0	-	0	-	0	-	0	-	0	-	0	-	wzi493	KL?	ST200	2	1	2	1	12	1	68	-	-	-	-	-	-	-	-	-	-	-	-	-	-	-	-	-
4908	SB5668	Klebsiella pneumoniae	strong	44	292030	545267	5160021	no	-	ST2706	0	-	0	-	0	-	0	-	0	-	0	-	wzi87	KL121	ST2706	2	3	1	1	9	4	271	-	-	-	-	-	-	-	-	-	-	-	-	-	-	-	-	-
4913	SB5673	Klebsiella pneumoniae	strong	70	317648	1010311	5460208	no	-	ST2710	0	-	0	-	0	-	0	-	0	-	0	-	wzi74	KL103	ST2710	118	1	1	1	7	4	87	-	-	-	-	-	-	-	-	-	-	-	-	-	-	-	-	-
4915	SB5675	Klebsiella pneumoniae	strong	74	193102	588365	5376631	no	-	ST1782	0	-	0	-	0	-	0	-	0	-	0	-	wzi149	KL62	ST1782	2	5	1	1	10	1	18	-	-	-	-	-	-	-	-	-	-	-	-	-	-	-	-	-
4916	SB5676	Klebsiella pneumoniae	strong	84	160797	416091	5125733	no	-	ST2711	0	-	0	-	0	-	0	-	0	-	0	-	wzi497	KL?	ST2711	2	1	1	1	9	10	12	-	-	-	-	-	-	-	-	-	-	-	-	-	-	-	-	-
4920	SB5680	Klebsiella pneumoniae	strong	98	172998	412125	5359302	no	-	ST2713	0	-	0	-	0	-	0	-	0	-	0	-	wzi123	KL136	ST2713	2	1	11	178	10	10	12	-	-	-	-	-	-	-	-	-	-	-	-	-	-	-	-	-
4921	SB5681	Klebsiella pneumoniae	strong	62	233701	702206	5219300	no	-	ST1662	0	-	0	-	0	-	0	-	0	-	0	-	wzi294	KL49	ST1662	4	1	1	1	3	44	4	-	-	-	-	-	-	-	-	-	-	-	-	-	-	-	-	-
4922	SB5682	Klebsiella pneumoniae	strong	56	245190	458859	5381492	no	-	ST35	1	ybt 4; plasmid	37-3LV	-	0	-	0	-	0	-	0	-	wzi13	KL13	ST35	2	1	2	1	10	1	19	18	27	30	18	44	196	213	63	8	26	35	-	-	-	-	-	-
4923	SB5683	Klebsiella pneumoniae	strong	59	240098	458632	5415330	no	-	ST35	1	ybt 4; plasmid	37-3LV	-	0	-	0	-	0	-	0	-	wzi13	KL13	ST35	2	1	2	1	10	1	19	18	27	30	18	44	196	213	63	8	26	35	-	-	-	-	-	-
4924	SB5684	Klebsiella pneumoniae	strong	64	204833	421434	5549627	no	-	ST35	1	ybt 4; plasmid	37-3LV	-	0	-	0	-	0	-	0	-	wzi13	KL13	ST35	2	1	2	1	10	1	19	18	27	30	18	44	196	213	63	8	26	35	-	-	-	-	-	-
4926	SB5686	Klebsiella pneumoniae	strong	64	252822	485178	5150093	no	-	ST2690	0	-	0	-	0	-	0	-	0	-	0	-	wzi499	KL?	ST2690	2	6	1	1	1	4	42	-	-	-	-	-	-	-	-	-	-	-	-	-	-	-	-	-
4927	SB5687	Klebsiella pneumoniae	strong	50	268291	713756	5174574	no	-	ST2691	0	-	0	-	0	-	0	-	0	-	0	-	wzi59	KL3	ST2691	4	1	1	1	1	1	6	-	-	-	-	-	-	-	-	-	-	-	-	-	-	-	-	-
4928	SB5688	Klebsiella pneumoniae	strong	48	314174	702660	5226977	no	-	ST1662	0	-	0	-	0	-	0	-	0	-	0	-	wzi294	KL49	ST1662	4	1	1	1	3	44	4	-	-	-	-	-	-	-	-	-	-	-	-	-	-	-	-	-
4932	SB5692	Klebsiella pneumoniae	strong	54	283787	725249	5555920	no	-	ST35	1	ybt 4; plasmid	37-3LV	-	0	-	0	-	0	-	0	-	wzi13	KL13	ST35	2	1	2	1	10	1	19	18	27	30	18	44	196	213	63	8	26	35	-	-	-	-	-	-
4933	SB5693	Klebsiella pneumoniae	strong	55	285763	570668	5557640	no	-	ST35	1	ybt 4; plasmid	37-3LV	-	0	-	0	-	0	-	0	-	wzi13	KL13	ST35	2	1	2	1	10	1	19	18	27	30	18	44	196	213	63	8	26	35	-	-	-	-	-	-
4934	SB5694	Klebsiella pneumoniae	strong	97	148731	498728	5437713	no	-	ST2692	0	-	0	-	0	-	0	-	0	-	0	-	wzi362	KL130	ST2692	3	1	1	1	2	1	381	-	-	-	-	-	-	-	-	-	-	-	-	-	-	-	-	-
4935	SB5695	Klebsiella pneumoniae	strong	81	181968	451543	5183897	no	-	ST34	0	-	0	-	0	-	0	-	0	-	0	-	wzi37	KL22/KL37	ST34	2	3	6	1	9	7	4	-	-	-	-	-	-	-	-	-	-	-	-	-	-	-	-	-
4936	SB5696	Klebsiella pneumoniae	strong	77	205650	382919	5321489	no	-	ST2693	0	-	0	-	0	-	0	-	0	-	0	-	wzi501	KL?	ST2693	2	1	2	163	294	13	271	-	-	-	-	-	-	-	-	-	-	-	-	-	-	-	-	-
4938	SB5698	Klebsiella pneumoniae	strong	54	293448	550952	5314104	yes (5)	ambiguous_bases	ST2504	0	-	0	-	0	-	0	-	0	-	0	-	wzi130	KL58	ST2504	2	20	1	1	4	4	4	-	-	-	-	-	-	-	-	-	-	-	-	-	-	-	-	-
4939	SB5699	Klebsiella pneumoniae	strong	48	339667	767587	5193407	no	-	ST111	0	-	0	-	0	-	0	-	0	-	0	-	wzi63	KL63	ST111	2	1	5	1	17	4	42	-	-	-	-	-	-	-	-	-	-	-	-	-	-	-	-	-
4941	SB5701	Klebsiella pneumoniae	strong	50	298062	606277	5230149	no	-	ST2694	0	-	0	-	0	-	0	-	0	-	0	-	wzi502	KL?	ST2694	2	4	2	1	1	4	382	-	-	-	-	-	-	-	-	-	-	-	-	-	-	-	-	-
4942	SB5702	Klebsiella pneumoniae	strong	73	258434	479733	5434817	no	-	ST35	1	ybt 9; ICEKp3	183-1LV	-	0	-	0	-	0	-	0	-	wzi16	KL16 (KL143)	ST35	2	1	2	1	10	1	19	5	87	6	5	1	25	37	9	5	5	11	-	-	-	-	-	-
4943	SB5703	Klebsiella pneumoniae	strong	73	285425	749434	5442485	no	-	ST35	1	ybt 9; ICEKp3	183-1LV	-	0	-	0	-	0	-	0	-	wzi16	KL16 (KL143)	ST35	2	1	2	1	10	1	19	5	87	6	5	1	25	37	9	5	5	11	-	-	-	-	-	-
4945	SB5705	Klebsiella pneumoniae	strong	52	310773	1373478	5333660	no	-	ST17	0	-	0	-	0	-	0	-	0	-	0	-	wzi202	KL127 (KL155)	ST17	2	1	1	1	4	4	4	-	-	-	-	-	-	-	-	-	-	-	-	-	-	-	-	-
4946	SB5706	Klebsiella pneumoniae	strong	74	258274	765773	5142988	no	-	ST2695	0	-	0	-	0	-	0	-	0	-	0	-	wzi224	KL49	ST2695	2	1	1	1	4	4	373	-	-	-	-	-	-	-	-	-	-	-	-	-	-	-	-	-
4947	SB5707	Klebsiella pneumoniae	strong	57	307481	1105844	5316377	no	-	ST307	0	-	0	-	0	-	0	-	0	-	0	-	wzi173	KL102 (KL149,KL155)	ST307	4	1	2	52	1	1	7	-	-	-	-	-	-	-	-	-	-	-	-	-	-	-	-	-
4948	SB5708	Klebsiella pneumoniae	strong	63	286380	918407	5307325	no	-	ST307	0	-	0	-	0	-	0	-	0	-	0	-	wzi173	KL102 (KL149,KL155)	ST307	4	1	2	52	1	1	7	-	-	-	-	-	-	-	-	-	-	-	-	-	-	-	-	-
4952	SB5712	Klebsiella pneumoniae	strong	40	359321	971586	5207036	no	-	ST111	0	-	0	-	0	-	0	-	0	-	0	-	wzi63	KL63	ST111	2	1	5	1	17	4	42	-	-	-	-	-	-	-	-	-	-	-	-	-	-	-	-	-
4955	SB5715	Klebsiella pneumoniae	strong	57	313319	702208	5321869	no	-	ST76	0	-	0	-	0	-	0	-	0	-	0	-	wzi262	KL21	ST76	4	1	1	1	21	1	35	-	-	-	-	-	-	-	-	-	-	-	-	-	-	-	-	-
4956	SB5716	Klebsiella pneumoniae	strong	48	263428	1094548	5138345	no	-	ST469	0	-	0	-	0	-	0	-	0	-	0	-	wzi75	KL105	ST469	2	1	2	1	10	1	4	-	-	-	-	-	-	-	-	-	-	-	-	-	-	-	-	-
4960	SB5720	Klebsiella pneumoniae	strong	47	318748	1037382	5211442	no	-	ST36	0	-	0	-	0	-	0	-	0	-	0	-	wzi27	KL27	ST36	2	1	2	1	7	1	7	-	-	-	-	-	-	-	-	-	-	-	-	-	-	-	-	-
4961	SB5721	Klebsiella pneumoniae	strong	40	347891	692806	5104795	no	-	ST774	0	-	0	-	0	-	0	-	0	-	0	-	wzi447	KL124	ST774	2	1	1	17	4	16	4	-	-	-	-	-	-	-	-	-	-	-	-	-	-	-	-	-
4962	SB5722	Klebsiella pneumoniae	strong	49	281539	997340	5195511	no	-	ST2701	0	-	0	-	0	-	0	-	0	-	0	-	wzi5	KL5	ST2701	4	1	1	1	1	1	363	-	-	-	-	-	-	-	-	-	-	-	-	-	-	-	-	-
4963	SB5723	Klebsiella pneumoniae	strong	63	281221	610990	5314776	no	-	ST631	0	-	0	-	0	-	0	-	0	-	0	-	wzi114	KL30 (KL2, KL8, KL111)	ST631	2	1	1	1	9	4	4	-	-	-	-	-	-	-	-	-	-	-	-	-	-	-	-	-
4964	SB5724	Klebsiella pneumoniae	strong	80	225763	362775	5480956	no	-	ST2702	0	-	0	-	0	-	0	-	0	-	0	-	wzi134	KL30	ST2702	2	1	4	177	1	1	47	-	-	-	-	-	-	-	-	-	-	-	-	-	-	-	-	-
4965	SB5725	Klebsiella pneumoniae	strong	65	299290	635403	5398757	no	-	ST2703	1	ybt 4; plasmid	65-1LV	-	0	-	0	-	0	-	0	-	wzi435	KL149	ST2703	2	1	11	1	9	8	24	74	27	30	18	13	65	61	9	18	26	35	-	-	-	-	-	-
6070	VRCO0117	Klebsiella pneumoniae	strong	95	163861	616946	5555019	yes (214)	ambiguous_bases	ST3014	0	-	0	-	0	-	0	-	0	-	0	-	-	-	ST3014	2	6	1	1	1	1	38	-	-	-	-	-	-	-	-	-	-	-	-	-	-	-	-	-
6078	VRCO0363	Klebsiella pneumoniae	strong	23	499772	1445183	5302921	yes (308)	ambiguous_bases	ST3022	0	-	0	-	0	-	0	-	0	-	0	-	wzi59	KL3	ST3022	4	1	6	12	6	2	12	-	-	-	-	-	-	-	-	-	-	-	-	-	-	-	-	-
6079	VRES0601	Klebsiella pneumoniae	strong	34	696455	1336209	5399746	yes (150)	ambiguous_bases	ST2585	0	-	0	-	0	-	0	-	0	-	0	-	wzi499	KL?	ST2585	2	1	1	1	9	1	409	-	-	-	-	-	-	-	-	-	-	-	-	-	-	-	-	-
6198	SB5501	Klebsiella pneumoniae	strong	48	207611	725903	5183010	no	-	ST45	1	ybt 10; ICEKp4	78	-	0	-	0	-	0	-	0	-	wzi149	KL62	ST45	2	1	1	6	7	1	12	3	12	4	11	3	21	18	3	10	16	2	-	-	-	-	-	-
6201	SB5952	Klebsiella pneumoniae	strong	47	263464	690290	5221079	no	-	ST2442	0	-	0	-	0	-	0	-	0	-	0	-	wzi135	KL3	ST2442	2	2	2	1	1	1	2	-	-	-	-	-	-	-	-	-	-	-	-	-	-	-	-	-
6203	SB5954	Klebsiella pneumoniae	strong	67	227038	483572	5309293	no	-	ST441	0	-	0	-	0	-	0	-	0	-	0	-	-	-	ST441	4	1	2	1	1	7	23	-	-	-	-	-	-	-	-	-	-	-	-	-	-	-	-	-
6204	SB5955	Klebsiella pneumoniae	strong	60	263118	513545	5213238	no	-	ST1689	0	-	0	-	0	-	0	-	0	-	0	-	-	-	ST1689	2	5	1	1	10	1	46	-	-	-	-	-	-	-	-	-	-	-	-	-	-	-	-	-
6205	SB5956	Klebsiella pneumoniae	strong	56	323844	710631	5248702	no	-	ST76	0	-	0	-	0	-	0	-	0	-	0	-	wzi5	KL5	ST76	4	1	1	1	21	1	35	-	-	-	-	-	-	-	-	-	-	-	-	-	-	-	-	-
6207	SB5958	Klebsiella pneumoniae	strong	88	125901	405993	5199514	no	-	ST3102	0	-	0	-	0	-	0	-	0	-	0	-	wzi102	KL31?	ST3102	162	1	1	1	21	1	35	-	-	-	-	-	-	-	-	-	-	-	-	-	-	-	-	-
6208	SB5959	Klebsiella pneumoniae	strong	89	132250	484128	5215526	no	-	ST3102	0	-	0	-	0	-	0	-	0	-	0	-	wzi102	KL31?	ST3102	162	1	1	1	21	1	35	-	-	-	-	-	-	-	-	-	-	-	-	-	-	-	-	-
6210	SB5961	Klebsiella pneumoniae	strong	79	184773	577596	5535868	no	-	ST48	1	ybt 9; ICEKp3	193	-	0	-	0	-	0	-	0	-	wzi62	KL62	ST48	2	5	2	2	7	1	10	5	11	6	5	1	34	15	9	5	5	25	-	-	-	-	-	-
6211	SB5962	Klebsiella pneumoniae	strong	84	218871	576778	5505160	no	-	ST48	1	ybt 9; ICEKp3	193	-	0	-	0	-	0	-	0	-	wzi62	KL62	ST48	2	5	2	2	7	1	10	5	11	6	5	1	34	15	9	5	5	25	-	-	-	-	-	-
6212	SB5963	Klebsiella pneumoniae	strong	85	283581	611188	5579823	no	-	ST380	4	ybt 9; ICEKp3	547-1LV	-	0	iuc 2	14-2LV	iro 2	3	rmp 2; KpVP-2 (incomplete)	3-2LV	-	wzi2	KL2 (KL30)	ST380	2	1	1	1	1	4	19	5	11	6	98	63	16	210	9	54	5	97	-	-	-	-	-	-
6213	SB5964	Klebsiella pneumoniae	strong	94	176235	542070	5411793	no	-	ST22	0	-	0	-	0	-	0	-	0	-	0	-	wzi9	KL9	ST22	2	3	1	1	1	4	4	-	-	-	-	-	-	-	-	-	-	-	-	-	-	-	-	-
6214	SB5965	Klebsiella pneumoniae	strong	48	255524	662363	5196099	no	-	ST37	1	ybt 10; ICEKp4	385	-	0	-	0	-	0	-	0	-	wzi96	KL38	ST37	2	9	2	1	13	1	16	3	12	4	3	3	35	54	3	10	9	2	-	-	-	-	-	-
6218	SB5969	Klebsiella pneumoniae	strong	70	172898	373206	5256203	no	-	ST1741	0	-	0	-	0	-	0	-	0	-	0	-	-	-	ST1741	2	3	2	1	17	4	42	-	-	-	-	-	-	-	-	-	-	-	-	-	-	-	-	-
6219	SB5970	Klebsiella pneumoniae	strong	52	245611	664035	5368046	no	-	ST45	1	ybt 10; ICEKp4	78	-	0	-	0	-	0	-	0	-	wzi121	KL43	ST45	2	1	1	6	7	1	12	3	12	4	11	3	21	18	3	10	16	2	-	-	-	-	-	-
6222	SB5973	Klebsiella pneumoniae	strong	65	202741	335193	5380953	no	-	ST2445	0	-	0	-	0	-	0	-	0	-	0	-	wzi84	KL28	ST2445	132	1	1	1	9	4	16	-	-	-	-	-	-	-	-	-	-	-	-	-	-	-	-	-
6224	SB5499	Klebsiella pneumoniae	strong	86	226309	377428	5304984	yes (231)	ambiguous_bases	ST22	0	-	0	-	0	-	0	-	0	-	0	-	wzi9	KL9	ST22	2	3	1	1	1	4	4	-	-	-	-	-	-	-	-	-	-	-	-	-	-	-	-	-
6228	SB5728	Klebsiella pneumoniae	strong	93	105946	319918	5024483	no	-	ST1886	0	-	0	-	0	-	0	-	0	-	0	-	wzi130	KL58	ST1886	2	5	118	1	10	1	13	-	-	-	-	-	-	-	-	-	-	-	-	-	-	-	-	-
6230	SB5731	Klebsiella pneumoniae	strong	85	203723	619868	5493388	no	-	ST3109	1	ybt 4; plasmid (truncated)	463-1LV	-	0	-	0	-	0	-	0	-	wzi465	KL?	ST3109	25	4	1	1	20	1	22	75	34	37	44	47	104*-74%	227	25	23	45	118	-	-	-	-	-	-
6232	SB5734	Klebsiella pneumoniae	strong	61	268545	728920	5248435	no	-	ST281	0	-	0	-	0	-	0	-	0	-	0	-	wzi64	KL64	ST281	7	1	5	46	1	1	84	-	-	-	-	-	-	-	-	-	-	-	-	-	-	-	-	-
6233	SB5735	Klebsiella pneumoniae	strong	85	175089	474922	5259947	no	-	ST3111	0	-	0	-	0	-	0	-	0	-	0	-	-	-	ST3111	2	1	2	1	7	4	5	-	-	-	-	-	-	-	-	-	-	-	-	-	-	-	-	-
6234	SB5736	Klebsiella pneumoniae	strong	72	297557	440252	5424208	no	-	ST17	1	ybt 4; plasmid	463-1LV	-	0	-	0	-	0	-	0	-	wzi19	KL19	ST17	2	1	1	1	4	4	4	76	34	37	44	47	104	227	25	23	45	118	-	-	-	-	-	-
6246	SB5749	Klebsiella pneumoniae	strong	92	171120	369342	5310170	no	-	ST17	0	-	0	-	0	-	0	-	0	-	0	-	wzi360	KL122	ST17	2	1	1	1	4	4	4	-	-	-	-	-	-	-	-	-	-	-	-	-	-	-	-	-
6248	SB5751	Klebsiella pneumoniae	strong	75	174613	398814	5119808	no	-	ST3116	0	-	0	-	0	-	0	-	0	-	0	-	wzi114	KL30 (KL2, KL8, KL111)	ST3116	10	3	1	1	1	10	9	-	-	-	-	-	-	-	-	-	-	-	-	-	-	-	-	-
6250	SB5753	Klebsiella pneumoniae	strong	48	310709	655778	5105070	no	-	ST17	0	-	0	-	0	-	0	-	0	-	0	-	-	-	ST17	2	1	1	1	4	4	4	-	-	-	-	-	-	-	-	-	-	-	-	-	-	-	-	-
6253	SB5756	Klebsiella pneumoniae	strong	67	211640	513331	5297658	no	-	ST3118	0	-	0	-	0	-	0	-	0	-	0	-	wzi96	KL38	ST3118	169	1	2	1	1	7	4	-	-	-	-	-	-	-	-	-	-	-	-	-	-	-	-	-
6256	SB5759	Klebsiella pneumoniae	strong	84	159857	275005	5325877	no	-	ST111	0	-	0	-	0	-	0	-	0	-	0	-	wzi350	KL113	ST111	2	1	5	1	17	4	42	-	-	-	-	-	-	-	-	-	-	-	-	-	-	-	-	-
6259	SB5762	Klebsiella pneumoniae	strong	59	198994	525223	5350135	no	-	ST3258	0	-	0	-	0	-	0	-	0	-	0	-	wzi324	KL63	ST3258	2	3	2	1	145	10	427	-	-	-	-	-	-	-	-	-	-	-	-	-	-	-	-	-
6262	SB5765	Klebsiella pneumoniae	strong	82	148060	405649	5419644	no	-	ST1962	0	-	0	-	0	-	0	-	0	-	0	-	wzi468	KL?	ST1962	2	1	65	1	240	4	43	-	-	-	-	-	-	-	-	-	-	-	-	-	-	-	-	-
6265	SB5768	Klebsiella pneumoniae	strong	59	194742	418023	5392118	no	-	ST3123	0	-	0	-	0	-	0	-	0	-	0	-	wzi555	KL?	ST3123	170	3	1	1	1	10	426	-	-	-	-	-	-	-	-	-	-	-	-	-	-	-	-	-
6266	SB5770	Klebsiella pneumoniae	strong	85	176784	355706	5390648	no	-	ST152	1	ybt 4; plasmid	463-2LV	-	0	-	0	-	0	-	0	-	wzi394	KL153	ST152	2	3	2	1	1	4	56	75	34	37	44	47	202	232	25	23	45	118	-	-	-	-	-	-
6267	SB5771	Klebsiella pneumoniae	strong	64	196298	465747	5208506	no	-	ST3124	0	-	0	-	0	-	0	-	0	-	0	-	-	-	ST3124	10	3	20	1	1	10	427	-	-	-	-	-	-	-	-	-	-	-	-	-	-	-	-	-
6269	SB5773	Klebsiella pneumoniae	strong	86	130202	345178	5149261	no	-	ST3260	0	-	0	-	0	-	0	-	0	-	0	-	-	-	ST3260	10	1	20	1	342	4	264	-	-	-	-	-	-	-	-	-	-	-	-	-	-	-	-	-
6270	SB5774	Klebsiella pneumoniae	strong	61	172719	574680	5206782	no	-	ST3261	0	-	0	-	0	-	0	-	0	-	0	-	wzi83	KL23	ST3261	2	1	2	1	1	4	441	-	-	-	-	-	-	-	-	-	-	-	-	-	-	-	-	-
6271	SB5775	Klebsiella pneumoniae	strong	54	205363	518329	5035131	no	-	ST3262	0	-	0	-	0	-	0	-	0	-	0	-	wzi97	KL46	ST3262	26	1	1	1	9	10	23	-	-	-	-	-	-	-	-	-	-	-	-	-	-	-	-	-
6272	SB5776	Klebsiella pneumoniae	strong	94	154063	358801	5180324	no	-	ST337	0	-	0	-	0	-	0	-	0	-	0	-	wzi108	KL118	ST337	2	1	11	1	1	1	13	-	-	-	-	-	-	-	-	-	-	-	-	-	-	-	-	-
6275	SB5779	Klebsiella pneumoniae	strong	58	210411	426643	5096179	no	-	ST629	0	-	0	-	0	-	0	-	0	-	0	-	wzi368	KL134	ST629	2	3	87	1	12	1	26	-	-	-	-	-	-	-	-	-	-	-	-	-	-	-	-	-
6279	SB5783	Klebsiella pneumoniae	strong	67	208422	362588	5170911	no	-	ST3157	0	-	0	-	0	-	0	-	0	-	0	-	wzi273	KL30	ST3157	2	1	1	1	7	1	89	-	-	-	-	-	-	-	-	-	-	-	-	-	-	-	-	-
6283	SB5787	Klebsiella pneumoniae	strong	88	179779	485747	5178844	no	-	ST281	0	-	0	-	0	-	0	-	0	-	0	-	wzi64	KL64	ST281	7	1	5	46	1	1	84	-	-	-	-	-	-	-	-	-	-	-	-	-	-	-	-	-
6284	SB5788	Klebsiella pneumoniae	strong	81	163848	376821	5029390	no	-	ST3267	1	ybt 4; plasmid	65	-	0	-	0	-	0	-	0	-	wzi202	KL127 (KL155)	ST3267	2	1	1	1	7	4	442	23	27	30	18	13	65	61	9	18	26	35	-	-	-	-	-	-
6285	SB5789	Klebsiella pneumoniae	strong	82	136129	513767	5156984	no	-	ST3268	0	-	0	-	0	-	0	-	0	-	0	-	-	-	ST3268	4	3	3	1	20	25	25	-	-	-	-	-	-	-	-	-	-	-	-	-	-	-	-	-
6287	SB5791	Klebsiella pneumoniae	strong	92	237290	392484	5391364	no	-	ST443	0	-	0	-	0	-	0	-	0	-	0	-	wzi118	KL146	ST443	2	1	1	4	89	4	4	-	-	-	-	-	-	-	-	-	-	-	-	-	-	-	-	-
6289	SB5793	Klebsiella pneumoniae	strong	49	292649	425729	5091180	no	-	ST36	0	-	0	-	0	-	0	-	0	-	0	-	wzi27	KL27	ST36	2	1	2	1	7	1	7	-	-	-	-	-	-	-	-	-	-	-	-	-	-	-	-	-
6290	SB5794	Klebsiella pneumoniae	strong	90	130550	356578	5275598	no	-	ST1087	0	-	0	-	0	-	0	-	0	-	0	-	wzi364	KL132	ST1087	2	1	1	1	3	3	38	-	-	-	-	-	-	-	-	-	-	-	-	-	-	-	-	-
6298	SB5802	Klebsiella pneumoniae	strong	68	248210	440901	5410521	no	-	ST3273	0	-	0	-	0	-	0	-	0	-	0	-	wzi160	KL39	ST3273	4	1	1	97	27	7	4	-	-	-	-	-	-	-	-	-	-	-	-	-	-	-	-	-
6304	SB5808	Klebsiella pneumoniae	strong	74	244942	865476	5427900	no	-	ST1189	0	-	0	-	0	-	0	-	0	-	0	-	wzi84	KL28	ST1189	3	5	95	1	16	1	12	-	-	-	-	-	-	-	-	-	-	-	-	-	-	-	-	-
6306	SB5810	Klebsiella pneumoniae	strong	80	244949	709332	5460049	no	-	ST1189	0	-	0	-	0	-	0	-	0	-	0	-	wzi84	KL28	ST1189	3	5	95	1	16	1	12	-	-	-	-	-	-	-	-	-	-	-	-	-	-	-	-	-
6307	SB5811	Klebsiella pneumoniae	strong	56	234654	618771	5239790	no	-	ST3277	0	-	0	-	0	-	0	-	0	-	0	-	-	-	ST3277	4	4	1	1	7	4	9	-	-	-	-	-	-	-	-	-	-	-	-	-	-	-	-	-
6308	SB5812	Klebsiella pneumoniae	strong	52	235407	506859	5110071	yes (7)	ambiguous_bases	ST1661	0	-	0	-	0	-	0	-	0	-	0	-	wzi118	KL146	ST1661	2	1	1	2	89	4	4	-	-	-	-	-	-	-	-	-	-	-	-	-	-	-	-	-
6311	SB5815	Klebsiella pneumoniae	strong	96	204218	581148	5513110	yes (7)	ambiguous_bases	ST37	0	-	0	-	0	-	0	-	0	-	0	-	wzi108	KL118	ST37	2	9	2	1	13	1	16	-	-	-	-	-	-	-	-	-	-	-	-	-	-	-	-	-
6312	SB5816	Klebsiella pneumoniae	strong	75	176071	375112	5306105	no	-	ST3278	0	-	0	-	0	-	0	-	0	-	0	-	wzi191	KL?	ST3278	4	1	1	1	9	1	218	-	-	-	-	-	-	-	-	-	-	-	-	-	-	-	-	-
6313	SB5817	Klebsiella pneumoniae	strong	68	248952	385938	5408598	no	-	ST292	0	-	0	-	0	-	0	-	0	-	0	-	wzi96	KL38	ST292	2	1	2	1	1	1	4	-	-	-	-	-	-	-	-	-	-	-	-	-	-	-	-	-
6315	SB5819	Klebsiella pneumoniae	strong	64	203813	357870	5416349	no	-	ST45	1	ybt 10; ICEKp4	78-1LV	-	0	-	0	-	0	-	0	-	wzi101	KL24	ST45	2	1	1	6	7	1	12	3	12	4	11	3	206	18	3	10	16	2	-	-	-	-	-	-
6321	SB5825	Klebsiella pneumoniae	strong	88	144465	366477	5301914	no	-	ST491	0	-	0	-	0	-	0	-	0	-	0	-	wzi108	KL118	ST491	51	1	5	1	9	4	13	-	-	-	-	-	-	-	-	-	-	-	-	-	-	-	-	-
6324	SB5828	Klebsiella pneumoniae	strong	60	328795	547613	5346709	no	-	ST1049	0	-	0	-	0	-	0	-	0	-	0	-	wzi208	KL5	ST1049	2	3	4	97	12	1	39	-	-	-	-	-	-	-	-	-	-	-	-	-	-	-	-	-
6325	SB5829	Klebsiella pneumoniae	strong	67	215068	449194	5204522	no	-	ST3280	0	-	0	-	0	-	0	-	0	-	0	-	wzi178	KL?	ST3280	2	1	218	1	9	8	12	-	-	-	-	-	-	-	-	-	-	-	-	-	-	-	-	-
6326	SB5830	Klebsiella pneumoniae	strong	74	174742	419694	5165672	no	-	ST3281	0	-	0	-	0	-	0	-	0	-	0	-	-	-	ST3281	4	1	2	2	1	4	5	-	-	-	-	-	-	-	-	-	-	-	-	-	-	-	-	-
6328	SB5832	Klebsiella pneumoniae	strong	93	234283	610921	5356443	no	-	ST2655	0	-	0	-	0	-	0	-	0	-	0	-	wzi39	KL39 (KL13)	ST2655	2	1	1	2	27	4	4	-	-	-	-	-	-	-	-	-	-	-	-	-	-	-	-	-
6330	SB5834	Klebsiella pneumoniae	strong	57	220671	556133	5290405	no	-	ST2715	0	-	0	-	0	-	0	-	0	-	0	-	wzi323	KL62	ST2715	2	3	1	1	7	4	23	-	-	-	-	-	-	-	-	-	-	-	-	-	-	-	-	-
6332	SB5836	Klebsiella pneumoniae	strong	62	185639	708878	5123589	no	-	ST1419	0	-	0	-	0	-	0	-	0	-	0	-	-	-	ST1419	2	1	2	1	10	1	112	-	-	-	-	-	-	-	-	-	-	-	-	-	-	-	-	-
6333	SB5837	Klebsiella pneumoniae	strong	57	199551	505472	5321722	no	-	ST3282	0	-	0	-	0	-	0	-	0	-	0	-	wzi162	KL122	ST3282	2	9	2	1	351	1	16	-	-	-	-	-	-	-	-	-	-	-	-	-	-	-	-	-
6334	SB5838	Klebsiella pneumoniae	strong	65	215700	470822	5316598	yes (18)	ambiguous_bases	ST3282	0	-	0	-	0	-	0	-	0	-	0	-	wzi162	KL122	ST3282	2	9	2	1	351	1	16	-	-	-	-	-	-	-	-	-	-	-	-	-	-	-	-	-
6335	SB5839	Klebsiella pneumoniae	strong	68	357999	636942	5315616	no	-	ST411	0	-	0	-	0	-	0	-	0	-	0	-	-	-	ST411	2	1	11	42	26	4	18	-	-	-	-	-	-	-	-	-	-	-	-	-	-	-	-	-
6347	SB5851	Klebsiella pneumoniae	strong	88	130037	286584	5342878	no	-	ST249	0	-	0	-	0	-	0	-	0	-	0	-	wzi128	KL1 (KL22/37)	ST249	2	1	44	1	16	4	66	-	-	-	-	-	-	-	-	-	-	-	-	-	-	-	-	-
6350	SB5854	Klebsiella pneumoniae	strong	79	156498	299884	5113371	no	-	ST1419	0	-	0	-	0	-	0	-	0	-	0	-	-	-	ST1419	2	1	2	1	10	1	112	-	-	-	-	-	-	-	-	-	-	-	-	-	-	-	-	-
6352	SB5856	Klebsiella pneumoniae	strong	63	237840	448545	5140202	yes (9)	ambiguous_bases	ST3290	0	-	0	-	0	-	0	-	0	-	0	-	wzi459	KL?	ST3290	2	1	2	26	7	4	9	-	-	-	-	-	-	-	-	-	-	-	-	-	-	-	-	-
6354	SB5858	Klebsiella pneumoniae	strong	72	162987	500950	5289021	yes (8)	ambiguous_bases	ST3286	0	-	0	-	0	-	0	-	0	-	0	-	wzi468	KL?	ST3286	2	3	2	1	12	1	112	-	-	-	-	-	-	-	-	-	-	-	-	-	-	-	-	-
6355	SB5859	Klebsiella pneumoniae	strong	76	136951	439400	5206159	no	-	ST1015	0	-	0	-	0	-	0	-	0	-	0	-	wzi25	KL25	ST1015	10	1	11	1	4	8	43	-	-	-	-	-	-	-	-	-	-	-	-	-	-	-	-	-
6359	SB5863	Klebsiella pneumoniae	strong	49	218261	375490	5148220	no	-	ST788	0	-	0	-	0	-	0	-	0	-	0	-	wzi417	KL151 (KL46)	ST788	2	4	2	1	7	1	12	-	-	-	-	-	-	-	-	-	-	-	-	-	-	-	-	-
6360	SB5864	Klebsiella pneumoniae	strong	50	299377	651706	5284856	no	-	ST3293	0	-	0	-	0	-	0	-	0	-	0	-	wzi227	KL60	ST3293	2	1	5	1	10	4	13	-	-	-	-	-	-	-	-	-	-	-	-	-	-	-	-	-
6361	SB5865	Klebsiella pneumoniae	strong	52	203902	489337	5212655	no	-	ST3294	0	-	0	-	0	-	0	-	0	-	0	-	wzi473	KL?	ST3294	7	1	1	1	1	4	12	-	-	-	-	-	-	-	-	-	-	-	-	-	-	-	-	-
6362	SB5866	Klebsiella pneumoniae	strong	75	203773	543720	5288263	no	-	ST37	0	-	0	-	0	-	0	-	0	-	0	-	wzi96	KL38	ST37	2	9	2	1	13	1	16	-	-	-	-	-	-	-	-	-	-	-	-	-	-	-	-	-
6365	SB5869	Klebsiella pneumoniae	strong	55	250406	583820	5227797	no	-	ST3297	0	-	0	-	0	-	0	-	0	-	0	-	wzi39	KL39 (KL13)	ST3297	4	4	1	1	7	4	46	-	-	-	-	-	-	-	-	-	-	-	-	-	-	-	-	-
6373	SB5515	Klebsiella pneumoniae	strong	89	163767	436546	5407577	no	-	ST1296	0	-	0	-	0	-	0	-	0	-	0	-	wzi75	KL105	ST1296	4	1	2	1	7	70	12	-	-	-	-	-	-	-	-	-	-	-	-	-	-	-	-	-
7205	SB6073	Klebsiella pneumoniae	strong	99	219852	368581	5408575	yes (41)	ambiguous_bases	ST152	0	-	0	-	0	-	0	-	0	-	0	-	-	-	ST152	2	3	2	1	1	4	56	-	-	-	-	-	-	-	-	-	-	-	-	-	-	-	-	-
7206	SB6074	Klebsiella pneumoniae	strong	62	286179	549219	5145564	yes (14)	ambiguous_bases	ST3337	0	-	0	-	0	-	0	-	0	-	0	-	wzi118	KL146	ST3337	2	1	1	4	89	27	4	-	-	-	-	-	-	-	-	-	-	-	-	-	-	-	-	-
7208	SB6076	Klebsiella pneumoniae	strong	48	279955	760001	5264137	yes (24)	ambiguous_bases	ST3338	0	-	0	-	0	-	0	-	0	-	0	-	wzi22	KL22/KL37 (KL8,KL30,KL151)	ST3338	2	1	62	97	10	1	91	-	-	-	-	-	-	-	-	-	-	-	-	-	-	-	-	-
7209	SB6077	Klebsiella pneumoniae	strong	33	389116	1208974	5331978	yes (46)	ambiguous_bases	ST3339	1	ybt 4; plasmid	65	-	0	-	0	-	0	-	0	-	wzi115	KL54	ST3339	2	3	15	2	18	4	4	23	27	30	18	13	65	61	9	18	26	35	-	-	-	-	-	-
7210	SB6078	Klebsiella pneumoniae	strong	39	366827	612361	5131974	yes (19)	ambiguous_bases	ST661	1	ybt 4; plasmid	421	-	0	-	0	-	0	-	0	-	wzi27	KL27	ST661	4	3	1	36	9	10	14	30	88	37	44	47	104	238	25	59	45	49	-	-	-	-	-	-
7211	SB6079	Klebsiella pneumoniae	strong	79	180235	468172	5346287	yes (9)	ambiguous_bases	ST867	0	-	0	-	0	-	0	-	0	-	0	-	wzi81	KL81 (KL120)	ST867	2	1	99	6	1	1	129	-	-	-	-	-	-	-	-	-	-	-	-	-	-	-	-	-
7212	SB6080	Klebsiella pneumoniae	strong	39	380942	750628	5120121	yes (54)	ambiguous_bases	ST1662	0	-	0	-	0	-	0	-	0	-	0	-	wzi324	KL63	ST1662	4	1	1	1	3	44	4	-	-	-	-	-	-	-	-	-	-	-	-	-	-	-	-	-
7213	SB6081	Klebsiella pneumoniae	strong	39	303260	828353	5177609	yes (25)	ambiguous_bases	ST3340	0	-	0	-	0	-	0	-	0	-	0	-	wzi243	KL13	ST3340	4	3	1	1	9	10	9	-	-	-	-	-	-	-	-	-	-	-	-	-	-	-	-	-
7214	SB6082	Klebsiella pneumoniae	strong	49	225350	438746	5091487	yes (31)	ambiguous_bases	ST3341	0	-	0	-	0	-	0	-	0	-	0	-	wzi108	KL118	ST3341	2	1	1	1	12	2	4	-	-	-	-	-	-	-	-	-	-	-	-	-	-	-	-	-
7217	SB6085	Klebsiella pneumoniae	strong	99	152475	361585	5307208	yes (25)	ambiguous_bases	ST36	0	-	0	-	0	-	0	-	0	-	0	-	wzi173	KL102 (KL149,KL155)	ST36	2	1	2	1	7	1	7	-	-	-	-	-	-	-	-	-	-	-	-	-	-	-	-	-
7218	SB6086	Klebsiella pneumoniae	strong	60	310294	453968	5152762	yes (50)	ambiguous_bases	ST1962	0	-	0	-	0	-	0	-	0	-	0	-	wzi468	KL?	ST1962	2	1	65	1	240	4	43	-	-	-	-	-	-	-	-	-	-	-	-	-	-	-	-	-
7221	SB6089	Klebsiella pneumoniae	strong	53	283352	477397	5216422	yes (38)	ambiguous_bases	ST1658	0	-	0	-	0	-	0	-	0	-	0	-	-	-	ST1658	2	1	11	1	9	1	112	-	-	-	-	-	-	-	-	-	-	-	-	-	-	-	-	-
7223	SB6091	Klebsiella pneumoniae	strong	61	213939	402417	5356306	yes (37)	ambiguous_bases	ST39	1	ybt 16; ICEKp12 (truncated)	294-1LV	-	0	-	0	-	0	-	0	-	wzi2	KL2 (KL30)	ST39	2	1	2	4	9	1	14	6	15	5	4	11	286*-69%	304	2	11	4	2	-	-	-	-	-	-
7984	GDQ8D112M	Klebsiella pneumoniae	strong	58	867782	1904825	5328644	no	-	ST3511	0	-	0	-	0	-	0	-	0	-	0	-	wzi180	KL116	ST3511	2	1	65	1	247	4	18	-	-	-	-	-	-	-	-	-	-	-	-	-	-	-	-	-
8077	KPCTRSRTH01	Klebsiella pneumoniae	strong	96	157588	417260	5648121	no	-	ST3541	3	-	0	-	0	iuc 3	13-2LV	-	0	-	0	-	-	-	ST3541	4	1	2	1	3	4	477	-	-	-	-	-	-	-	-	-	-	-	-	-	-	-	-	-
8752	SB6166	Klebsiella pneumoniae	strong	53	227501	937478	5308651	no	-	ST4041	1	ybt 15; ICEKp11 (incomplete)	378-2LV	-	0	-	0	-	0	-	0	-	wzi30	KL30	ST4041	3	1	5	1	9	4	8	6	15	22	4	1	37*	44	14	1	4	-	-	-	-	-	-	-
8757	SB6175	Klebsiella pneumoniae	strong	56	312918	463691	5206167	no	-	ST4042	0	-	0	-	0	-	0	-	0	-	0	-	wzi113	KL111	ST4042	2	1	2	1	4	1	12	-	-	-	-	-	-	-	-	-	-	-	-	-	-	-	-	-
9490	SB6428	Klebsiella pneumoniae	strong	57	228495	532009	5264142	no	-	ST35	0	-	0	-	0	-	0	-	0	-	0	-	wzi37	KL22/KL37	ST35	2	1	2	1	10	1	19	-	-	-	-	-	-	-	-	-	-	-	-	-	-	-	-	-
9492	SB6430	Klebsiella pneumoniae	strong	52	291009	885497	5074978	no	-	ST200	0	-	0	-	0	-	0	-	0	-	0	-	-	-	ST200	2	1	2	1	12	1	68	-	-	-	-	-	-	-	-	-	-	-	-	-	-	-	-	-
9495	SB6433	Klebsiella pneumoniae	strong	72	130024	325941	5231322	no	-	ST35	0	-	0	-	0	-	0	-	0	-	0	-	wzi37	KL22/KL37	ST35	2	1	2	1	10	1	19	-	-	-	-	-	-	-	-	-	-	-	-	-	-	-	-	-
9501	SB6439	Klebsiella pneumoniae	strong	49	357888	520021	5141102	no	-	ST4434	0	-	0	-	0	-	0	-	0	-	0	-	wzi180	KL116	ST4434	2	1	2	293	21	1	271	-	-	-	-	-	-	-	-	-	-	-	-	-	-	-	-	-
9502	SB6440	Klebsiella pneumoniae	strong	58	272426	541648	5135240	no	-	ST4434	0	-	0	-	0	-	0	-	0	-	0	-	wzi180	KL116	ST4434	2	1	2	293	21	1	271	-	-	-	-	-	-	-	-	-	-	-	-	-	-	-	-	-
9516	SB6456	Klebsiella pneumoniae	strong	55	178312	692708	5030401	no	-	ST4429	0	-	0	-	0	-	0	-	0	-	0	-	wzi490	KL?	ST4429	8	3	11	1	4	1	4	-	-	-	-	-	-	-	-	-	-	-	-	-	-	-	-	-
9518	SB6460	Klebsiella pneumoniae	strong	73	153480	427382	5264668	no	-	ST4420	0	-	0	-	0	-	0	-	0	-	0	-	wzi510	KL?	ST4420	2	3	1	1	1	2	38	-	-	-	-	-	-	-	-	-	-	-	-	-	-	-	-	-
9519	SB6461	Klebsiella pneumoniae	strong	59	190802	473877	5280343	no	-	ST4248	0	-	0	-	0	-	0	-	0	-	0	-	wzi280	KL35	ST4248	2	1	2	1	1	124	4	-	-	-	-	-	-	-	-	-	-	-	-	-	-	-	-	-
9520	SB6464	Klebsiella pneumoniae	strong	87	112304	264092	5274843	no	-	ST4421	0	-	0	-	0	-	0	-	0	-	0	-	wzi484	KL?	ST4421	12	1	334	1	1	4	48	-	-	-	-	-	-	-	-	-	-	-	-	-	-	-	-	-
9522	SB6467	Klebsiella pneumoniae	strong	96	152428	298633	5058681	no	-	ST37	0	-	0	-	0	-	0	-	0	-	0	-	wzi12	KL12	ST37	2	9	2	1	13	1	16	-	-	-	-	-	-	-	-	-	-	-	-	-	-	-	-	-
9527	SB6472	Klebsiella pneumoniae	strong	56	185340	525171	5062597	no	-	ST3049	0	-	0	-	0	-	0	-	0	-	0	-	wzi56	KL55	ST3049	2	1	2	1	325	1	68	-	-	-	-	-	-	-	-	-	-	-	-	-	-	-	-	-
9529	SB6474	Klebsiella pneumoniae	strong	70	211908	379308	5255614	no	-	ST76	0	-	0	-	0	-	0	-	0	-	0	-	-	-	ST76	4	1	1	1	21	1	35	-	-	-	-	-	-	-	-	-	-	-	-	-	-	-	-	-
9531	SB6476	Klebsiella pneumoniae	strong	53	216480	840384	5061709	no	-	ST4274	0	-	0	-	0	-	0	-	0	-	0	-	wzi23	KL14	ST4274	2	187	2	2	9	44	40	-	-	-	-	-	-	-	-	-	-	-	-	-	-	-	-	-
9533	SB6478	Klebsiella pneumoniae	strong	71	183996	456679	5245245	no	-	ST4422	0	-	0	-	0	-	0	-	0	-	0	-	-	-	ST4422	2	1	65	36	1	4	16	-	-	-	-	-	-	-	-	-	-	-	-	-	-	-	-	-
9535	SB6480	Klebsiella pneumoniae	strong	68	183996	456679	5257647	no	-	ST4422	0	-	0	-	0	-	0	-	0	-	0	-	wzi50	KL15 (KL17,KL51,KL52)	ST4422	2	1	65	36	1	4	16	-	-	-	-	-	-	-	-	-	-	-	-	-	-	-	-	-
10557	002SK2	Klebsiella pneumoniae	strong	3	5393461	5393461	5630984	no	-	ST147	0	-	0	-	0	-	0	-	0	-	0	-	wzi420	KL10	ST147	3	4	6	1	7	4	38	-	-	-	-	-	-	-	-	-	-	-	-	-	-	-	-	-
10628	AATZP (ST147 T)	Klebsiella pneumoniae	strong	4	5353110	5353110	5566588	no	-	ST147	1	ybt 9; ICEKp3	478-2LV	-	0	-	0	-	0	-	0	-	wzi64	KL64	ST147	3	4	6	1	7	4	38	5	11	6	5	1	293	318	9	5	5	156	-	-	-	-	-	-
10763	Kpn223	Klebsiella pneumoniae	strong	2	5365209	5365209	5536135	no	-	ST273	0	-	0	-	0	-	0	-	0	-	0	-	wzi174	KL74	ST273	3	4	6	1	7	4	4	-	-	-	-	-	-	-	-	-	-	-	-	-	-	-	-	-
10779	13	Klebsiella pneumoniae	strong	49	353846	769104	5341148	no	-	ST4565	0	-	0	-	0	-	0	-	0	-	0	-	-	-	ST4565	1	31	1	1	1	1	1	-	-	-	-	-	-	-	-	-	-	-	-	-	-	-	-	-
10780	18	Klebsiella pneumoniae	strong	53	264005	1329433	5191029	no	-	ST4576	0	-	0	-	0	-	0	-	0	-	0	-	wzi18	KL18	ST4576	3	1	337	1	9	4	135	-	-	-	-	-	-	-	-	-	-	-	-	-	-	-	-	-
10781	19	Klebsiella pneumoniae	strong	59	306662	550125	5301099	no	-	ST4575	0	-	0	-	0	-	0	-	0	-	0	-	wzi26	KL27	ST4575	32	1	1	1	9	4	18	-	-	-	-	-	-	-	-	-	-	-	-	-	-	-	-	-
10784	27	Klebsiella pneumoniae	strong	77	204332	528745	5528031	no	-	ST4573	1	ybt 4; plasmid	65-2LV	-	0	-	0	-	0	-	0	-	-	-	ST4573	10	3	1	4	9	10	9	23	27	30	18	13	65*	61	9*	18	26	35	-	-	-	-	-	-
10785	32	Klebsiella pneumoniae	strong	98	190945	537735	5491783	no	-	ST4566	0	-	0	-	0	-	0	-	0	-	0	-	-	-	ST4566	2	1	1	1	7	4	13	-	-	-	-	-	-	-	-	-	-	-	-	-	-	-	-	-
10788	37	Klebsiella pneumoniae	strong	94	190947	537735	5490973	no	-	ST4566	0	-	0	-	0	-	0	-	0	-	0	-	-	-	ST4566	2	1	1	1	7	4	13	-	-	-	-	-	-	-	-	-	-	-	-	-	-	-	-	-
10791	57	Klebsiella pneumoniae	strong	57	325148	563819	5340977	no	-	ST4565	0	-	0	-	0	-	0	-	0	-	0	-	-	-	ST4565	1	31	1	1	1	1	1	-	-	-	-	-	-	-	-	-	-	-	-	-	-	-	-	-
10792	66	Klebsiella pneumoniae	strong	35	468221	1509392	5244645	no	-	ST3591	0	-	0	-	0	-	0	-	0	-	0	-	wzi22	KL22/KL37 (KL8,KL30,KL151)	ST3591	3	1	1	2	1	4	135	-	-	-	-	-	-	-	-	-	-	-	-	-	-	-	-	-
10793	70	Klebsiella pneumoniae	strong	72	242316	542671	5336535	no	-	ST4578	0	-	0	-	0	-	0	-	0	-	0	-	wzi16	KL16 (KL143)	ST4578	2	1	2	1	3	262	25	-	-	-	-	-	-	-	-	-	-	-	-	-	-	-	-	-
10794	71	Klebsiella pneumoniae	strong	70	280417	542616	5334525	no	-	ST4578	0	-	0	-	0	-	0	-	0	-	0	-	wzi16	KL16 (KL143)	ST4578	2	1	2	1	3	262	25	-	-	-	-	-	-	-	-	-	-	-	-	-	-	-	-	-
10795	73	Klebsiella pneumoniae	strong	30	844483	1960214	5162527	no	-	ST4579	0	-	0	-	0	-	0	-	0	-	0	-	wzi95	KL20	ST4579	248	1	35	3	3	4	39	-	-	-	-	-	-	-	-	-	-	-	-	-	-	-	-	-
10796	78	Klebsiella pneumoniae	strong	57	359548	921030	5486641	no	-	ST4039	0	-	0	-	0	-	0	-	0	-	0	-	wzi5	KL5	ST4039	4	1	2	1	9	4	12	-	-	-	-	-	-	-	-	-	-	-	-	-	-	-	-	-
10797	81	Klebsiella pneumoniae	strong	50	512845	765272	5120902	no	-	ST4572	0	-	0	-	0	-	0	-	0	-	0	-	wzi451	KL?	ST4572	4	3	1	1	9	1	14	-	-	-	-	-	-	-	-	-	-	-	-	-	-	-	-	-
10798	82	Klebsiella pneumoniae	strong	38	422421	1405253	5127369	no	-	ST4568	0	-	0	-	0	-	0	-	0	-	0	-	wzi202	KL127 (KL155)	ST4568	2	1	2	1	247	1	46	-	-	-	-	-	-	-	-	-	-	-	-	-	-	-	-	-
10799	110	Klebsiella pneumoniae	strong	58	314744	765789	5423305	no	-	ST4580	0	-	0	-	0	-	0	-	0	-	0	-	-	-	ST4580	2	1	2	298	8	1	15	-	-	-	-	-	-	-	-	-	-	-	-	-	-	-	-	-
10800	111	Klebsiella pneumoniae	strong	63	310714	1148197	5331601	no	-	ST4570	0	-	0	-	0	-	0	-	0	-	0	-	wzi102	KL31?	ST4570	2	1	155	1	214	1	19	-	-	-	-	-	-	-	-	-	-	-	-	-	-	-	-	-
10801	121	Klebsiella pneumoniae	strong	42	422426	1430887	5316918	no	-	ST4569	0	-	0	-	0	-	0	-	0	-	0	-	wzi99	KL128	ST4569	2	1	2	2	1	1	5	-	-	-	-	-	-	-	-	-	-	-	-	-	-	-	-	-
10802	125	Klebsiella pneumoniae	strong	42	434760	777115	5192164	no	-	ST4567	0	-	0	-	0	-	0	-	0	-	0	-	wzi472	KL?	ST4567	2	1	1	146	20	10	9	-	-	-	-	-	-	-	-	-	-	-	-	-	-	-	-	-
10803	149	Klebsiella pneumoniae	strong	90	385463	760558	5488798	no	-	ST4581	0	-	0	-	0	-	0	-	0	-	0	-	wzi173	KL102 (KL149,KL155)	ST4581	4	4	1	1	7	4	650	-	-	-	-	-	-	-	-	-	-	-	-	-	-	-	-	-
10804	162	Klebsiella pneumoniae	strong	50	421190	812544	5397594	no	-	ST4571	1	ybt 10; ICEKp4	78	-	0	-	0	-	0	-	0	-	wzi162	KL122	ST4571	2	2	2	6	7	1	12	3	12	4	11	3	21	18	3	10	16	2	-	-	-	-	-	-
10826	T7-086	Klebsiella pneumoniae	strong	61	468071	896722	5306480	no	-	ST4659	0	-	0	-	0	-	0	-	0	-	0	-	wzi83	KL23	ST4659	4	114	2	1	7	70	12	-	-	-	-	-	-	-	-	-	-	-	-	-	-	-	-	-
10835	T7-274	Klebsiella pneumoniae	strong	89	333927	879225	5516298	no	-	ST4643	0	-	0	-	0	-	0	-	0	-	0	-	wzi130	KL58	ST4643	2	5	129	1	10	4	654	-	-	-	-	-	-	-	-	-	-	-	-	-	-	-	-	-
10838	T7-363	Klebsiella pneumoniae	strong	41	375967	717239	5244751	no	-	ST4638	0	-	0	-	0	-	0	-	0	-	0	-	-	-	ST4638	2	1	339	26	4	1	57	-	-	-	-	-	-	-	-	-	-	-	-	-	-	-	-	-
10841	T7-469	Klebsiella pneumoniae	strong	67	366052	1101789	5355838	no	-	ST4634	0	-	0	-	0	-	0	-	0	-	0	-	wzi122	KL121	ST4634	2	1	1	97	7	25	25	-	-	-	-	-	-	-	-	-	-	-	-	-	-	-	-	-
10842	T7-088	Klebsiella pneumoniae	strong	28	718126	1105527	5070617	no	-	ST4631	0	-	0	-	0	-	0	-	0	-	0	-	wzi12	KL12	ST4631	2	1	1	1	4	4	18	-	-	-	-	-	-	-	-	-	-	-	-	-	-	-	-	-
10844	T7-434	Klebsiella pneumoniae	strong	48	368130	1090261	5262085	no	-	ST4636	0	-	0	-	0	-	0	-	0	-	0	-	-	-	ST4636	2	1	2	1	16	8	655	-	-	-	-	-	-	-	-	-	-	-	-	-	-	-	-	-
10846	T7-069	Klebsiella pneumoniae	strong	66	378170	723863	5311855	no	-	ST4642	0	-	0	-	0	-	0	-	0	-	0	-	-	-	ST4642	2	31	2	1	9	4	23	-	-	-	-	-	-	-	-	-	-	-	-	-	-	-	-	-
10847	T7-388	Klebsiella pneumoniae	strong	74	362858	808361	5455241	no	-	ST4644	0	-	0	-	0	-	0	-	0	-	0	-	wzi84	KL28	ST4644	2	6	340	82	20	10	25	-	-	-	-	-	-	-	-	-	-	-	-	-	-	-	-	-
10848	T7-026	Klebsiella pneumoniae	strong	47	364103	880692	5164064	no	-	ST4651	0	-	0	-	0	-	0	-	0	-	0	-	wzi86	KL125	ST4651	3	1	1	3	10	28	39	-	-	-	-	-	-	-	-	-	-	-	-	-	-	-	-	-
10850	T7-205	Klebsiella pneumoniae	strong	46	276952	795136	5345312	no	-	ST4648	0	-	0	-	0	-	0	-	0	-	0	-	wzi117	KL54	ST4648	250	40	2	1	10	31	19	-	-	-	-	-	-	-	-	-	-	-	-	-	-	-	-	-
10851	T7-488	Klebsiella pneumoniae	strong	93	202169	456803	5527805	no	-	ST4660	5	ybt 12; ICEKp10	373	clb 1	66	iuc 2	84	iro 2	36	rmp 2; KpVP-2	7	-	wzi82	KL23 (KL18, KL38)	ST4660	4	199	2	4	10	102	242	19	1	1	150	1	23	451	1	1	1	227	1	65	1	1	1	3
10862	T7-049	Klebsiella pneumoniae	strong	29	708420	841296	5153183	no	-	ST4633	0	-	0	-	0	-	0	-	0	-	0	-	wzi31	KL31	ST4633	2	1	1	3	56	25	88	-	-	-	-	-	-	-	-	-	-	-	-	-	-	-	-	-
10867	T7-291	Klebsiella pneumoniae	strong	43	369880	658959	5150085	no	-	ST4583	0	-	0	-	0	-	0	-	0	-	0	-	wzi380	KL158	ST4583	10	1	344	2	213	27	68	-	-	-	-	-	-	-	-	-	-	-	-	-	-	-	-	-
10868	T7-158	Klebsiella pneumoniae	strong	80	216511	428917	5429061	no	-	ST4640	0	-	0	-	0	-	0	-	0	-	0	-	wzi555	KL?	ST4640	2	1	5	1	48	1	2	-	-	-	-	-	-	-	-	-	-	-	-	-	-	-	-	-
10876	T7-348	Klebsiella pneumoniae	strong	81	372415	800313	5336120	no	-	ST4656	0	-	0	-	0	-	0	-	0	-	0	-	wzi24	KL24 (KL54,KL55)	ST4656	4	1	1	34	471	1	12	-	-	-	-	-	-	-	-	-	-	-	-	-	-	-	-	-
10880	T7-264	Klebsiella pneumoniae	strong	25	507276	1525370	5245832	no	-	ST4639	0	-	0	-	0	-	0	-	0	-	0	-	wzi2	KL2 (KL30)	ST4639	2	1	348	2	12	1	25	-	-	-	-	-	-	-	-	-	-	-	-	-	-	-	-	-
10883	T7-031	Klebsiella pneumoniae	strong	79	287011	718270	5409488	no	-	ST4585	0	-	0	-	0	-	0	-	0	-	0	-	wzi177	KL125 (KL114)	ST4585	122	4	70	1	7	1	42	-	-	-	-	-	-	-	-	-	-	-	-	-	-	-	-	-
10888	T7-119	Klebsiella pneumoniae	strong	89	283799	937031	5613327	no	-	ST4652	0	-	0	-	0	-	0	-	0	-	0	-	wzi25	KL25	ST4652	3	1	13	34	63	1	6	-	-	-	-	-	-	-	-	-	-	-	-	-	-	-	-	-
10889	T7-153	Klebsiella pneumoniae	strong	82	269113	613879	5563023	no	-	ST4652	0	-	0	-	0	-	0	-	0	-	0	-	wzi25	KL25	ST4652	3	1	13	34	63	1	6	-	-	-	-	-	-	-	-	-	-	-	-	-	-	-	-	-
10890	T7-245	Klebsiella pneumoniae	strong	88	250531	613879	5609420	no	-	ST4652	0	-	0	-	0	-	0	-	0	-	0	-	wzi25	KL25	ST4652	3	1	13	34	63	1	6	-	-	-	-	-	-	-	-	-	-	-	-	-	-	-	-	-
10891	T7-185	Klebsiella pneumoniae	strong	93	324846	448189	5435841	no	-	ST4649	0	-	0	-	0	-	0	-	0	-	0	-	wzi386	KL?	ST4649	251	1	5	2	7	4	4	-	-	-	-	-	-	-	-	-	-	-	-	-	-	-	-	-
10894	T7-118	Klebsiella pneumoniae	strong	70	360853	723033	5444406	no	-	ST4635	0	-	0	-	0	-	0	-	0	-	0	-	-	-	ST4635	2	1	11	1	9	4	18	-	-	-	-	-	-	-	-	-	-	-	-	-	-	-	-	-
10895	T7-435	Klebsiella pneumoniae	strong	59	358819	709075	5277769	no	-	ST4657	0	-	0	-	0	-	0	-	0	-	0	-	wzi96	KL38	ST4657	4	1	2	305	1	7	4	-	-	-	-	-	-	-	-	-	-	-	-	-	-	-	-	-
10899	T7-412	Klebsiella pneumoniae	strong	39	393216	894720	5227826	no	-	ST4584	0	-	0	-	0	-	0	-	0	-	0	-	wzi180	KL116	ST4584	10	3	2	17	1	1	13	-	-	-	-	-	-	-	-	-	-	-	-	-	-	-	-	-
10900	T7-001	Klebsiella pneumoniae	strong	62	316046	761389	5350988	no	-	ST4641	1	ybt 4; plasmid	375	-	0	-	0	-	0	-	0	-	-	-	ST4641	2	3	351	26	1	1	4	18	20	27	18	13	41	71	9	8	26	35	-	-	-	-	-	-
10910	T7-175	Klebsiella pneumoniae	strong	36	591883	1245017	5117013	no	-	ST4661	0	-	0	-	0	-	0	-	0	-	0	-	wzi135	KL3	ST4661	4	4	2	1	7	1	12	-	-	-	-	-	-	-	-	-	-	-	-	-	-	-	-	-
10911	T7-465	Klebsiella pneumoniae	strong	44	401382	789215	5266683	no	-	ST4646	0	-	0	-	0	-	0	-	0	-	0	-	wzi59	KL3	ST4646	2	9	353	1	13	1	38	-	-	-	-	-	-	-	-	-	-	-	-	-	-	-	-	-
11699	134PK	Klebsiella pneumoniae	strong	28	489250	1147983	5167838	yes (559)	ambiguous_bases	ST4815	0	-	0	-	0	-	0	-	0	-	0	-	wzi274	KL30	ST4815	4	1	1	80	10	1	155	-	-	-	-	-	-	-	-	-	-	-	-	-	-	-	-	-
11712	17PK	Klebsiella pneumoniae	strong	79	592183	1627760	5515083	yes (443)	ambiguous_bases	ST4747	0	-	0	-	0	-	0	-	0	-	0	-	-	-	ST4747	10	1	1	14	17	1	12	-	-	-	-	-	-	-	-	-	-	-	-	-	-	-	-	-
11728	36PK	Klebsiella pneumoniae	strong	45	288100	626695	5305911	yes (834)	ambiguous_bases	ST4802	0	-	0	-	0	-	0	-	0	-	0	-	wzi499	KL?	ST4802	2	6	1	1	9	4	42	-	-	-	-	-	-	-	-	-	-	-	-	-	-	-	-	-
11743	51PK	Klebsiella pneumoniae	strong	72	220995	415751	5277300	yes (383)	ambiguous_bases	ST4804	0	-	0	-	0	-	0	-	0	-	0	-	wzi238	KL11	ST4804	2	6	19	1	16	4	2	-	-	-	-	-	-	-	-	-	-	-	-	-	-	-	-	-
11753	5PK	Klebsiella pneumoniae	strong	35	317878	736494	5186005	yes (719)	ambiguous_bases	ST4784	0	-	0	-	0	-	0	-	0	-	0	-	wzi294	KL49	ST4784	2	1	1	1	9	1	59	-	-	-	-	-	-	-	-	-	-	-	-	-	-	-	-	-
11764	84PK	Klebsiella pneumoniae	strong	80	289457	796820	5388313	yes (535)	ambiguous_bases	ST4813	0	-	0	-	0	-	0	-	0	-	0	-	wzi56	KL55	ST4813	4	1	1	1	1	272	35	-	-	-	-	-	-	-	-	-	-	-	-	-	-	-	-	-
11772	90PK	Klebsiella pneumoniae	strong	61	300469	1338878	5371532	yes (187)	ambiguous_bases	ST4796	0	-	0	-	0	-	0	-	0	-	0	-	wzi11	KL11	ST4796	2	5	19	1	1	4	18	-	-	-	-	-	-	-	-	-	-	-	-	-	-	-	-	-
11810	25571	Klebsiella pneumoniae	strong	90	275362	969506	5427744	no	-	ST11	1	ybt 10; ICEKp4	26	-	0	-	0	-	0	-	0	-	wzi75	KL105	ST11	3	3	1	1	1	1	4	16	12	4	3	3	35	33	3	10	9	2	-	-	-	-	-	-
11811	26425	Klebsiella pneumoniae	strong	86	275491	562071	5553380	no	-	ST15	1	ybt 10; ICEKp4	17	-	0	-	0	-	0	-	0	-	wzi93	KL112	ST15	1	1	1	1	1	1	1	15	3	4	3	3	7	28	3	3	3	3	-	-	-	-	-	-
11812	27064	Klebsiella pneumoniae	strong	78	275491	429729	5467269	no	-	ST15	1	ybt 10; ICEKp4	17	-	0	-	0	-	0	-	0	-	wzi93	KL112	ST15	1	1	1	1	1	1	1	15	3	4	3	3	7	28	3	3	3	3	-	-	-	-	-	-
11813	29130	Klebsiella pneumoniae	strong	60	284566	404194	5225395	no	-	ST15	0	-	0	-	0	-	0	-	0	-	0	-	wzi93	KL112	ST15	1	1	1	1	1	1	1	-	-	-	-	-	-	-	-	-	-	-	-	-	-	-	-	-
11814	32558	Klebsiella pneumoniae	strong	84	242424	370869	5468684	no	-	ST15	1	ybt 10; ICEKp4	17-1LV	-	0	-	0	-	0	-	0	-	wzi93	KL112	ST15	1	1	1	1	1	1	1	15	3	4	3	3	7	28	3	3	3	254	-	-	-	-	-	-
11815	32572	Klebsiella pneumoniae	strong	59	263377	545715	5225406	no	-	ST15	0	-	0	-	0	-	0	-	0	-	0	-	wzi93	KL112	ST15	1	1	1	1	1	1	1	-	-	-	-	-	-	-	-	-	-	-	-	-	-	-	-	-
11816	32803	Klebsiella pneumoniae	strong	80	240406	584516	5523535	no	-	ST15	0	-	0	-	0	-	0	-	0	-	0	-	wzi118	KL146	ST15	1	1	1	1	1	1	1	-	-	-	-	-	-	-	-	-	-	-	-	-	-	-	-	-
11817	32576	Klebsiella pneumoniae	strong	82	292603	470382	5399067	no	-	ST11	1	ybt 10; ICEKp4	26	-	0	-	0	-	0	-	0	-	wzi75	KL105	ST11	3	3	1	1	1	1	4	16	12	4	3	3	35	33	3	10	9	2	-	-	-	-	-	-
11818	32804	Klebsiella pneumoniae	strong	69	290182	647547	5385438	no	-	ST15	0	-	0	-	0	-	0	-	0	-	0	-	wzi93	KL112	ST15	1	1	1	1	1	1	1	-	-	-	-	-	-	-	-	-	-	-	-	-	-	-	-	-
11819	33197	Klebsiella pneumoniae	strong	91	270378	1021361	5523246	no	-	ST11	1	ybt 10; ICEKp4 (truncated)	26-1LV	-	0	-	0	-	0	-	0	-	-	-	ST11	3	3	1	1	1	1	4	16	12	4	3	3	35	33	3	10	144-0%	2	-	-	-	-	-	-
11821	33747	Klebsiella pneumoniae	strong	64	393377	1618945	5638231	no	-	ST405	1	ybt 27; ICEKp22 (truncated)	312-1LV	-	0	-	0	-	0	-	0	-	wzi143	KL151	ST405	2	1	62	3	10	4	110	6	62	60	4	1	145	516-19%	2	39	69	2	-	-	-	-	-	-
11822	34143	Klebsiella pneumoniae	strong	71	272139	429730	5447533	no	-	ST15	1	ybt 10; ICEKp4	17	-	0	-	0	-	0	-	0	-	wzi93	KL112	ST15	1	1	1	1	1	1	1	15	3	4	3	3	7	28	3	3	3	3	-	-	-	-	-	-
11823	35812	Klebsiella pneumoniae	strong	99	215334	418619	5634719	no	-	ST15	1	ybt 10; ICEKp4	28	-	0	-	0	-	0	-	0	-	wzi24	KL24 (KL54,KL55)	ST15	1	1	1	1	1	1	1	16	12	4	3	3	35	50	3	10	23	2	-	-	-	-	-	-
11824	35813	Klebsiella pneumoniae	strong	76	472310	1021592	5553245	no	-	ST485	0	-	0	-	0	-	0	-	0	-	0	-	wzi84	KL28	ST485	2	1	1	1	7	1	12	-	-	-	-	-	-	-	-	-	-	-	-	-	-	-	-	-
11825	35814	Klebsiella pneumoniae	strong	72	339148	557210	5630705	no	-	ST35	1	ybt 16; ICEKp12	391-3LV	-	0	-	0	-	0	-	0	-	wzi323	KL62	ST35	2	1	2	1	10	1	19	6	136	5	4	11	389	517	2	11	126	2	-	-	-	-	-	-
11829	36558	Klebsiella pneumoniae	strong	94	321429	905445	5406686	no	-	ST11	1	ybt 10; ICEKp4? (truncated)	22-2LV	-	0	-	0	-	0	-	0	-	wzi75	KL105	ST11	3	3	1	1	1	1	4	16	12	4	3	3	413-66%	33	3	99	9	2	-	-	-	-	-	-
11832	38974	Klebsiella pneumoniae	strong	98	203899	583426	5429865	no	-	ST11	1	ybt 10; ICEKp4 (truncated)	26-1LV	-	0	-	0	-	0	-	0	-	wzi75	KL105	ST11	3	3	1	1	1	1	4	115-56%	12	4	3	3	35	33	3	10	9	2	-	-	-	-	-	-
11833	38983	Klebsiella pneumoniae	strong	81	333599	662783	5383829	no	-	ST11	1	ybt 10; ICEKp4	26	-	0	-	0	-	0	-	0	-	wzi75	KL105	ST11	3	3	1	1	1	1	4	16	12	4	3	3	35	33	3	10	9	2	-	-	-	-	-	-
11834	38984	Klebsiella pneumoniae	strong	51	377570	742618	5194482	no	-	ST4849	0	-	0	-	0	-	0	-	0	-	0	-	wzi315	KL6	ST4849	2	1	365	80	10	1	155	-	-	-	-	-	-	-	-	-	-	-	-	-	-	-	-	-
11835	38989	Klebsiella pneumoniae	strong	97	229493	578849	5498153	no	-	ST11	1	ybt 10; ICEKp4	26	-	0	-	0	-	0	-	0	-	wzi75	KL105	ST11	3	3	1	1	1	1	4	16	12	4	3	3	35	33	3	10	9	2	-	-	-	-	-	-
11836	39000	Klebsiella pneumoniae	strong	86	255637	850054	5362859	no	-	ST307	0	-	0	-	0	-	0	-	0	-	0	-	wzi173	KL102 (KL149,KL155)	ST307	4	1	2	52	1	1	7	-	-	-	-	-	-	-	-	-	-	-	-	-	-	-	-	-
11838	39143	Klebsiella pneumoniae	strong	95	238322	584857	5574095	no	-	ST15	1	ybt 10; ICEKp4	28	-	0	-	0	-	0	-	0	-	wzi24	KL24 (KL54,KL55)	ST15	1	1	1	1	1	1	1	16	12	4	3	3	35	50	3	10	23	2	-	-	-	-	-	-
11839	39145	Klebsiella pneumoniae	strong	83	292604	845366	5388882	no	-	ST4850	1	ybt 10; ICEKp4	26	-	0	-	0	-	0	-	0	-	wzi75	KL105	ST4850	3	3	1	1	1	274	4	16	12	4	3	3	35	33	3	10	9	2	-	-	-	-	-	-
11840	39566	Klebsiella pneumoniae	strong	91	306568	1192360	5430198	no	-	ST11	1	ybt 10; ICEKp4?	22-1LV	-	0	-	0	-	0	-	0	-	wzi75	KL105	ST11	3	3	1	1	1	1	4	16	12	4	3	3	414	33	3	10	9	2	-	-	-	-	-	-
11843	42465	Klebsiella pneumoniae	strong	88	214850	671868	5360301	no	-	ST307	0	-	0	-	0	-	0	-	0	-	0	-	wzi173	KL102 (KL149,KL155)	ST307	4	1	2	52	1	1	7	-	-	-	-	-	-	-	-	-	-	-	-	-	-	-	-	-
11844	42468	Klebsiella pneumoniae	strong	99	216497	549844	5645434	no	-	ST464	0	-	0	-	0	-	0	-	0	-	0	-	wzi555	KL?	ST464	2	5	2	1	26	1	2	-	-	-	-	-	-	-	-	-	-	-	-	-	-	-	-	-
11845	42470	Klebsiella pneumoniae	strong	57	483986	1350327	5626113	no	-	ST405	1	ybt 27; ICEKp22 (truncated)	312-1LV	-	0	-	0	-	0	-	0	-	wzi143	KL151	ST405	2	1	62	3	10	4	110	6	62	60	4	1	415-69%	148	2	39	69	2	-	-	-	-	-	-
11846	42472	Klebsiella pneumoniae	strong	97	240560	584787	5619616	no	-	ST15	1	ybt 10; ICEKp4	28	-	0	-	0	-	0	-	0	-	wzi24	KL24 (KL54,KL55)	ST15	1	1	1	1	1	1	1	16	12	4	3	3	35	50	3	10	23	2	-	-	-	-	-	-
11847	42474	Klebsiella pneumoniae	strong	70	511331	1185450	5604103	no	-	ST405	1	ybt 27; ICEKp22	312	-	0	-	0	-	0	-	0	-	wzi143	KL151	ST405	2	1	62	3	10	4	110	6	62	60	4	1	145	148	2	39	69	2	-	-	-	-	-	-
11848	42475	Klebsiella pneumoniae	strong	74	483937	898390	5604208	no	-	ST405	1	ybt 27; ICEKp22	312	-	0	-	0	-	0	-	0	-	wzi143	KL151	ST405	2	1	62	3	10	4	110	6	62	60	4	1	145	148	2	39	69	2	-	-	-	-	-	-
11850	42485	Klebsiella pneumoniae	strong	93	255287	738433	5434288	no	-	ST11	1	ybt 10; ICEKp4	26	-	0	-	0	-	0	-	0	-	wzi75	KL105	ST11	3	3	1	1	1	1	4	16	12	4	3	3	35	33	3	10	9	2	-	-	-	-	-	-
11851	42486	Klebsiella pneumoniae	strong	89	220882	549633	5448614	no	-	ST485	0	-	0	-	0	-	0	-	0	-	0	-	wzi84	KL28	ST485	2	1	1	1	7	1	12	-	-	-	-	-	-	-	-	-	-	-	-	-	-	-	-	-
11852	42492	Klebsiella pneumoniae	strong	87	213742	418690	5641629	no	-	ST15	1	ybt 10; ICEKp4	28	-	0	-	0	-	0	-	0	-	wzi24	KL24 (KL54,KL55)	ST15	1	1	1	1	1	1	1	16	12	4	3	3	35	50	3	10	23	2	-	-	-	-	-	-
11853	42982	Klebsiella pneumoniae	strong	76	303304	806359	5598039	no	-	ST187	0	-	0	-	0	-	0	-	0	-	0	-	wzi10	KL10	ST187	23	31	2	1	9	4	23	-	-	-	-	-	-	-	-	-	-	-	-	-	-	-	-	-
11854	43103	Klebsiella pneumoniae	strong	87	263377	371299	5536221	no	-	ST15	1	ybt 10; ICEKp4	17-2LV	-	0	-	0	-	0	-	0	-	wzi93	KL112	ST15	1	1	1	1	1	1	1	15	3	4	3	89	7	518	3	3	3	3	-	-	-	-	-	-
11855	43112	Klebsiella pneumoniae	strong	78	240815	764643	5481012	no	-	ST307	1	ybt 9; ICEKp3	183	-	0	-	0	-	0	-	0	-	wzi173	KL102 (KL149,KL155)	ST307	4	1	2	52	1	1	7	5	11	6	5	1	25	37	9	5	5	11	-	-	-	-	-	-
11857	43926	Klebsiella pneumoniae	strong	95	216497	601428	5647004	no	-	ST464	0	-	0	-	0	-	0	-	0	-	0	-	wzi555	KL?	ST464	2	5	2	1	26	1	2	-	-	-	-	-	-	-	-	-	-	-	-	-	-	-	-	-
11858	43928	Klebsiella pneumoniae	strong	98	200756	362923	5645235	no	-	ST464	0	-	0	-	0	-	0	-	0	-	0	-	wzi555	KL?	ST464	2	5	2	1	26	1	2	-	-	-	-	-	-	-	-	-	-	-	-	-	-	-	-	-
11860	43935	Klebsiella pneumoniae	strong	69	333439	1138857	5325713	no	-	ST4850	1	ybt 10; ICEKp4?	22-2LV	-	0	-	0	-	0	-	0	-	wzi75	KL105	ST4850	3	3	1	1	1	274	4	16	12	4	3	3	416	33	3	10	9	64	-	-	-	-	-	-
11862	45339	Klebsiella pneumoniae	strong	95	248351	418688	5524256	no	-	ST15	1	ybt 10; ICEKp4 (truncated)	19-1LV	-	0	-	0	-	0	-	0	-	wzi24	KL24 (KL54,KL55)	ST15	1	1	1	1	1	1	1	16	12	4	3	3	417-16%	50	3	10	23	2	-	-	-	-	-	-
11863	45340	Klebsiella pneumoniae	strong	86	264801	471032	5410471	no	-	ST307	0	-	0	-	0	-	0	-	0	-	0	-	wzi173	KL102 (KL149,KL155)	ST307	4	1	2	52	1	1	7	-	-	-	-	-	-	-	-	-	-	-	-	-	-	-	-	-
11864	45341	Klebsiella pneumoniae	strong	94	226172	775425	5386031	no	-	ST48	1	ybt 10; ICEKp4	386	-	0	-	0	-	0	-	0	-	wzi62	KL62	ST48	2	5	2	2	7	1	10	16	12	4	3	3	35	50	3	10	9	2	-	-	-	-	-	-
11867	45349	Klebsiella pneumoniae	strong	67	422450	1136702	5197765	no	-	ST200	0	-	0	-	0	-	0	-	0	-	0	-	wzi360	KL122	ST200	2	1	2	1	12	1	68	-	-	-	-	-	-	-	-	-	-	-	-	-	-	-	-	-
11868	45350	Klebsiella pneumoniae	strong	79	275384	1225299	5387762	no	-	ST4850	1	ybt 10; ICEKp4	26	-	0	-	0	-	0	-	0	-	wzi75	KL105	ST4850	3	3	1	1	1	274	4	16	12	4	3	3	35	33	3	10	9	2	-	-	-	-	-	-
11869	45351	Klebsiella pneumoniae	strong	94	306496	588004	5363410	no	-	ST11	1	ybt 10; ICEKp4	26	-	0	-	0	-	0	-	0	-	wzi75	KL105	ST11	3	3	1	1	1	1	4	16	12	4	3	3	35	33	3	10	9	2	-	-	-	-	-	-
11870	45352	Klebsiella pneumoniae	strong	91	275362	1226830	5363755	no	-	ST11	1	ybt 10; ICEKp4	26	-	0	-	0	-	0	-	0	-	wzi75	KL105	ST11	3	3	1	1	1	1	4	16	12	4	3	3	35	33	3	10	9	2	-	-	-	-	-	-
11871	45353	Klebsiella pneumoniae	strong	60	459484	731411	5279272	no	-	ST22	0	-	0	-	0	-	0	-	0	-	0	-	wzi9	KL9	ST22	2	3	1	1	1	4	4	-	-	-	-	-	-	-	-	-	-	-	-	-	-	-	-	-
11872	45355	Klebsiella pneumoniae	strong	67	360416	1457948	5197691	no	-	ST200	0	-	0	-	0	-	0	-	0	-	0	-	wzi360	KL122	ST200	2	1	2	1	12	1	68	-	-	-	-	-	-	-	-	-	-	-	-	-	-	-	-	-
11873	46236	Klebsiella pneumoniae	strong	59	430636	779500	5456932	no	-	ST515	0	-	0	-	0	-	0	-	0	-	0	-	wzi173	KL102 (KL149,KL155)	ST515	2	1	1	1	1	1	4	-	-	-	-	-	-	-	-	-	-	-	-	-	-	-	-	-
11874	46238	Klebsiella pneumoniae	strong	87	219752	792874	5376707	no	-	ST11	1	ybt 10; ICEKp4	26	-	0	-	0	-	0	-	0	-	wzi75	KL105	ST11	3	3	1	1	1	1	4	16	12	4	3	3	35	33	3	10	9	2	-	-	-	-	-	-
11875	46239	Klebsiella pneumoniae	strong	55	469990	1783351	5419978	no	-	ST192	0	-	0	-	0	-	0	-	0	-	0	-	wzi113	KL111	ST192	4	1	1	2	46	4	4	-	-	-	-	-	-	-	-	-	-	-	-	-	-	-	-	-
11876	46244	Klebsiella pneumoniae	strong	82	275362	733155	5387145	no	-	ST4850	1	ybt 10; ICEKp4	26	-	0	-	0	-	0	-	0	-	wzi75	KL105	ST4850	3	3	1	1	1	274	4	16	12	4	3	3	35	33	3	10	9	2	-	-	-	-	-	-
11877	46247	Klebsiella pneumoniae	strong	92	240815	462117	5439704	no	-	ST307	0	-	0	-	0	-	0	-	0	-	0	-	wzi173	KL102 (KL149,KL155)	ST307	4	1	2	52	1	1	7	-	-	-	-	-	-	-	-	-	-	-	-	-	-	-	-	-
11878	46248	Klebsiella pneumoniae	strong	90	229493	597717	5468430	no	-	ST11	1	ybt 10; ICEKp4	26	-	0	-	0	-	0	-	0	-	wzi75	KL105	ST11	3	3	1	1	1	1	4	16	12	4	3	3	35	33	3	10	9	2	-	-	-	-	-	-
11880	47225	Klebsiella pneumoniae	strong	90	306386	583456	5356990	no	-	ST11	1	ybt 10; ICEKp4	26	-	0	-	0	-	0	-	0	-	wzi75	KL105	ST11	3	3	1	1	1	1	4	16	12	4	3	3	35	33	3	10	9	2	-	-	-	-	-	-
11881	47226	Klebsiella pneumoniae	strong	85	275374	470264	5384191	no	-	ST4850	1	ybt 10; ICEKp4	26	-	0	-	0	-	0	-	0	-	wzi75	KL105	ST4850	3	3	1	1	1	274	4	16	12	4	3	3	35	33	3	10	9	2	-	-	-	-	-	-
11882	47227	Klebsiella pneumoniae	strong	86	228359	411736	5389655	no	-	ST4850	1	ybt 10; ICEKp4	26	-	0	-	0	-	0	-	0	-	wzi75	KL105	ST4850	3	3	1	1	1	274	4	16	12	4	3	3	35	33	3	10	9	2	-	-	-	-	-	-
11883	47693	Klebsiella pneumoniae	strong	96	270042	518242	5384988	no	-	ST3639	0	-	0	-	0	-	0	-	0	-	0	-	wzi385	KL22/KL37	ST3639	2	1	1	94	10	4	70	-	-	-	-	-	-	-	-	-	-	-	-	-	-	-	-	-
11884	47885	Klebsiella pneumoniae	strong	81	275362	846347	5360385	no	-	ST4850	1	ybt 10; ICEKp4	26-1LV	-	0	-	0	-	0	-	0	-	wzi75	KL105	ST4850	3	3	1	1	1	274	4	16	12	4	3	3	35	33	3	10	9	256	-	-	-	-	-	-
11887	48148	Klebsiella pneumoniae	strong	69	427573	2004494	5655205	no	-	ST17	1	ybt 15; ICEKp11	230	-	0	-	0	-	0	-	0	-	wzi141	KL25	ST17	2	1	1	1	4	4	4	6	15	22	4	1	37	34	14	1	4	17	-	-	-	-	-	-
11890	51600	Klebsiella pneumoniae	strong	71	436224	921448	5279822	no	-	ST22	0	-	0	-	0	-	0	-	0	-	0	-	wzi9	KL9	ST22	2	3	1	1	1	4	4	-	-	-	-	-	-	-	-	-	-	-	-	-	-	-	-	-
11891	51601	Klebsiella pneumoniae	strong	98	241532	853172	5492787	no	-	ST11	1	ybt 10; ICEKp4	26	-	0	-	0	-	0	-	0	-	wzi75	KL105	ST11	3	3	1	1	1	1	4	16	12	4	3	3	35	33	3	10	9	2	-	-	-	-	-	-
11892	51602	Klebsiella pneumoniae	strong	67	436224	960673	5276119	no	-	ST22	0	-	0	-	0	-	0	-	0	-	0	-	wzi9	KL9	ST22	2	3	1	1	1	4	4	-	-	-	-	-	-	-	-	-	-	-	-	-	-	-	-	-
11894	51604	Klebsiella pneumoniae	strong	88	241532	979773	5368550	no	-	ST4850	1	ybt 10; ICEKp4? (truncated)	22-1LV	-	0	-	0	-	0	-	0	-	wzi75	KL105	ST4850	3	3	1	1	1	274	4	16	12	4	3	3	206*-82%	33	3	10	9	2	-	-	-	-	-	-
11895	51606	Klebsiella pneumoniae	strong	97	214115	467518	5432784	no	-	ST45	1	ybt 10; ICEKp4	78-1LV	-	0	-	0	-	0	-	0	-	wzi101	KL24	ST45	2	1	1	6	7	1	12	3	12	4	11	3	418	18	3	10	16	2	-	-	-	-	-	-
11901	51616	Klebsiella pneumoniae	strong	66	431520	1167622	5452423	no	-	ST273	0	-	0	-	0	-	0	-	0	-	0	-	wzi174	KL74	ST273	3	4	6	1	7	4	4	-	-	-	-	-	-	-	-	-	-	-	-	-	-	-	-	-
11903	51619	Klebsiella pneumoniae	strong	79	333621	1167048	5405829	no	-	ST4850	1	ybt 10; ICEKp4	26	-	0	-	0	-	0	-	0	-	wzi75	KL105	ST4850	3	3	1	1	1	274	4	16	12	4	3	3	35	33	3	10	9	2	-	-	-	-	-	-
11905	51621	Klebsiella pneumoniae	strong	85	275362	905243	5449911	no	-	ST11	1	ybt 10; ICEKp4? (truncated)	22-1LV	-	0	-	0	-	0	-	0	-	wzi75	KL105	ST11	3	3	1	1	1	1	4	16	12	4	3	3	419-5%	33	3	10	9	2	-	-	-	-	-	-
11906	51622	Klebsiella pneumoniae	strong	93	241532	905248	5501913	no	-	ST11	1	ybt 10; ICEKp4? (truncated)	22-1LV	-	0	-	0	-	0	-	0	-	wzi75	KL105	ST11	3	3	1	1	1	1	4	16	12	4	3	3	419-5%	33	3	10	9	2	-	-	-	-	-	-
11907	51623	Klebsiella pneumoniae	strong	69	436224	960673	5275992	no	-	ST22	0	-	0	-	0	-	0	-	0	-	0	-	wzi9	KL9	ST22	2	3	1	1	1	4	4	-	-	-	-	-	-	-	-	-	-	-	-	-	-	-	-	-
11908	51625	Klebsiella pneumoniae	strong	89	223603	335406	5321739	no	-	ST15	0	-	0	-	0	-	0	-	0	-	0	-	wzi118	KL146	ST15	1	1	1	1	1	1	1	-	-	-	-	-	-	-	-	-	-	-	-	-	-	-	-	-
11909	51626	Klebsiella pneumoniae	strong	83	306750	1198005	5431023	no	-	ST11	1	ybt 10; ICEKp4? (truncated)	22-1LV	-	0	-	0	-	0	-	0	-	wzi75	KL105	ST11	3	3	1	1	1	1	4	16	12	4	3	3	419-5%	33	3	10	9	2	-	-	-	-	-	-
11910	51634	Klebsiella pneumoniae	strong	82	357426	728456	5554530	no	-	ST22	0	-	0	-	0	-	0	-	0	-	0	-	wzi9	KL9	ST22	2	3	1	1	1	4	4	-	-	-	-	-	-	-	-	-	-	-	-	-	-	-	-	-
11912	51718	Klebsiella pneumoniae	strong	53	350005	1057233	5546990	no	-	ST14	0	-	0	-	0	-	0	-	0	-	0	-	wzi2	KL2 (KL30)	ST14	1	6	1	1	1	1	1	-	-	-	-	-	-	-	-	-	-	-	-	-	-	-	-	-
11913	49240	Klebsiella pneumoniae	strong	64	358013	695217	5529801	no	-	ST394	0	-	0	-	0	-	0	-	0	-	0	-	wzi59	KL3	ST394	2	9	2	1	13	1	82	-	-	-	-	-	-	-	-	-	-	-	-	-	-	-	-	-
11914	49241	Klebsiella pneumoniae	strong	67	325493	479296	5370745	no	-	ST1876	0	-	0	-	0	-	0	-	0	-	0	-	wzi50	KL15 (KL17,KL51,KL52)	ST1876	2	5	1	1	12	1	18	-	-	-	-	-	-	-	-	-	-	-	-	-	-	-	-	-
11916	49245	Klebsiella pneumoniae	strong	64	373049	1125806	5381350	no	-	ST37	0	-	0	-	0	-	0	-	0	-	0	-	wzi14	KL14	ST37	2	9	2	1	13	1	16	-	-	-	-	-	-	-	-	-	-	-	-	-	-	-	-	-
11917	49246	Klebsiella pneumoniae	strong	70	308549	1226541	5274150	no	-	ST4850	1	ybt 10; ICEKp4	26-1LV	-	0	-	0	-	0	-	0	-	wzi75	KL105	ST4850	3	3	1	1	1	274	4	16	12	4	3	3	35	33	3	10	9	256	-	-	-	-	-	-
11918	49248	Klebsiella pneumoniae	strong	83	366202	739322	5356395	no	-	ST307	0	-	0	-	0	-	0	-	0	-	0	-	wzi173	KL102 (KL149,KL155)	ST307	4	1	2	52	1	1	7	-	-	-	-	-	-	-	-	-	-	-	-	-	-	-	-	-
11920	49252	Klebsiella pneumoniae	strong	69	318921	604658	5303735	no	-	ST37	0	-	0	-	0	-	0	-	0	-	0	-	wzi50	KL15 (KL17,KL51,KL52)	ST37	2	9	2	1	13	1	16	-	-	-	-	-	-	-	-	-	-	-	-	-	-	-	-	-
11921	49253	Klebsiella pneumoniae	strong	68	379456	1090974	5430518	no	-	ST147	0	-	0	-	0	-	0	-	0	-	0	-	wzi64	KL64	ST147	3	4	6	1	7	4	38	-	-	-	-	-	-	-	-	-	-	-	-	-	-	-	-	-
12057	MVK-04F001	Klebsiella pneumoniae	strong	42	479654	1468478	5231114	no	-	ST1426	0	-	0	-	0	-	0	-	0	-	0	-	wzi177	KL125 (KL114)	ST1426	3	5	1	1	12	4	46	-	-	-	-	-	-	-	-	-	-	-	-	-	-	-	-	-
12058	MVK-04F002	Klebsiella pneumoniae	strong	70	468661	1669955	5379186	no	-	ST556	0	-	0	-	0	-	0	-	0	-	0	-	wzi94	KL62	ST556	2	1	1	26	12	15	138	-	-	-	-	-	-	-	-	-	-	-	-	-	-	-	-	-
12059	MVK-04F004	Klebsiella pneumoniae	strong	54	367543	1054705	5321953	no	-	ST636	0	-	0	-	0	-	0	-	0	-	0	-	-	-	ST636	2	5	1	1	4	1	4	-	-	-	-	-	-	-	-	-	-	-	-	-	-	-	-	-
12060	MVK-04F005	Klebsiella pneumoniae	strong	59	373667	765644	5280530	no	-	ST2442	0	-	0	-	0	-	0	-	0	-	0	-	wzi39	KL39 (KL13)	ST2442	2	2	2	1	1	1	2	-	-	-	-	-	-	-	-	-	-	-	-	-	-	-	-	-
12061	MVK-04F006	Klebsiella pneumoniae	strong	54	426099	766081	5279366	no	-	ST2442	0	-	0	-	0	-	0	-	0	-	0	-	wzi39	KL39 (KL13)	ST2442	2	2	2	1	1	1	2	-	-	-	-	-	-	-	-	-	-	-	-	-	-	-	-	-
12062	MVK-04F007	Klebsiella pneumoniae	strong	78	345394	583428	5400479	no	-	ST661	0	-	0	-	0	-	0	-	0	-	0	-	wzi73	KL104	ST661	4	3	1	36	9	10	14	-	-	-	-	-	-	-	-	-	-	-	-	-	-	-	-	-
12063	MVK-04F008	Klebsiella pneumoniae	strong	43	364894	1398297	5458911	no	-	ST4387	0	-	0	-	0	-	0	-	0	-	0	-	wzi24	KL24 (KL54,KL55)	ST4387	2	20	13	1	21	1	9	-	-	-	-	-	-	-	-	-	-	-	-	-	-	-	-	-
12064	MVK-04F009	Klebsiella pneumoniae	strong	86	270321	460795	5345304	no	-	ST3068	0	-	0	-	0	-	0	-	0	-	0	-	wzi101	KL24	ST3068	4	1	1	1	12	1	38	-	-	-	-	-	-	-	-	-	-	-	-	-	-	-	-	-
12065	MVK-04F010	Klebsiella pneumoniae	strong	88	270321	606619	5345176	no	-	ST3068	0	-	0	-	0	-	0	-	0	-	0	-	wzi101	KL24	ST3068	4	1	1	1	12	1	38	-	-	-	-	-	-	-	-	-	-	-	-	-	-	-	-	-
12066	MVK-04F011	Klebsiella pneumoniae	strong	53	366526	1305192	5209777	no	-	ST1203	1	ybt 10; ICEKp4	524-1LV	-	0	-	0	-	0	-	0	-	wzi2	KL2 (KL30)	ST1203	2	6	1	1	1	1	31	3	3	4	3	3	341	7	3	3	3*	32	-	-	-	-	-	-
12067	MVK-04F012	Klebsiella pneumoniae	strong	78	363621	935954	5602785	no	-	ST215	0	-	0	-	0	-	0	-	0	-	0	-	wzi247	KL16	ST215	2	1	38	37	10	4	18	-	-	-	-	-	-	-	-	-	-	-	-	-	-	-	-	-
12068	MVK-04F013	Klebsiella pneumoniae	strong	58	328801	750526	5256251	no	-	ST290	0	-	0	-	0	-	0	-	0	-	0	-	wzi21	KL21	ST290	2	1	1	37	10	1	86	-	-	-	-	-	-	-	-	-	-	-	-	-	-	-	-	-
12069	MVK-04F014	Klebsiella pneumoniae	strong	91	297192	826193	5382695	no	-	ST505	0	-	0	-	0	-	0	-	0	-	0	-	wzi64	KL64	ST505	7	1	5	1	1	1	84	-	-	-	-	-	-	-	-	-	-	-	-	-	-	-	-	-
12070	MVK-04F015	Klebsiella pneumoniae	strong	48	414687	589856	5228288	no	-	ST176	0	-	0	-	0	-	0	-	0	-	0	-	wzi64	KL64	ST176	2	3	1	26	7	27	9	-	-	-	-	-	-	-	-	-	-	-	-	-	-	-	-	-
12071	MVK-04F016	Klebsiella pneumoniae	strong	62	288072	529177	5256712	no	-	ST290	0	-	0	-	0	-	0	-	0	-	0	-	wzi21	KL21	ST290	2	1	1	37	10	1	86	-	-	-	-	-	-	-	-	-	-	-	-	-	-	-	-	-
12072	MVK-04F017	Klebsiella pneumoniae	strong	60	342283	750170	5257095	no	-	ST290	0	-	0	-	0	-	0	-	0	-	0	-	wzi21	KL21	ST290	2	1	1	37	10	1	86	-	-	-	-	-	-	-	-	-	-	-	-	-	-	-	-	-
12073	MVK-04F018	Klebsiella pneumoniae	strong	46	351975	1029543	5164006	no	-	ST1537	0	-	0	-	0	-	0	-	0	-	0	-	wzi64	KL64	ST1537	2	1	2	1	12	1	46	-	-	-	-	-	-	-	-	-	-	-	-	-	-	-	-	-
12074	MVK-04F019	Klebsiella pneumoniae	strong	46	664593	1179489	5273265	no	-	ST4860	0	-	0	-	0	-	0	-	0	-	0	-	wzi115	KL54	ST4860	2	3	2	1	1	4	4	-	-	-	-	-	-	-	-	-	-	-	-	-	-	-	-	-
12075	MVK-04F020	Klebsiella pneumoniae	strong	68	218539	383212	5378682	no	-	ST6	1	ybt 14; ICEKp5	376-1LV	-	0	-	0	-	0	-	0	-	wzi7	KL7	ST6	2	10	1	1	14	3	20	4	4	5	4	1	8*	8	2	4	4	2	-	-	-	-	-	-
12076	MVK-04F021	Klebsiella pneumoniae	strong	44	489514	1451404	5274645	no	-	ST4860	0	-	0	-	0	-	0	-	0	-	0	-	wzi115	KL54	ST4860	2	3	2	1	1	4	4	-	-	-	-	-	-	-	-	-	-	-	-	-	-	-	-	-
12077	MVK-04F022	Klebsiella pneumoniae	strong	94	281754	672913	5519705	no	-	ST4865	0	-	0	-	0	-	0	-	0	-	0	-	wzi355	KL114	ST4865	3	5	2	1	1	1	4	-	-	-	-	-	-	-	-	-	-	-	-	-	-	-	-	-
12079	MVK-04F024	Klebsiella pneumoniae	strong	97	281754	673198	5520527	no	-	ST4865	0	-	0	-	0	-	0	-	0	-	0	-	wzi355	KL114	ST4865	3	5	2	1	1	1	4	-	-	-	-	-	-	-	-	-	-	-	-	-	-	-	-	-
12080	MVK-04F025	Klebsiella pneumoniae	strong	93	356765	748863	5519286	no	-	ST4865	0	-	0	-	0	-	0	-	0	-	0	-	wzi355	KL114	ST4865	3	5	2	1	1	1	4	-	-	-	-	-	-	-	-	-	-	-	-	-	-	-	-	-
12081	MVK-04F026	Klebsiella pneumoniae	strong	70	328086	564783	5601845	no	-	ST215	0	-	0	-	0	-	0	-	0	-	0	-	wzi247	KL16	ST215	2	1	38	37	10	4	18	-	-	-	-	-	-	-	-	-	-	-	-	-	-	-	-	-
12082	MVK-04F027	Klebsiella pneumoniae	strong	41	437077	1329191	5149798	no	-	ST215	0	-	0	-	0	-	0	-	0	-	0	-	wzi247	KL16	ST215	2	1	38	37	10	4	18	-	-	-	-	-	-	-	-	-	-	-	-	-	-	-	-	-
12084	MVK-04F029	Klebsiella pneumoniae	strong	46	409798	1100872	5320841	no	-	ST4867	3	-	0	-	0	iuc 3	88	-	0	-	0	-	wzi104	KL51	ST4867	76	1	1	1	4	5	54	-	-	-	-	-	-	-	-	-	-	-	-	-	-	-	-	-
12085	MVK-04F030	Klebsiella pneumoniae	strong	45	399697	685813	5192623	no	-	ST469	0	-	0	-	0	-	0	-	0	-	0	-	wzi75	KL105	ST469	2	1	2	1	10	1	4	-	-	-	-	-	-	-	-	-	-	-	-	-	-	-	-	-
12086	MVK-04F031	Klebsiella pneumoniae	strong	79	349112	471268	5499917	no	-	ST37	1	ybt 10; ICEKp4	91-1LV	-	0	-	0	-	0	-	0	-	wzi14	KL14	ST37	2	9	2	1	13	1	16	3	12	4	3	3	85	85*	3	10	42	2	-	-	-	-	-	-
12087	MVK-04F032	Klebsiella pneumoniae	strong	55	332255	834512	5351383	no	-	ST113	1	ybt 8; ICEKp3	372-1LV	-	0	-	0	-	0	-	0	-	wzi466	KL?	ST113	14	1	2	1	21	1	23	5	11	94	5	66	226*	239	9	60	5	119	-	-	-	-	-	-
12089	MVK-04F035	Klebsiella pneumoniae	strong	64	319317	820311	5283159	no	-	ST45	1	ybt 10; ICEKp4	78	-	0	-	0	-	0	-	0	-	wzi101	KL24	ST45	2	1	1	6	7	1	12	3	12	4	11	3	21	18	3	10	16	2	-	-	-	-	-	-
12090	MVK-04F036	Klebsiella pneumoniae	strong	81	301332	525559	5274301	no	-	ST469	0	-	0	-	0	-	0	-	0	-	0	-	wzi493	KL?	ST469	2	1	2	1	10	1	4	-	-	-	-	-	-	-	-	-	-	-	-	-	-	-	-	-
12091	MVK-04F037	Klebsiella pneumoniae	strong	83	265906	636757	5449149	no	-	ST412	0	-	0	-	0	-	0	-	0	-	0	-	-	-	ST412	2	1	2	1	9	1	112	-	-	-	-	-	-	-	-	-	-	-	-	-	-	-	-	-
12094	MVK-04F040	Klebsiella pneumoniae	strong	80	426674	915545	5447506	no	-	ST273	0	-	0	-	0	-	0	-	0	-	0	-	wzi174	KL74	ST273	3	4	6	1	7	4	4	-	-	-	-	-	-	-	-	-	-	-	-	-	-	-	-	-
12095	MVK-04F041	Klebsiella pneumoniae	strong	71	319318	662998	5285037	no	-	ST45	1	ybt 10; ICEKp4	78	-	0	-	0	-	0	-	0	-	wzi101	KL24	ST45	2	1	1	6	7	1	12	3	12	4	11	3	21	18	3	10	16	2	-	-	-	-	-	-
12096	MVK-04F042	Klebsiella pneumoniae	strong	50	382248	815044	5324403	no	-	ST49	0	-	0	-	0	-	0	-	0	-	0	-	wzi31	KL31	ST49	8	1	1	2	12	1	23	-	-	-	-	-	-	-	-	-	-	-	-	-	-	-	-	-
12097	MVK-04F043	Klebsiella pneumoniae	strong	70	314146	766869	5284122	no	-	ST45	1	ybt 10; ICEKp4	78	-	0	-	0	-	0	-	0	-	wzi101	KL24	ST45	2	1	1	6	7	1	12	3	12	4	11	3	21	18	3	10	16	2	-	-	-	-	-	-
12099	MVK-04F045	Klebsiella pneumoniae	strong	71	395711	763293	5199591	no	-	ST661	0	-	0	-	0	-	0	-	0	-	0	-	wzi108	KL118	ST661	4	3	1	36	9	10	14	-	-	-	-	-	-	-	-	-	-	-	-	-	-	-	-	-
12100	MVK-04F046	Klebsiella pneumoniae	strong	75	326756	454389	5285056	no	-	ST45	1	ybt 10; ICEKp4	78	-	0	-	0	-	0	-	0	-	wzi101	KL24	ST45	2	1	1	6	7	1	12	3	12	4	11	3	21	18	3	10	16	2	-	-	-	-	-	-
12101	MVK-04F047	Klebsiella pneumoniae	strong	73	468457	1406394	5550273	no	-	ST17	0	-	0	-	0	-	0	-	0	-	0	-	wzi202	KL127 (KL155)	ST17	2	1	1	1	4	4	4	-	-	-	-	-	-	-	-	-	-	-	-	-	-	-	-	-
12102	MVK-04F048	Klebsiella pneumoniae	strong	42	401608	1052047	5166473	no	-	ST1996	0	-	0	-	0	-	0	-	0	-	0	-	wzi99	KL128	ST1996	2	1	2	2	1	1	68	-	-	-	-	-	-	-	-	-	-	-	-	-	-	-	-	-
12103	MVK-04F049	Klebsiella pneumoniae	strong	55	374700	607906	5332859	no	-	ST3827	0	-	0	-	0	-	0	-	0	-	0	-	wzi113	KL111	ST3827	2	1	2	1	10	4	121	-	-	-	-	-	-	-	-	-	-	-	-	-	-	-	-	-
12104	MVK-04F050	Klebsiella pneumoniae	strong	39	464030	709382	5195393	no	-	ST306	0	-	0	-	0	-	0	-	0	-	0	-	wzi11	KL11	ST306	2	1	1	1	66	1	6	-	-	-	-	-	-	-	-	-	-	-	-	-	-	-	-	-
12105	MVK-04F051	Klebsiella pneumoniae	strong	44	271077	1177412	5118899	no	-	ST1537	0	-	0	-	0	-	0	-	0	-	0	-	wzi64	KL64	ST1537	2	1	2	1	12	1	46	-	-	-	-	-	-	-	-	-	-	-	-	-	-	-	-	-
12106	MVK-04F052	Klebsiella pneumoniae	strong	50	258093	1177655	5119730	no	-	ST1537	0	-	0	-	0	-	0	-	0	-	0	-	wzi64	KL64	ST1537	2	1	2	1	12	1	46	-	-	-	-	-	-	-	-	-	-	-	-	-	-	-	-	-
12107	MVK-04F053	Klebsiella pneumoniae	strong	57	332255	835589	5351819	no	-	ST113	1	ybt 8; ICEKp3	372-1LV	-	0	-	0	-	0	-	0	-	wzi466	KL?	ST113	14	1	2	1	21	1	23	5	11	94	5	66	226*	239	9	60	5	119	-	-	-	-	-	-
12108	MVK-04F054	Klebsiella pneumoniae	strong	55	352642	834514	5351554	no	-	ST113	1	ybt 8; ICEKp3	372-1LV	-	0	-	0	-	0	-	0	-	wzi466	KL?	ST113	14	1	2	1	21	1	23	5	11	94	5	66	226*	239	9	60	5	119	-	-	-	-	-	-
12109	MVK-04F055	Klebsiella pneumoniae	strong	54	374648	544745	5313449	no	-	ST3827	0	-	0	-	0	-	0	-	0	-	0	-	wzi113	KL111	ST3827	2	1	2	1	10	4	121	-	-	-	-	-	-	-	-	-	-	-	-	-	-	-	-	-
12110	MVK-04F056	Klebsiella pneumoniae	strong	54	344931	781194	5166486	no	-	ST4863	0	-	0	-	0	-	0	-	0	-	0	-	wzi12	KL12	ST4863	2	1	5	1	10	1	4	-	-	-	-	-	-	-	-	-	-	-	-	-	-	-	-	-
12111	MVK-04F057	Klebsiella pneumoniae	strong	53	311444	852123	5323655	no	-	ST2974	0	-	0	-	0	-	0	-	0	-	0	-	wzi187	KL27	ST2974	4	1	2	1	12	4	46	-	-	-	-	-	-	-	-	-	-	-	-	-	-	-	-	-
12602	MVK-11F264	Klebsiella pneumoniae	strong	76	308485	805938	5297989	no	-	ST4384	0	-	0	-	0	-	0	-	0	-	0	-	wzi218	KL18	ST4384	2	1	2	26	177	1	299	-	-	-	-	-	-	-	-	-	-	-	-	-	-	-	-	-
12616	MVK-11F268	Klebsiella pneumoniae	strong	87	350442	680032	5336419	no	-	ST4995	0	-	0	-	0	-	0	-	0	-	0	-	wzi37	KL22/KL37	ST4995	2	1	2	1	10	1	684	-	-	-	-	-	-	-	-	-	-	-	-	-	-	-	-	-
12617	MVK-11F269	Klebsiella pneumoniae	strong	84	305561	725285	5297985	no	-	ST4384	0	-	0	-	0	-	0	-	0	-	0	-	wzi218	KL18	ST4384	2	1	2	26	177	1	299	-	-	-	-	-	-	-	-	-	-	-	-	-	-	-	-	-
12618	MVK-11F270	Klebsiella pneumoniae	strong	80	308100	765333	5297030	no	-	ST4384	0	-	0	-	0	-	0	-	0	-	0	-	wzi218	KL18	ST4384	2	1	2	26	177	1	299	-	-	-	-	-	-	-	-	-	-	-	-	-	-	-	-	-
12623	MVK-11F276	Klebsiella pneumoniae	strong	89	270164	552206	5298473	no	-	ST4384	0	-	0	-	0	-	0	-	0	-	0	-	wzi218	KL18	ST4384	2	1	2	26	177	1	299	-	-	-	-	-	-	-	-	-	-	-	-	-	-	-	-	-
12624	MVK-11F278	Klebsiella pneumoniae	strong	79	359552	773024	5186037	no	-	ST187	0	-	0	-	0	-	0	-	0	-	0	-	wzi10	KL10	ST187	23	31	2	1	9	4	23	-	-	-	-	-	-	-	-	-	-	-	-	-	-	-	-	-
12625	MVK-11F279	Klebsiella pneumoniae	strong	81	291738	726823	5298475	no	-	ST4384	0	-	0	-	0	-	0	-	0	-	0	-	wzi218	KL18	ST4384	2	1	2	26	177	1	299	-	-	-	-	-	-	-	-	-	-	-	-	-	-	-	-	-
12626	MVK-11F281	Klebsiella pneumoniae	strong	76	309788	860124	5297493	no	-	ST4384	0	-	0	-	0	-	0	-	0	-	0	-	wzi218	KL18	ST4384	2	1	2	26	177	1	299	-	-	-	-	-	-	-	-	-	-	-	-	-	-	-	-	-
12630	MVK-09F1243	Klebsiella pneumoniae	strong	62	379114	614153	5115211	yes (129)	ambiguous_bases	ST4998	0	-	0	-	0	-	0	-	0	-	0	-	wzi137	KL17	ST4998	2	1	1	3	9	25	15	-	-	-	-	-	-	-	-	-	-	-	-	-	-	-	-	-
12631	MVK-09F1201	Klebsiella pneumoniae	strong	94	234991	444613	5215926	yes (146)	ambiguous_bases	ST629	0	-	0	-	0	-	0	-	0	-	0	-	wzi108	KL118	ST629	2	3	87	1	12	1	26	-	-	-	-	-	-	-	-	-	-	-	-	-	-	-	-	-
12633	MVK-09F1081	Klebsiella pneumoniae	strong	70	271494	479841	5175924	yes (97)	ambiguous_bases	ST20	0	-	0	-	0	-	0	-	0	-	0	-	wzi84	KL28	ST20	2	3	1	1	4	4	4	-	-	-	-	-	-	-	-	-	-	-	-	-	-	-	-	-
12634	MVK-09F1171	Klebsiella pneumoniae	strong	78	301951	707863	5231785	yes (441)	ambiguous_bases	ST1480	0	-	0	-	0	-	0	-	0	-	0	-	wzi39	KL39 (KL13)	ST1480	2	9	2	1	16	1	16	-	-	-	-	-	-	-	-	-	-	-	-	-	-	-	-	-
12635	MVK-09F1165	Klebsiella pneumoniae	strong	90	205992	715895	5210197	yes (364)	ambiguous_bases	ST2055	0	-	0	-	0	-	0	-	0	-	0	-	wzi14	KL14	ST2055	2	1	1	6	101	1	10	-	-	-	-	-	-	-	-	-	-	-	-	-	-	-	-	-
12638	MVK-09F1111	Klebsiella pneumoniae	strong	96	258710	532618	5281719	yes (158)	ambiguous_bases	ST661	0	-	0	-	0	-	0	-	0	-	0	-	wzi84	KL28	ST661	4	3	1	36	9	10	14	-	-	-	-	-	-	-	-	-	-	-	-	-	-	-	-	-
12688	B18175	Klebsiella pneumoniae	strong	99	643737	913001	5707351	no	-	ST405	1	ybt 27; ICEKp22	312	-	0	-	0	-	0	-	0	-	wzi143	KL151	ST405	2	1	62	3	10	4	110	6	62	60	4	1	145	148	2	39	69	2	-	-	-	-	-	-
12696	B18240	Klebsiella pneumoniae	strong	97	913038	1333677	5710604	no	-	ST405	1	ybt 27; ICEKp22	312	-	0	-	0	-	0	-	0	-	wzi143	KL151	ST405	2	1	62	3	10	4	110	6	62	60	4	1	145	148	2	39	69	2	-	-	-	-	-	-
12706	B18041	Klebsiella pneumoniae	strong	95	387809	500289	5393554	no	-	ST432	0	-	0	-	0	-	0	-	0	-	0	-	-	-	ST432	4	1	1	2	7	4	4	-	-	-	-	-	-	-	-	-	-	-	-	-	-	-	-	-
12708	B18080	Klebsiella pneumoniae	strong	90	371908	1022293	5233812	no	-	ST13	0	-	0	-	0	-	0	-	0	-	0	-	wzi274	KL30	ST13	2	3	1	1	10	1	19	-	-	-	-	-	-	-	-	-	-	-	-	-	-	-	-	-
12760	MISC003	Klebsiella pneumoniae	strong	94	146511	439715	5064204	no	-	ST5067	0	-	0	-	0	-	0	-	0	-	0	-	wzi31	KL31	ST5067	3	1	1	3	4	286	39	-	-	-	-	-	-	-	-	-	-	-	-	-	-	-	-	-
12778	SPARK_100_C1	Klebsiella pneumoniae	strong	30	610056	1073193	5399156	yes (232)	ambiguous_bases	ST3827	0	-	0	-	0	-	0	-	0	-	0	-	wzi113	KL111	ST3827	2	1	2	1	10	4	121	-	-	-	-	-	-	-	-	-	-	-	-	-	-	-	-	-
12787	SPARK_101_C1	Klebsiella pneumoniae	strong	34	646065	921168	5666469	yes (470)	ambiguous_bases	ST1106	0	-	0	-	0	-	0	-	0	-	0	-	wzi162	KL122	ST1106	2	1	1	1	7	2	12	-	-	-	-	-	-	-	-	-	-	-	-	-	-	-	-	-
12788	SPARK_101_C2	Klebsiella pneumoniae	strong	28	472570	927870	5665952	yes (99)	ambiguous_bases	ST1106	0	-	0	-	0	-	0	-	0	-	0	-	wzi162	KL122	ST1106	2	1	1	1	7	2	12	-	-	-	-	-	-	-	-	-	-	-	-	-	-	-	-	-
12797	SPARK_102_C1	Klebsiella pneumoniae	strong	31	370304	1335955	5346884	yes (459)	ambiguous_bases	ST629	0	-	0	-	0	-	0	-	0	-	0	-	wzi100	KL10	ST629	2	3	87	1	12	1	26	-	-	-	-	-	-	-	-	-	-	-	-	-	-	-	-	-
12798	SPARK_102_C2	Klebsiella pneumoniae	strong	30	499487	1090640	5346848	yes (315)	ambiguous_bases	ST629	0	-	0	-	0	-	0	-	0	-	0	-	wzi100	KL10	ST629	2	3	87	1	12	1	26	-	-	-	-	-	-	-	-	-	-	-	-	-	-	-	-	-
12808	SPARK_103_C1	Klebsiella pneumoniae	strong	39	445440	1151766	5744770	yes (194)	ambiguous_bases	ST626	0	-	0	-	0	-	0	-	0	-	0	-	wzi117	KL54	ST626	3	1	1	1	27	5	25	-	-	-	-	-	-	-	-	-	-	-	-	-	-	-	-	-
12833	SPARK_106_C1	Klebsiella pneumoniae	strong	47	384036	976669	5518127	yes (449)	ambiguous_bases	ST3068	0	-	0	-	0	-	0	-	0	-	0	-	wzi216	KL119	ST3068	4	1	1	1	12	1	38	-	-	-	-	-	-	-	-	-	-	-	-	-	-	-	-	-
12838	SPARK_107_C1	Klebsiella pneumoniae	strong	30	595990	795474	5313416	yes (232)	ambiguous_bases	ST485	0	-	0	-	0	-	0	-	0	-	0	-	wzi5	KL5	ST485	2	1	1	1	7	1	12	-	-	-	-	-	-	-	-	-	-	-	-	-	-	-	-	-
12839	SPARK_107_C2	Klebsiella pneumoniae	strong	38	374827	1020574	5367189	yes (73)	ambiguous_bases	ST2370	0	-	0	-	0	-	0	-	0	-	0	-	wzi36	KL36	ST2370	2	9	1	1	13	1	16	-	-	-	-	-	-	-	-	-	-	-	-	-	-	-	-	-
12845	SPARK_108_C1	Klebsiella pneumoniae	strong	28	547742	1341279	5373310	yes (61)	ambiguous_bases	ST17	0	-	0	-	0	-	0	-	0	-	0	-	wzi113	KL111	ST17	2	1	1	1	4	4	4	-	-	-	-	-	-	-	-	-	-	-	-	-	-	-	-	-
12846	SPARK_108_C2	Klebsiella pneumoniae	strong	26	547999	1340678	5375199	yes (75)	ambiguous_bases	ST17	0	-	0	-	0	-	0	-	0	-	0	-	wzi113	KL111	ST17	2	1	1	1	4	4	4	-	-	-	-	-	-	-	-	-	-	-	-	-	-	-	-	-
12854	SPARK_109_C1	Klebsiella pneumoniae	strong	35	360978	1127056	5450390	yes (636)	ambiguous_bases	ST301	0	-	0	-	0	-	0	-	0	-	0	-	wzi331	KL7	ST301	4	1	2	2	1	10	43	-	-	-	-	-	-	-	-	-	-	-	-	-	-	-	-	-
12863	SPARK_110_C1	Klebsiella pneumoniae	strong	24	430829	1243665	5332919	yes (359)	ambiguous_bases	ST1198	0	-	0	-	0	-	0	-	0	-	0	-	wzi22	KL22/KL37 (KL8,KL30,KL151)	ST1198	2	9	2	1	9	1	4	-	-	-	-	-	-	-	-	-	-	-	-	-	-	-	-	-
12864	SPARK_110_C2	Klebsiella pneumoniae	strong	21	824243	1992563	5330897	yes (76)	ambiguous_bases	ST1198	0	-	0	-	0	-	0	-	0	-	0	-	wzi22	KL22/KL37 (KL8,KL30,KL151)	ST1198	2	9	2	1	9	1	4	-	-	-	-	-	-	-	-	-	-	-	-	-	-	-	-	-
12865	SPARK_110_C3	Klebsiella pneumoniae	strong	18	703875	995131	5527193	yes (459)	ambiguous_bases	ST5153	0	-	0	-	0	-	0	-	0	-	0	-	wzi385	KL22/KL37	ST5153	4	5	1	1	12	4	4	-	-	-	-	-	-	-	-	-	-	-	-	-	-	-	-	-
12874	SPARK_1107_C2	Klebsiella pneumoniae	strong	49	357009	743918	5569901	yes (908)	ambiguous_bases	ST221	0	-	0	-	0	-	0	-	0	-	0	-	wzi442	KL?	ST221	2	5	1	6	9	1	10	-	-	-	-	-	-	-	-	-	-	-	-	-	-	-	-	-
12875	SPARK_1108_C1	Klebsiella pneumoniae	strong	43	486289	945445	5416872	yes (165)	ambiguous_bases	ST5154	0	-	0	-	0	-	0	-	0	-	0	-	wzi442	KL?	ST5154	4	1	1	1	1	4	9	-	-	-	-	-	-	-	-	-	-	-	-	-	-	-	-	-
12876	SPARK_1109_C1	Klebsiella pneumoniae	strong	51	554568	1057921	5600901	yes (323)	ambiguous_bases	ST661	0	-	0	-	0	-	0	-	0	-	0	-	wzi486	KL?	ST661	4	3	1	36	9	10	14	-	-	-	-	-	-	-	-	-	-	-	-	-	-	-	-	-
12877	SPARK_1109_C2	Klebsiella pneumoniae	strong	40	736866	1118937	5578708	yes (277)	ambiguous_bases	ST1537	0	-	0	-	0	-	0	-	0	-	0	-	wzi113	KL111	ST1537	2	1	2	1	12	1	46	-	-	-	-	-	-	-	-	-	-	-	-	-	-	-	-	-
12878	SPARK_1110_C1	Klebsiella pneumoniae	strong	42	538248	727639	5568673	yes (609)	ambiguous_bases	ST221	0	-	0	-	0	-	0	-	0	-	0	-	wzi442	KL?	ST221	2	5	1	6	9	1	10	-	-	-	-	-	-	-	-	-	-	-	-	-	-	-	-	-
12879	SPARK_1111_C1	Klebsiella pneumoniae	strong	59	283967	510716	5692753	yes (500)	ambiguous_bases	ST3068	0	-	0	-	0	-	0	-	0	-	0	-	wzi216	KL119	ST3068	4	1	1	1	12	1	38	-	-	-	-	-	-	-	-	-	-	-	-	-	-	-	-	-
12880	SPARK_1112_C1	Klebsiella pneumoniae	strong	52	292174	778746	5689731	yes (572)	ambiguous_bases	ST3068	0	-	0	-	0	-	0	-	0	-	0	-	wzi216	KL119	ST3068	4	1	1	1	12	1	38	-	-	-	-	-	-	-	-	-	-	-	-	-	-	-	-	-
12881	SPARK_1114_C1	Klebsiella pneumoniae	strong	79	202386	681819	5528746	yes (153)	ambiguous_bases	ST4680	0	-	0	-	0	-	0	-	0	-	0	-	wzi216	KL119	ST4680	2	1	1	1	2	1	43	-	-	-	-	-	-	-	-	-	-	-	-	-	-	-	-	-
12882	SPARK_1114_C2	Klebsiella pneumoniae	strong	54	288289	616952	5691968	yes (246)	ambiguous_bases	ST3068	0	-	0	-	0	-	0	-	0	-	0	-	wzi216	KL119	ST3068	4	1	1	1	12	1	38	-	-	-	-	-	-	-	-	-	-	-	-	-	-	-	-	-
12883	SPARK_1115_C1	Klebsiella pneumoniae	strong	58	266976	511428	5690106	yes (130)	ambiguous_bases	ST3068	0	-	0	-	0	-	0	-	0	-	0	-	wzi216	KL119	ST3068	4	1	1	1	12	1	38	-	-	-	-	-	-	-	-	-	-	-	-	-	-	-	-	-
12884	SPARK_1115_C2	Klebsiella pneumoniae	strong	55	283976	584714	5691962	yes (407)	ambiguous_bases	ST3068	0	-	0	-	0	-	0	-	0	-	0	-	wzi216	KL119	ST3068	4	1	1	1	12	1	38	-	-	-	-	-	-	-	-	-	-	-	-	-	-	-	-	-
12885	SPARK_1116_C1	Klebsiella pneumoniae	strong	41	344451	727651	5573021	yes (609)	ambiguous_bases	ST221	0	-	0	-	0	-	0	-	0	-	0	-	wzi442	KL?	ST221	2	5	1	6	9	1	10	-	-	-	-	-	-	-	-	-	-	-	-	-	-	-	-	-
12886	SPARK_1117_C1	Klebsiella pneumoniae	strong	40	376858	743909	5574145	yes (951)	ambiguous_bases	ST221	0	-	0	-	0	-	0	-	0	-	0	-	wzi442	KL?	ST221	2	5	1	6	9	1	10	-	-	-	-	-	-	-	-	-	-	-	-	-	-	-	-	-
12887	SPARK_1118_C1	Klebsiella pneumoniae	strong	40	400829	1130058	5737242	yes (71)	ambiguous_bases	ST9	0	-	0	-	0	-	0	-	0	-	0	-	wzi8	KL8 (KL22/37)	ST9	4	1	3	1	1	2	8	-	-	-	-	-	-	-	-	-	-	-	-	-	-	-	-	-
12888	SPARK_1118_C2	Klebsiella pneumoniae	strong	43	612935	756118	5573542	yes (628)	ambiguous_bases	ST221	0	-	0	-	0	-	0	-	0	-	0	-	wzi442	KL?	ST221	2	5	1	6	9	1	10	-	-	-	-	-	-	-	-	-	-	-	-	-	-	-	-	-
12889	SPARK_1119_C1	Klebsiella pneumoniae	strong	37	542669	755810	5573900	yes (659)	ambiguous_bases	ST221	0	-	0	-	0	-	0	-	0	-	0	-	wzi442	KL?	ST221	2	5	1	6	9	1	10	-	-	-	-	-	-	-	-	-	-	-	-	-	-	-	-	-
12890	SPARK_1119_C2	Klebsiella pneumoniae	strong	38	368379	905115	5481649	yes (496)	ambiguous_bases	ST5170	0	-	0	-	0	-	0	-	0	-	0	-	wzi8	KL8 (KL22/37)	ST5170	5	1	2	1	8	11	24	-	-	-	-	-	-	-	-	-	-	-	-	-	-	-	-	-
12891	SPARK_1120_C1	Klebsiella pneumoniae	strong	53	283978	511428	5693252	yes (363)	ambiguous_bases	ST3068	0	-	0	-	0	-	0	-	0	-	0	-	wzi216	KL119	ST3068	4	1	1	1	12	1	38	-	-	-	-	-	-	-	-	-	-	-	-	-	-	-	-	-
12892	SPARK_1121_C1	Klebsiella pneumoniae	strong	28	594769	795111	5312528	yes (94)	ambiguous_bases	ST485	0	-	0	-	0	-	0	-	0	-	0	-	wzi5	KL5	ST485	2	1	1	1	7	1	12	-	-	-	-	-	-	-	-	-	-	-	-	-	-	-	-	-
12893	SPARK_1122_C1	Klebsiella pneumoniae	strong	53	288213	522876	5692278	yes (456)	ambiguous_bases	ST3068	0	-	0	-	0	-	0	-	0	-	0	-	wzi216	KL119	ST3068	4	1	1	1	12	1	38	-	-	-	-	-	-	-	-	-	-	-	-	-	-	-	-	-
12894	SPARK_1123_C1	Klebsiella pneumoniae	strong	44	486281	922140	5417721	yes (160)	ambiguous_bases	ST5154	0	-	0	-	0	-	0	-	0	-	0	-	wzi442	KL?	ST5154	4	1	1	1	1	4	9	-	-	-	-	-	-	-	-	-	-	-	-	-	-	-	-	-
12895	SPARK_1125_C1	Klebsiella pneumoniae	strong	16	597830	1381286	5234036	yes (348)	ambiguous_bases	ST3345	0	-	0	-	0	-	0	-	0	-	0	-	wzi7	KL7	ST3345	2	1	2	26	1	1	38	-	-	-	-	-	-	-	-	-	-	-	-	-	-	-	-	-
12896	SPARK_1126_C1	Klebsiella pneumoniae	strong	40	538240	774607	5574577	yes (618)	ambiguous_bases	ST221	0	-	0	-	0	-	0	-	0	-	0	-	wzi442	KL?	ST221	2	5	1	6	9	1	10	-	-	-	-	-	-	-	-	-	-	-	-	-	-	-	-	-
12897	SPARK_1127_C1	Klebsiella pneumoniae	strong	38	383699	812821	5586775	yes (451)	ambiguous_bases	ST3068	0	-	0	-	0	-	0	-	0	-	0	-	wzi216	KL119	ST3068	4	1	1	1	12	1	38	-	-	-	-	-	-	-	-	-	-	-	-	-	-	-	-	-
12898	SPARK_1128_C1	Klebsiella pneumoniae	strong	39	486283	922511	5418398	yes (258)	ambiguous_bases	ST5154	0	-	0	-	0	-	0	-	0	-	0	-	wzi442	KL?	ST5154	4	1	1	1	1	4	9	-	-	-	-	-	-	-	-	-	-	-	-	-	-	-	-	-
12899	SPARK_1129_C1	Klebsiella pneumoniae	strong	43	356383	1340109	5571368	yes (854)	ambiguous_bases	ST221	0	-	0	-	0	-	0	-	0	-	0	-	wzi442	KL?	ST221	2	5	1	6	9	1	10	-	-	-	-	-	-	-	-	-	-	-	-	-	-	-	-	-
12901	SPARK_1130_C1	Klebsiella pneumoniae	strong	44	400410	727648	5571290	yes (890)	ambiguous_bases	ST221	0	-	0	-	0	-	0	-	0	-	0	-	wzi442	KL?	ST221	2	5	1	6	9	1	10	-	-	-	-	-	-	-	-	-	-	-	-	-	-	-	-	-
12902	SPARK_1131_C1	Klebsiella pneumoniae	strong	34	344854	818678	5545259	yes (304)	ambiguous_bases	ST3068	0	-	0	-	0	-	0	-	0	-	0	-	wzi216	KL119	ST3068	4	1	1	1	12	1	38	-	-	-	-	-	-	-	-	-	-	-	-	-	-	-	-	-
12903	SPARK_1132_C1	Klebsiella pneumoniae	strong	49	351155	922099	5529676	yes (453)	ambiguous_bases	ST5154	0	-	0	-	0	-	0	-	0	-	0	-	wzi442	KL?	ST5154	4	1	1	1	1	4	9	-	-	-	-	-	-	-	-	-	-	-	-	-	-	-	-	-
12904	SPARK_1133_C1	Klebsiella pneumoniae	strong	36	374841	818678	5543588	yes (185)	ambiguous_bases	ST3068	0	-	0	-	0	-	0	-	0	-	0	-	wzi216	KL119	ST3068	4	1	1	1	12	1	38	-	-	-	-	-	-	-	-	-	-	-	-	-	-	-	-	-
12905	SPARK_1134_C1	Klebsiella pneumoniae	strong	60	278160	511428	5735536	yes (460)	ambiguous_bases	ST3068	0	-	0	-	0	-	0	-	0	-	0	-	wzi216	KL119	ST3068	4	1	1	1	12	1	38	-	-	-	-	-	-	-	-	-	-	-	-	-	-	-	-	-
12976	SPARK_1211_C1	Klebsiella pneumoniae	strong	28	369955	716785	5463209	yes (376)	ambiguous_bases	ST2703	0	-	0	-	0	-	0	-	0	-	0	-	-	-	ST2703	2	1	11	1	9	8	24	-	-	-	-	-	-	-	-	-	-	-	-	-	-	-	-	-
12992	SPARK_1227_C1	Klebsiella pneumoniae	strong	29	388145	717261	5465940	yes (504)	ambiguous_bases	ST2703	0	-	0	-	0	-	0	-	0	-	0	-	-	-	ST2703	2	1	11	1	9	8	24	-	-	-	-	-	-	-	-	-	-	-	-	-	-	-	-	-
12993	SPARK_1228_C1	Klebsiella pneumoniae	strong	37	369821	665859	5467264	yes (222)	ambiguous_bases	ST2703	0	-	0	-	0	-	0	-	0	-	0	-	-	-	ST2703	2	1	11	1	9	8	24	-	-	-	-	-	-	-	-	-	-	-	-	-	-	-	-	-
12994	SPARK_1229_C1	Klebsiella pneumoniae	strong	36	388352	717574	5465079	yes (555)	ambiguous_bases	ST2703	0	-	0	-	0	-	0	-	0	-	0	-	-	-	ST2703	2	1	11	1	9	8	24	-	-	-	-	-	-	-	-	-	-	-	-	-	-	-	-	-
12996	SPARK_1230_C1	Klebsiella pneumoniae	strong	30	369991	716775	5465010	yes (228)	ambiguous_bases	ST2703	0	-	0	-	0	-	0	-	0	-	0	-	-	-	ST2703	2	1	11	1	9	8	24	-	-	-	-	-	-	-	-	-	-	-	-	-	-	-	-	-
12997	SPARK_1231_C1	Klebsiella pneumoniae	strong	27	388145	717646	5465044	yes (698)	ambiguous_bases	ST2703	0	-	0	-	0	-	0	-	0	-	0	-	-	-	ST2703	2	1	11	1	9	8	24	-	-	-	-	-	-	-	-	-	-	-	-	-	-	-	-	-
12998	SPARK_1232_C1	Klebsiella pneumoniae	strong	32	388094	665853	5465469	yes (205)	ambiguous_bases	ST2703	0	-	0	-	0	-	0	-	0	-	0	-	-	-	ST2703	2	1	11	1	9	8	24	-	-	-	-	-	-	-	-	-	-	-	-	-	-	-	-	-
12999	SPARK_1233_C1	Klebsiella pneumoniae	strong	32	388145	666856	5469368	yes (713)	ambiguous_bases	ST2703	0	-	0	-	0	-	0	-	0	-	0	-	-	-	ST2703	2	1	11	1	9	8	24	-	-	-	-	-	-	-	-	-	-	-	-	-	-	-	-	-
13000	SPARK_1234_C1	Klebsiella pneumoniae	strong	37	352774	716767	5469195	yes (352)	ambiguous_bases	ST2703	0	-	0	-	0	-	0	-	0	-	0	-	-	-	ST2703	2	1	11	1	9	8	24	-	-	-	-	-	-	-	-	-	-	-	-	-	-	-	-	-
13001	SPARK_1235_C1	Klebsiella pneumoniae	strong	31	388111	716327	5463195	yes (286)	ambiguous_bases	ST2703	0	-	0	-	0	-	0	-	0	-	0	-	-	-	ST2703	2	1	11	1	9	8	24	-	-	-	-	-	-	-	-	-	-	-	-	-	-	-	-	-
13002	SPARK_1236_C1	Klebsiella pneumoniae	strong	28	388058	716752	5464214	yes (671)	ambiguous_bases	ST2703	0	-	0	-	0	-	0	-	0	-	0	-	-	-	ST2703	2	1	11	1	9	8	24	-	-	-	-	-	-	-	-	-	-	-	-	-	-	-	-	-
13003	SPARK_1237_C1	Klebsiella pneumoniae	strong	37	345049	739365	5577631	yes (179)	ambiguous_bases	ST230	0	-	0	-	0	-	0	-	0	-	0	-	wzi442	KL?	ST230	2	1	2	1	13	1	38	-	-	-	-	-	-	-	-	-	-	-	-	-	-	-	-	-
13004	SPARK_1238_C1	Klebsiella pneumoniae	strong	32	373209	717647	5464885	yes (409)	ambiguous_bases	ST2703	0	-	0	-	0	-	0	-	0	-	0	-	-	-	ST2703	2	1	11	1	9	8	24	-	-	-	-	-	-	-	-	-	-	-	-	-	-	-	-	-
13005	SPARK_1239_C1	Klebsiella pneumoniae	strong	30	370157	716359	5464983	yes (376)	ambiguous_bases	ST2703	0	-	0	-	0	-	0	-	0	-	0	-	-	-	ST2703	2	1	11	1	9	8	24	-	-	-	-	-	-	-	-	-	-	-	-	-	-	-	-	-
13007	SPARK_1240_C1	Klebsiella pneumoniae	strong	31	369990	717624	5466401	yes (311)	ambiguous_bases	ST2703	0	-	0	-	0	-	0	-	0	-	0	-	-	-	ST2703	2	1	11	1	9	8	24	-	-	-	-	-	-	-	-	-	-	-	-	-	-	-	-	-
13008	SPARK_1241_C1	Klebsiella pneumoniae	strong	36	370039	666683	5466920	yes (185)	ambiguous_bases	ST2703	0	-	0	-	0	-	0	-	0	-	0	-	-	-	ST2703	2	1	11	1	9	8	24	-	-	-	-	-	-	-	-	-	-	-	-	-	-	-	-	-
13009	SPARK_1242_C1	Klebsiella pneumoniae	strong	28	388145	716720	5464903	yes (506)	ambiguous_bases	ST2703	0	-	0	-	0	-	0	-	0	-	0	-	-	-	ST2703	2	1	11	1	9	8	24	-	-	-	-	-	-	-	-	-	-	-	-	-	-	-	-	-
13010	SPARK_1243_C1	Klebsiella pneumoniae	strong	32	388073	721080	5464704	yes (444)	ambiguous_bases	ST2703	0	-	0	-	0	-	0	-	0	-	0	-	-	-	ST2703	2	1	11	1	9	8	24	-	-	-	-	-	-	-	-	-	-	-	-	-	-	-	-	-
13011	SPARK_1244_C1	Klebsiella pneumoniae	strong	32	352930	588034	5465458	yes (277)	ambiguous_bases	ST2703	0	-	0	-	0	-	0	-	0	-	0	-	-	-	ST2703	2	1	11	1	9	8	24	-	-	-	-	-	-	-	-	-	-	-	-	-	-	-	-	-
13012	SPARK_1245_C1	Klebsiella pneumoniae	strong	31	397283	717187	5466014	yes (686)	ambiguous_bases	ST2703	0	-	0	-	0	-	0	-	0	-	0	-	-	-	ST2703	2	1	11	1	9	8	24	-	-	-	-	-	-	-	-	-	-	-	-	-	-	-	-	-
13013	SPARK_1246_C1	Klebsiella pneumoniae	strong	31	369991	717644	5465807	yes (372)	ambiguous_bases	ST2703	0	-	0	-	0	-	0	-	0	-	0	-	-	-	ST2703	2	1	11	1	9	8	24	-	-	-	-	-	-	-	-	-	-	-	-	-	-	-	-	-
13014	SPARK_1247_C1	Klebsiella pneumoniae	strong	31	388058	717205	5463991	yes (220)	ambiguous_bases	ST2703	0	-	0	-	0	-	0	-	0	-	0	-	-	-	ST2703	2	1	11	1	9	8	24	-	-	-	-	-	-	-	-	-	-	-	-	-	-	-	-	-
13015	SPARK_1248_C1	Klebsiella pneumoniae	strong	31	388077	716770	5463525	yes (291)	ambiguous_bases	ST2703	0	-	0	-	0	-	0	-	0	-	0	-	-	-	ST2703	2	1	11	1	9	8	24	-	-	-	-	-	-	-	-	-	-	-	-	-	-	-	-	-
13016	SPARK_1249_C1	Klebsiella pneumoniae	strong	31	388073	716746	5465176	yes (403)	ambiguous_bases	ST2703	0	-	0	-	0	-	0	-	0	-	0	-	-	-	ST2703	2	1	11	1	9	8	24	-	-	-	-	-	-	-	-	-	-	-	-	-	-	-	-	-
13017	SPARK_1251_C1	Klebsiella pneumoniae	strong	34	369990	716758	5465761	yes (417)	ambiguous_bases	ST2703	0	-	0	-	0	-	0	-	0	-	0	-	-	-	ST2703	2	1	11	1	9	8	24	-	-	-	-	-	-	-	-	-	-	-	-	-	-	-	-	-
13018	SPARK_1252_C1	Klebsiella pneumoniae	strong	33	372672	716549	5465329	yes (477)	ambiguous_bases	ST2703	0	-	0	-	0	-	0	-	0	-	0	-	-	-	ST2703	2	1	11	1	9	8	24	-	-	-	-	-	-	-	-	-	-	-	-	-	-	-	-	-
13019	SPARK_1253_C1	Klebsiella pneumoniae	strong	32	370016	716641	5470094	yes (282)	ambiguous_bases	ST2703	0	-	0	-	0	-	0	-	0	-	0	-	-	-	ST2703	2	1	11	1	9	8	24	-	-	-	-	-	-	-	-	-	-	-	-	-	-	-	-	-
13020	SPARK_1254_C1	Klebsiella pneumoniae	strong	36	369987	717263	5465593	yes (276)	ambiguous_bases	ST2703	0	-	0	-	0	-	0	-	0	-	0	-	-	-	ST2703	2	1	11	1	9	8	24	-	-	-	-	-	-	-	-	-	-	-	-	-	-	-	-	-
13021	SPARK_1255_C1	Klebsiella pneumoniae	strong	36	346857	705241	5578199	yes (358)	ambiguous_bases	ST230	0	-	0	-	0	-	0	-	0	-	0	-	wzi442	KL?	ST230	2	1	2	1	13	1	38	-	-	-	-	-	-	-	-	-	-	-	-	-	-	-	-	-
13022	SPARK_1255_C2	Klebsiella pneumoniae	strong	31	352929	716756	5464775	yes (689)	ambiguous_bases	ST2703	0	-	0	-	0	-	0	-	0	-	0	-	-	-	ST2703	2	1	11	1	9	8	24	-	-	-	-	-	-	-	-	-	-	-	-	-	-	-	-	-
13023	SPARK_1256_C1	Klebsiella pneumoniae	strong	38	344843	826479	5578301	yes (775)	ambiguous_bases	ST230	0	-	0	-	0	-	0	-	0	-	0	-	wzi442	KL?	ST230	2	1	2	1	13	1	38	-	-	-	-	-	-	-	-	-	-	-	-	-	-	-	-	-
13026	SPARK_1260_C2	Klebsiella pneumoniae	strong	28	369990	716330	5463831	yes (477)	ambiguous_bases	ST2703	0	-	0	-	0	-	0	-	0	-	0	-	-	-	ST2703	2	1	11	1	9	8	24	-	-	-	-	-	-	-	-	-	-	-	-	-	-	-	-	-
13027	SPARK_1261_C1	Klebsiella pneumoniae	strong	34	357885	791746	5578685	yes (665)	ambiguous_bases	ST230	0	-	0	-	0	-	0	-	0	-	0	-	wzi442	KL?	ST230	2	1	2	1	13	1	38	-	-	-	-	-	-	-	-	-	-	-	-	-	-	-	-	-
13028	SPARK_1262_C1	Klebsiella pneumoniae	strong	47	297327	727167	5474969	yes (323)	ambiguous_bases	ST3164	0	-	0	-	0	-	0	-	0	-	0	-	wzi5	KL5	ST3164	2	1	2	1	13	1	43	-	-	-	-	-	-	-	-	-	-	-	-	-	-	-	-	-
13029	SPARK_1263_C2	Klebsiella pneumoniae	strong	34	357851	704159	5576728	yes (83)	ambiguous_bases	ST230	0	-	0	-	0	-	0	-	0	-	0	-	wzi442	KL?	ST230	2	1	2	1	13	1	38	-	-	-	-	-	-	-	-	-	-	-	-	-	-	-	-	-
13030	SPARK_1265_C1	Klebsiella pneumoniae	strong	28	352847	786233	5173347	yes (221)	ambiguous_bases	ST524	0	-	0	-	0	-	0	-	0	-	0	-	-	-	ST524	3	1	1	1	1	1	4	-	-	-	-	-	-	-	-	-	-	-	-	-	-	-	-	-
13031	SPARK_1265_C2	Klebsiella pneumoniae	strong	22	991080	1990150	5456622	yes (547)	ambiguous_bases	ST4866	1	ybt 10; ICEKp4	524-3LV	-	0	-	0	-	0	-	0	-	-	-	ST4866	4	1	1	1	21	1	352	3	3	4	3	3*	341	7*	3	96	3	32	-	-	-	-	-	-
13032	SPARK_1266_C1	Klebsiella pneumoniae	strong	34	352680	827178	5580768	yes (103)	ambiguous_bases	ST230	0	-	0	-	0	-	0	-	0	-	0	-	wzi442	KL?	ST230	2	1	2	1	13	1	38	-	-	-	-	-	-	-	-	-	-	-	-	-	-	-	-	-
13033	SPARK_1267_C1	Klebsiella pneumoniae	strong	36	345652	827264	5579585	yes (84)	ambiguous_bases	ST230	0	-	0	-	0	-	0	-	0	-	0	-	wzi442	KL?	ST230	2	1	2	1	13	1	38	-	-	-	-	-	-	-	-	-	-	-	-	-	-	-	-	-
13034	SPARK_1270_C1	Klebsiella pneumoniae	strong	41	326074	923426	5586548	yes (51)	ambiguous_bases	ST307	1	ybt 10; ICEKp4	384-1LV	-	0	-	0	-	0	-	0	-	wzi173	KL102 (KL149,KL155)	ST307	4	1	2	52	1	1	7	16	12	4	3	3	61	54*	3	10	9	39	-	-	-	-	-	-
13035	SPARK_1270_C2	Klebsiella pneumoniae	strong	42	376019	1131803	5593314	yes (59)	ambiguous_bases	ST307	1	ybt 10; ICEKp4	384-1LV	-	0	-	0	-	0	-	0	-	wzi173	KL102 (KL149,KL155)	ST307	4	1	2	52	1	1	7	16	12	4	3	3	61	54*	3	10	9	39	-	-	-	-	-	-
13036	SPARK_1271_C1	Klebsiella pneumoniae	strong	41	326113	922501	5593346	yes (90)	ambiguous_bases	ST307	1	ybt 10; ICEKp4	384-1LV	-	0	-	0	-	0	-	0	-	wzi173	KL102 (KL149,KL155)	ST307	4	1	2	52	1	1	7	16	12	4	3	3	61	54*	3	10	9	39	-	-	-	-	-	-
13037	SPARK_1271_C2	Klebsiella pneumoniae	strong	44	302593	922290	5593648	yes (23)	ambiguous_bases	ST307	1	ybt 10; ICEKp4	384-1LV	-	0	-	0	-	0	-	0	-	wzi173	KL102 (KL149,KL155)	ST307	4	1	2	52	1	1	7	16	12	4	3	3	61	54*	3	10	9	39	-	-	-	-	-	-
13043	SPARK_128_C1	Klebsiella pneumoniae	strong	20	2929339	2929339	5349588	yes (690)	ambiguous_bases	ST5085	0	-	0	-	0	-	0	-	0	-	0	-	wzi12	KL12	ST5085	2	1	1	39	7	1	2	-	-	-	-	-	-	-	-	-	-	-	-	-	-	-	-	-
13054	SPARK_129_C1	Klebsiella pneumoniae	strong	31	453345	1243563	5678187	yes (101)	ambiguous_bases	ST1198	0	-	0	-	0	-	0	-	0	-	0	-	wzi22	KL22/KL37 (KL8,KL30,KL151)	ST1198	2	9	2	1	9	1	4	-	-	-	-	-	-	-	-	-	-	-	-	-	-	-	-	-
13116	SPARK_1353_C1	Klebsiella pneumoniae	strong	97	445457	929173	5438257	yes (152)	ambiguous_bases	ST5154	0	-	0	-	0	-	0	-	0	-	0	-	wzi442	KL?	ST5154	4	1	1	1	1	4	9	-	-	-	-	-	-	-	-	-	-	-	-	-	-	-	-	-
13119	SPARK_1356_C1	Klebsiella pneumoniae	strong	65	382356	752700	5377762	yes (532)	ambiguous_bases	ST5177	0	-	0	-	0	-	0	-	0	-	0	-	wzi42	KL42	ST5177	23	1	2	17	27	1	23	-	-	-	-	-	-	-	-	-	-	-	-	-	-	-	-	-
13120	SPARK_1357_C1	Klebsiella pneumoniae	strong	40	565458	1355497	5370227	yes (721)	ambiguous_bases	ST5177	0	-	0	-	0	-	0	-	0	-	0	-	wzi42	KL42	ST5177	23	1	2	17	27	1	23	-	-	-	-	-	-	-	-	-	-	-	-	-	-	-	-	-
13121	SPARK_1359_C1	Klebsiella pneumoniae	strong	88	418532	720576	5573219	yes (576)	ambiguous_bases	ST5178	0	-	0	-	0	-	0	-	0	-	0	-	wzi42	KL42	ST5178	23	31	2	1	12	4	23	-	-	-	-	-	-	-	-	-	-	-	-	-	-	-	-	-
13123	SPARK_1360_C1	Klebsiella pneumoniae	strong	99	336958	716569	5580199	yes (845)	ambiguous_bases	ST5178	0	-	0	-	0	-	0	-	0	-	0	-	wzi42	KL42	ST5178	23	31	2	1	12	4	23	-	-	-	-	-	-	-	-	-	-	-	-	-	-	-	-	-
13127	SPARK_1364_C1	Klebsiella pneumoniae	strong	70	373996	819112	5578487	yes (212)	ambiguous_bases	ST3068	0	-	0	-	0	-	0	-	0	-	0	-	wzi216	KL119	ST3068	4	1	1	1	12	1	38	-	-	-	-	-	-	-	-	-	-	-	-	-	-	-	-	-
13128	SPARK_1365_C1	Klebsiella pneumoniae	strong	70	378556	796220	5571751	yes (395)	ambiguous_bases	ST3345	0	-	0	-	0	-	0	-	0	-	0	-	wzi442	KL?	ST3345	2	1	2	26	1	1	38	-	-	-	-	-	-	-	-	-	-	-	-	-	-	-	-	-
13129	SPARK_1366_C1	Klebsiella pneumoniae	strong	92	383874	818172	5568153	yes (388)	ambiguous_bases	ST3068	0	-	0	-	0	-	0	-	0	-	0	-	wzi216	KL119	ST3068	4	1	1	1	12	1	38	-	-	-	-	-	-	-	-	-	-	-	-	-	-	-	-	-
13131	SPARK_1368_C1	Klebsiella pneumoniae	strong	91	257205	575769	5648540	yes (1)	ambiguous_bases	ST5087	0	-	0	-	0	-	0	-	0	-	0	-	wzi442	KL?	ST5087	2	1	1	1	2	2	43	-	-	-	-	-	-	-	-	-	-	-	-	-	-	-	-	-
13132	SPARK_1369_C1	Klebsiella pneumoniae	strong	78	355695	753119	5513546	yes (492)	ambiguous_bases	ST5179	0	-	0	-	0	-	0	-	0	-	0	-	wzi42	KL42	ST5179	23	1	2	1	9	1	23	-	-	-	-	-	-	-	-	-	-	-	-	-	-	-	-	-
13134	SPARK_1370_C1	Klebsiella pneumoniae	strong	72	378515	796212	5544063	yes (524)	ambiguous_bases	ST3345	0	-	0	-	0	-	0	-	0	-	0	-	wzi442	KL?	ST3345	2	1	2	26	1	1	38	-	-	-	-	-	-	-	-	-	-	-	-	-	-	-	-	-
13137	SPARK_1376_C1	Klebsiella pneumoniae	strong	46	326097	800647	5537298	yes (765)	ambiguous_bases	ST3345	0	-	0	-	0	-	0	-	0	-	0	-	wzi442	KL?	ST3345	2	1	2	26	1	1	38	-	-	-	-	-	-	-	-	-	-	-	-	-	-	-	-	-
13184	SPARK_1435_C1	Klebsiella pneumoniae	strong	38	373568	761966	5235532	yes (198)	ambiguous_bases	ST1629	0	-	0	-	0	-	0	-	0	-	0	-	wzi22	KL22/KL37 (KL8,KL30,KL151)	ST1629	2	3	11	8	9	5	10	-	-	-	-	-	-	-	-	-	-	-	-	-	-	-	-	-
13192	SPARK_1446_C1	Klebsiella pneumoniae	strong	40	491394	1120122	5373576	yes (149)	ambiguous_bases	ST3345	0	-	0	-	0	-	0	-	0	-	0	-	wzi468	KL?	ST3345	2	1	2	26	1	1	38	-	-	-	-	-	-	-	-	-	-	-	-	-	-	-	-	-
13214	SPARK_1479_C1	Klebsiella pneumoniae	strong	20	424859	1519735	5296716	yes (136)	ambiguous_bases	ST5089	1	ybt 9; ICEKp3	209-2LV	-	0	-	0	-	0	-	0	-	wzi27	KL27	ST5089	2	1	2	1	505	1	7	5*	19	6	5	1	51	336	9	5	5	21	-	-	-	-	-	-
13216	SPARK_1480_C1	Klebsiella pneumoniae	strong	35	368697	727367	5517305	yes (376)	ambiguous_bases	ST198	1	ybt 15; ICEKp11	378-1LV	-	0	-	0	-	0	-	0	-	wzi85	KL30	ST198	25	33	1	26	7	1	56	6	15	22	4	1	37	44	14	1	4	26	-	-	-	-	-	-
13218	SPARK_1483_C1	Klebsiella pneumoniae	strong	61	324160	1669142	5603504	yes (8)	ambiguous_bases	ST889	1	ybt 14; ICEKp5	151-1LV	-	0	-	0	-	0	-	0	-	wzi117	KL54	ST889	3	1	1	4	3	1	19	4	4	5	4	1	69	62*	2	4	4	20	-	-	-	-	-	-
13219	SPARK_1483_C2	Klebsiella pneumoniae	strong	48	378010	728522	5364291	yes (679)	ambiguous_bases	ST242	0	-	0	-	0	-	0	-	0	-	0	-	wzi150	KL163 (KL27,KL46)	ST242	4	1	1	1	7	1	38	-	-	-	-	-	-	-	-	-	-	-	-	-	-	-	-	-
13220	SPARK_1485_C2	Klebsiella pneumoniae	strong	38	449278	2011381	5569462	yes (976)	ambiguous_bases	ST1545	0	-	0	-	0	-	0	-	0	-	0	-	wzi24	KL24 (KL54,KL55)	ST1545	4	10	1	1	27	27	25	-	-	-	-	-	-	-	-	-	-	-	-	-	-	-	-	-
13222	SPARK_1488_C1	Klebsiella pneumoniae	strong	29	489904	1665767	5370405	yes (858)	ambiguous_bases	ST200	0	-	0	-	0	-	0	-	0	-	0	-	wzi493	KL?	ST200	2	1	2	1	12	1	68	-	-	-	-	-	-	-	-	-	-	-	-	-	-	-	-	-
13230	SPARK_1511_C1	Klebsiella pneumoniae	strong	69	414107	806445	5664124	yes (286)	ambiguous_bases	ST29	0	-	0	-	0	-	0	-	0	-	0	-	wzi85	KL30	ST29	2	3	2	2	6	4	4	-	-	-	-	-	-	-	-	-	-	-	-	-	-	-	-	-
13231	SPARK_1511_C2	Klebsiella pneumoniae	strong	94	376549	840915	5676941	yes (384)	ambiguous_bases	ST29	0	-	0	-	0	-	0	-	0	-	0	-	wzi85	KL30	ST29	2	3	2	2	6	4	4	-	-	-	-	-	-	-	-	-	-	-	-	-	-	-	-	-
13233	SPARK_1519_C1	Klebsiella pneumoniae	strong	95	408383	845810	5522715	yes (482)	ambiguous_bases	ST15	0	-	0	-	0	-	0	-	0	-	0	-	wzi19	KL19	ST15	1	1	1	1	1	1	1	-	-	-	-	-	-	-	-	-	-	-	-	-	-	-	-	-
13236	SPARK_1522_C1	Klebsiella pneumoniae	strong	60	377163	733910	5175590	yes (243)	ambiguous_bases	ST827	0	-	0	-	0	-	0	-	0	-	0	-	wzi56	KL55	ST827	2	3	2	1	9	1	14	-	-	-	-	-	-	-	-	-	-	-	-	-	-	-	-	-
13237	SPARK_1523_C1	Klebsiella pneumoniae	strong	76	319353	732882	5477618	yes (169)	ambiguous_bases	ST45	1	ybt 10; ICEKp4	78	-	0	-	0	-	0	-	0	-	wzi149	KL62	ST45	2	1	1	6	7	1	12	3	12	4	11	3	21	18	3	10	16	2	-	-	-	-	-	-
13238	SPARK_1524_C1	Klebsiella pneumoniae	strong	62	370034	717026	5496802	yes (951)	ambiguous_bases	ST15	1	ybt 10; ICEKp4	17	-	0	-	0	-	0	-	0	-	wzi93	KL112	ST15	1	1	1	1	1	1	1	15	3	4	3	3	7	28	3	3	3	3	-	-	-	-	-	-
13244	SPARK_1535_C1	Klebsiella pneumoniae	strong	68	344313	826786	5574892	yes (922)	ambiguous_bases	ST5185	0	-	0	-	0	-	0	-	0	-	0	-	wzi356	KL117	ST5185	246	83	1	1	1	4	648	-	-	-	-	-	-	-	-	-	-	-	-	-	-	-	-	-
13245	SPARK_1536_C1	Klebsiella pneumoniae	strong	66	379681	1843698	5422340	yes (74)	ambiguous_bases	ST36	0	-	0	-	0	-	0	-	0	-	0	-	wzi173	KL102 (KL149,KL155)	ST36	2	1	2	1	7	1	7	-	-	-	-	-	-	-	-	-	-	-	-	-	-	-	-	-
13255	SPARK_1567_C1	Klebsiella pneumoniae	strong	47	395809	716751	5550849	yes (384)	ambiguous_bases	ST37	0	-	0	-	0	-	0	-	0	-	0	-	wzi12	KL12	ST37	2	9	2	1	13	1	16	-	-	-	-	-	-	-	-	-	-	-	-	-	-	-	-	-
13258	SPARK_1571_C2	Klebsiella pneumoniae	strong	28	531562	941426	5496697	yes (476)	ambiguous_bases	ST1832	0	-	0	-	0	-	0	-	0	-	0	-	wzi42	KL42	ST1832	4	1	1	1	101	1	18	-	-	-	-	-	-	-	-	-	-	-	-	-	-	-	-	-
13263	SPARK_1578_C1	Klebsiella pneumoniae	strong	27	542468	1132240	5386668	yes (238)	ambiguous_bases	ST1311	0	-	0	-	0	-	0	-	0	-	0	-	wzi451	KL?	ST1311	4	1	1	1	13	1	93	-	-	-	-	-	-	-	-	-	-	-	-	-	-	-	-	-
13264	SPARK_1579_C1	Klebsiella pneumoniae	strong	29	464797	1134575	5387916	yes (251)	ambiguous_bases	ST1311	0	-	0	-	0	-	0	-	0	-	0	-	wzi451	KL?	ST1311	4	1	1	1	13	1	93	-	-	-	-	-	-	-	-	-	-	-	-	-	-	-	-	-
13265	SPARK_1580_C1	Klebsiella pneumoniae	strong	42	345481	918045	5569336	yes (143)	ambiguous_bases	ST3068	0	-	0	-	0	-	0	-	0	-	0	-	wzi216	KL119	ST3068	4	1	1	1	12	1	38	-	-	-	-	-	-	-	-	-	-	-	-	-	-	-	-	-
13266	SPARK_1581_C1	Klebsiella pneumoniae	strong	33	457931	756421	5439701	yes (393)	ambiguous_bases	ST661	0	-	0	-	0	-	0	-	0	-	0	-	wzi12	KL12	ST661	4	3	1	36	9	10	14	-	-	-	-	-	-	-	-	-	-	-	-	-	-	-	-	-
13267	SPARK_1582_C1	Klebsiella pneumoniae	strong	33	455589	757343	5438759	yes (346)	ambiguous_bases	ST661	0	-	0	-	0	-	0	-	0	-	0	-	wzi12	KL12	ST661	4	3	1	36	9	10	14	-	-	-	-	-	-	-	-	-	-	-	-	-	-	-	-	-
13268	SPARK_1583_C1	Klebsiella pneumoniae	strong	24	512820	1138887	5389592	yes (549)	ambiguous_bases	ST1311	0	-	0	-	0	-	0	-	0	-	0	-	wzi451	KL?	ST1311	4	1	1	1	13	1	93	-	-	-	-	-	-	-	-	-	-	-	-	-	-	-	-	-
13269	SPARK_1583_C2	Klebsiella pneumoniae	strong	42	403273	1770006	5625595	yes (173)	ambiguous_bases	ST587	0	-	0	-	0	-	0	-	0	-	0	-	wzi27	KL27	ST587	2	5	2	52	1	1	7	-	-	-	-	-	-	-	-	-	-	-	-	-	-	-	-	-
13270	SPARK_1584_C1	Klebsiella pneumoniae	strong	27	465811	1132239	5388429	yes (346)	ambiguous_bases	ST1311	0	-	0	-	0	-	0	-	0	-	0	-	wzi451	KL?	ST1311	4	1	1	1	13	1	93	-	-	-	-	-	-	-	-	-	-	-	-	-	-	-	-	-
13271	SPARK_1585_C1	Klebsiella pneumoniae	strong	29	584776	755692	5439002	yes (586)	ambiguous_bases	ST661	0	-	0	-	0	-	0	-	0	-	0	-	wzi12	KL12	ST661	4	3	1	36	9	10	14	-	-	-	-	-	-	-	-	-	-	-	-	-	-	-	-	-
13272	SPARK_1586_C1	Klebsiella pneumoniae	strong	34	457527	755478	5440133	yes (574)	ambiguous_bases	ST661	0	-	0	-	0	-	0	-	0	-	0	-	wzi12	KL12	ST661	4	3	1	36	9	10	14	-	-	-	-	-	-	-	-	-	-	-	-	-	-	-	-	-
13273	SPARK_1588_C1	Klebsiella pneumoniae	strong	52	321998	689327	5544992	yes (65)	ambiguous_bases	ST224	0	-	0	-	0	-	0	-	0	-	0	-	wzi42	KL42	ST224	2	1	2	6	9	1	10	-	-	-	-	-	-	-	-	-	-	-	-	-	-	-	-	-
13274	SPARK_1589_C1	Klebsiella pneumoniae	strong	55	321989	667652	5544620	yes (15)	ambiguous_bases	ST224	0	-	0	-	0	-	0	-	0	-	0	-	wzi42	KL42	ST224	2	1	2	6	9	1	10	-	-	-	-	-	-	-	-	-	-	-	-	-	-	-	-	-
13275	SPARK_1590_C1	Klebsiella pneumoniae	strong	32	373303	811169	5236914	yes (93)	ambiguous_bases	ST603	0	-	0	-	0	-	0	-	0	-	0	-	wzi385	KL22/KL37	ST603	63	1	2	77	7	15	43	-	-	-	-	-	-	-	-	-	-	-	-	-	-	-	-	-
13276	SPARK_1591_C1	Klebsiella pneumoniae	strong	25	616404	816842	5236586	yes (114)	ambiguous_bases	ST603	0	-	0	-	0	-	0	-	0	-	0	-	wzi385	KL22/KL37	ST603	63	1	2	77	7	15	43	-	-	-	-	-	-	-	-	-	-	-	-	-	-	-	-	-
13277	SPARK_1592_C1	Klebsiella pneumoniae	strong	30	455691	755052	5438360	yes (314)	ambiguous_bases	ST661	0	-	0	-	0	-	0	-	0	-	0	-	wzi12	KL12	ST661	4	3	1	36	9	10	14	-	-	-	-	-	-	-	-	-	-	-	-	-	-	-	-	-
13278	SPARK_1593_C1	Klebsiella pneumoniae	strong	53	379733	986840	5547184	yes (75)	ambiguous_bases	ST224	0	-	0	-	0	-	0	-	0	-	0	-	wzi42	KL42	ST224	2	1	2	6	9	1	10	-	-	-	-	-	-	-	-	-	-	-	-	-	-	-	-	-
13279	SPARK_1594_C2	Klebsiella pneumoniae	strong	42	345481	810491	5571502	yes (141)	ambiguous_bases	ST3068	0	-	0	-	0	-	0	-	0	-	0	-	wzi216	KL119	ST3068	4	1	1	1	12	1	38	-	-	-	-	-	-	-	-	-	-	-	-	-	-	-	-	-
13282	SPARK_1599_C1	Klebsiella pneumoniae	strong	25	464048	1372565	5388165	yes (276)	ambiguous_bases	ST1311	0	-	0	-	0	-	0	-	0	-	0	-	wzi451	KL?	ST1311	4	1	1	1	13	1	93	-	-	-	-	-	-	-	-	-	-	-	-	-	-	-	-	-
13284	SPARK_1600_C1	Klebsiella pneumoniae	strong	56	322001	986651	5548340	yes (258)	ambiguous_bases	ST224	0	-	0	-	0	-	0	-	0	-	0	-	wzi42	KL42	ST224	2	1	2	6	9	1	10	-	-	-	-	-	-	-	-	-	-	-	-	-	-	-	-	-
13285	SPARK_1605_C1	Klebsiella pneumoniae	strong	26	531794	1676581	5236661	yes (207)	ambiguous_bases	ST603	0	-	0	-	0	-	0	-	0	-	0	-	wzi385	KL22/KL37	ST603	63	1	2	77	7	15	43	-	-	-	-	-	-	-	-	-	-	-	-	-	-	-	-	-
13291	SPARK_1617_C3	Klebsiella pneumoniae	strong	53	345836	1408765	5720571	yes (107)	ambiguous_bases	ST2239	0	-	0	-	0	-	0	-	0	-	0	-	wzi19	KL19	ST2239	4	1	1	1	11	1	35	-	-	-	-	-	-	-	-	-	-	-	-	-	-	-	-	-
13292	SPARK_1618_C1	Klebsiella pneumoniae	strong	50	262094	420355	5421203	yes (4)	ambiguous_bases	ST5092	0	-	0	-	0	-	0	-	0	-	0	-	-	-	ST5092	2	216	172	1	1	1	56	-	-	-	-	-	-	-	-	-	-	-	-	-	-	-	-	-
13293	SPARK_1624_C2	Klebsiella pneumoniae	strong	13	996658	1995075	5235728	yes (662)	ambiguous_bases	ST4879	0	-	0	-	0	-	0	-	0	-	0	-	-	-	ST4879	15	1	1	18	1	44	39	-	-	-	-	-	-	-	-	-	-	-	-	-	-	-	-	-
13294	SPARK_1625_C1	Klebsiella pneumoniae	strong	30	376589	882423	5601752	yes (558)	ambiguous_bases	ST321	0	-	0	-	0	-	0	-	0	-	0	-	wzi131	KL3	ST321	4	16	2	1	28	3	40	-	-	-	-	-	-	-	-	-	-	-	-	-	-	-	-	-
13295	SPARK_1626_C2	Klebsiella pneumoniae	strong	36	387849	760238	5478795	yes (872)	ambiguous_bases	ST5179	0	-	0	-	0	-	0	-	0	-	0	-	wzi42	KL42	ST5179	23	1	2	1	9	1	23	-	-	-	-	-	-	-	-	-	-	-	-	-	-	-	-	-
13298	SPARK_1634_C1	Klebsiella pneumoniae	strong	30	484161	909420	5472212	yes (249)	ambiguous_bases	ST391	0	-	0	-	0	-	0	-	0	-	0	-	wzi554	KL?	ST391	10	5	1	4	6	4	4	-	-	-	-	-	-	-	-	-	-	-	-	-	-	-	-	-
13309	SPARK_1645_C1	Klebsiella pneumoniae	strong	42	713920	783201	5575407	yes (381)	ambiguous_bases	ST774	0	-	0	-	0	-	0	-	0	-	0	-	-	-	ST774	2	1	1	17	4	16	4	-	-	-	-	-	-	-	-	-	-	-	-	-	-	-	-	-
13310	SPARK_1649_C1	Klebsiella pneumoniae	strong	49	349687	779963	5545864	yes (76)	ambiguous_bases	ST224	0	-	0	-	0	-	0	-	0	-	0	-	wzi42	KL42	ST224	2	1	2	6	9	1	10	-	-	-	-	-	-	-	-	-	-	-	-	-	-	-	-	-
13311	SPARK_1649_C2	Klebsiella pneumoniae	strong	21	531781	876290	5235980	yes (108)	ambiguous_bases	ST603	0	-	0	-	0	-	0	-	0	-	0	-	wzi385	KL22/KL37	ST603	63	1	2	77	7	15	43	-	-	-	-	-	-	-	-	-	-	-	-	-	-	-	-	-
13315	SPARK_1657_C1	Klebsiella pneumoniae	strong	24	493225	902663	5279250	yes (96)	ambiguous_bases	ST5093	0	-	0	-	0	-	0	-	0	-	0	-	-	-	ST5093	2	1	4	14	1	5	30	-	-	-	-	-	-	-	-	-	-	-	-	-	-	-	-	-
13316	SPARK_1659_C1	Klebsiella pneumoniae	strong	67	322224	564962	5644722	yes (81)	ambiguous_bases	ST5087	0	-	0	-	0	-	0	-	0	-	0	-	wzi442	KL?	ST5087	2	1	1	1	2	2	43	-	-	-	-	-	-	-	-	-	-	-	-	-	-	-	-	-
13318	SPARK_1661_C1	Klebsiella pneumoniae	strong	37	375049	1171960	5530165	no	-	ST611	0	-	0	-	0	-	0	-	0	-	0	-	-	-	ST611	5	1	5	1	7	11	24	-	-	-	-	-	-	-	-	-	-	-	-	-	-	-	-	-
13319	SPARK_1662_C1	Klebsiella pneumoniae	strong	26	643494	760043	5422696	yes (666)	ambiguous_bases	ST661	0	-	0	-	0	-	0	-	0	-	0	-	wzi27	KL27	ST661	4	3	1	36	9	10	14	-	-	-	-	-	-	-	-	-	-	-	-	-	-	-	-	-
13320	SPARK_1663_C1	Klebsiella pneumoniae	strong	29	420324	1953797	5510001	yes (289)	ambiguous_bases	ST2004	0	-	0	-	0	-	0	-	0	-	0	-	wzi83	KL23	ST2004	4	1	2	1	1	114	4	-	-	-	-	-	-	-	-	-	-	-	-	-	-	-	-	-
13321	SPARK_1665_C1	Klebsiella pneumoniae	strong	21	482183	2006653	5277744	yes (342)	ambiguous_bases	ST5093	0	-	0	-	0	-	0	-	0	-	0	-	-	-	ST5093	2	1	4	14	1	5	30	-	-	-	-	-	-	-	-	-	-	-	-	-	-	-	-	-
13322	SPARK_1667_C1	Klebsiella pneumoniae	strong	21	630899	2183915	5267722	yes (142)	ambiguous_bases	ST5094	0	-	0	-	0	-	0	-	0	-	0	-	-	-	ST5094	2	3	1	1	220	1	42	-	-	-	-	-	-	-	-	-	-	-	-	-	-	-	-	-
13323	SPARK_1668_C1	Klebsiella pneumoniae	strong	23	589025	794508	5279139	yes (375)	ambiguous_bases	ST5093	0	-	0	-	0	-	0	-	0	-	0	-	-	-	ST5093	2	1	4	14	1	5	30	-	-	-	-	-	-	-	-	-	-	-	-	-	-	-	-	-
13324	SPARK_1668_C2	Klebsiella pneumoniae	strong	52	283596	511428	5693191	yes (421)	ambiguous_bases	ST3068	0	-	0	-	0	-	0	-	0	-	0	-	wzi216	KL119	ST3068	4	1	1	1	12	1	38	-	-	-	-	-	-	-	-	-	-	-	-	-	-	-	-	-
13325	SPARK_1669_C1	Klebsiella pneumoniae	strong	23	495793	760657	5278548	yes (75)	ambiguous_bases	ST5093	0	-	0	-	0	-	0	-	0	-	0	-	-	-	ST5093	2	1	4	14	1	5	30	-	-	-	-	-	-	-	-	-	-	-	-	-	-	-	-	-
13326	SPARK_1670_C1	Klebsiella pneumoniae	strong	34	420326	1953971	5509906	yes (468)	ambiguous_bases	ST2004	0	-	0	-	0	-	0	-	0	-	0	-	wzi83	KL23	ST2004	4	1	2	1	1	114	4	-	-	-	-	-	-	-	-	-	-	-	-	-	-	-	-	-
13327	SPARK_1672_C1	Klebsiella pneumoniae	strong	13	3355148	3355148	5138493	yes (2)	ambiguous_bases	ST3991	0	-	0	-	0	-	0	-	0	-	0	-	-	-	ST3991	2	6	2	1	4	4	311	-	-	-	-	-	-	-	-	-	-	-	-	-	-	-	-	-
13328	SPARK_1672_C3	Klebsiella pneumoniae	strong	73	321173	590087	5709474	yes (751)	ambiguous_bases	ST5095	0	-	0	-	0	-	0	-	0	-	0	-	wzi216	KL119	ST5095	2	3	1	4	7	2	38	-	-	-	-	-	-	-	-	-	-	-	-	-	-	-	-	-
13342	SPARK_1702_C1	Klebsiella pneumoniae	strong	20	500999	795582	5342825	yes (81)	ambiguous_bases	ST2396	0	-	0	-	0	-	0	-	0	-	0	-	-	-	ST2396	4	1	1	97	9	4	64	-	-	-	-	-	-	-	-	-	-	-	-	-	-	-	-	-
13344	SPARK_1708_C1	Klebsiella pneumoniae	strong	25	420254	1524261	5362233	yes (189)	ambiguous_bases	ST5156	0	-	0	-	0	-	0	-	0	-	0	-	wzi59	KL3	ST5156	4	3	1	39	7	1	6	-	-	-	-	-	-	-	-	-	-	-	-	-	-	-	-	-
13347	SPARK_1722_C1	Klebsiella pneumoniae	strong	47	1046776	2016836	5375427	yes (232)	ambiguous_bases	ST636	0	-	0	-	0	-	0	-	0	-	0	-	wzi56	KL55	ST636	2	5	1	1	4	1	4	-	-	-	-	-	-	-	-	-	-	-	-	-	-	-	-	-
13384	SPARK_1798_C2	Klebsiella pneumoniae	strong	15	1057697	1882172	5090796	yes (92)	ambiguous_bases	ST5081	0	-	0	-	0	-	0	-	0	-	0	-	wzi11	KL11	ST5081	2	3	2	1	4	1	4	-	-	-	-	-	-	-	-	-	-	-	-	-	-	-	-	-
13386	SPARK_180_C1	Klebsiella pneumoniae	strong	38	368144	911131	5329560	yes (751)	ambiguous_bases	ST36	1	ybt 9; ICEKp3	173-3LV	-	0	-	0	-	0	-	0	-	wzi27	KL27	ST36	2	1	2	1	7	1	7	5*	11	6	5	1	377	458	9	5	5	11	-	-	-	-	-	-
13387	SPARK_180_C2	Klebsiella pneumoniae	strong	34	379373	803076	5375721	yes (959)	ambiguous_bases	ST49	0	-	0	-	0	-	0	-	0	-	0	-	wzi39	KL39 (KL13)	ST49	8	1	1	2	12	1	23	-	-	-	-	-	-	-	-	-	-	-	-	-	-	-	-	-
13388	SPARK_1802_C1	Klebsiella pneumoniae	strong	38	363268	960637	5391000	yes (384)	ambiguous_bases	ST416	0	-	0	-	0	-	0	-	0	-	0	-	wzi273	KL30	ST416	2	38	1	1	7	4	89	-	-	-	-	-	-	-	-	-	-	-	-	-	-	-	-	-
13389	SPARK_1805_C1	Klebsiella pneumoniae	strong	39	391485	1618657	5682139	yes (774)	ambiguous_bases	ST1496	0	-	0	-	0	-	0	-	0	-	0	-	wzi322	KL62	ST1496	2	1	1	37	3	4	64	-	-	-	-	-	-	-	-	-	-	-	-	-	-	-	-	-
13390	SPARK_181_C1	Klebsiella pneumoniae	strong	18	747108	1045617	5205988	yes (465)	ambiguous_bases	ST5083	1	ybt 9; ICEKp3	209-3LV	-	0	-	0	-	0	-	0	-	wzi39	KL39 (KL13)	ST5083	2	94	5	3	503	1	8	5*	19	6	5	1	51	242	9	5	5*	21	-	-	-	-	-	-
13401	SPARK_1829_C1	Klebsiella pneumoniae	strong	28	404374	989096	5264347	yes (158)	ambiguous_bases	ST132	0	-	0	-	0	-	0	-	0	-	0	-	wzi37	KL22/KL37	ST132	2	1	1	1	1	1	36	-	-	-	-	-	-	-	-	-	-	-	-	-	-	-	-	-
13403	SPARK_1830_C1	Klebsiella pneumoniae	strong	48	323415	639355	5432226	yes (457)	ambiguous_bases	ST46	0	-	0	-	0	-	0	-	0	-	0	-	wzi466	KL?	ST46	4	5	1	1	9	1	31	-	-	-	-	-	-	-	-	-	-	-	-	-	-	-	-	-
13404	SPARK_1832_C2	Klebsiella pneumoniae	strong	37	349770	799269	5465195	yes (868)	ambiguous_bases	ST37	0	-	0	-	0	-	0	-	0	-	0	-	wzi331	KL7	ST37	2	9	2	1	13	1	16	-	-	-	-	-	-	-	-	-	-	-	-	-	-	-	-	-
13405	SPARK_1834_C1	Klebsiella pneumoniae	strong	44	318794	799397	5434945	yes (171)	ambiguous_bases	ST46	0	-	0	-	0	-	0	-	0	-	0	-	wzi466	KL?	ST46	4	5	1	1	9	1	31	-	-	-	-	-	-	-	-	-	-	-	-	-	-	-	-	-
13407	SPARK_1838_C1	Klebsiella pneumoniae	strong	31	411255	989085	5266987	yes (383)	ambiguous_bases	ST132	0	-	0	-	0	-	0	-	0	-	0	-	wzi37	KL22/KL37	ST132	2	1	1	1	1	1	36	-	-	-	-	-	-	-	-	-	-	-	-	-	-	-	-	-
13408	SPARK_1839_C2	Klebsiella pneumoniae	strong	31	472968	952815	5440519	yes (477)	ambiguous_bases	ST661	0	-	0	-	0	-	0	-	0	-	0	-	wzi27	KL27	ST661	4	3	1	36	9	10	14	-	-	-	-	-	-	-	-	-	-	-	-	-	-	-	-	-
13410	SPARK_1840_C1	Klebsiella pneumoniae	strong	29	400177	952804	5441642	yes (753)	ambiguous_bases	ST661	0	-	0	-	0	-	0	-	0	-	0	-	wzi27	KL27	ST661	4	3	1	36	9	10	14	-	-	-	-	-	-	-	-	-	-	-	-	-	-	-	-	-
13411	SPARK_1842_C1	Klebsiella pneumoniae	strong	31	531137	952813	5439579	yes (230)	ambiguous_bases	ST661	0	-	0	-	0	-	0	-	0	-	0	-	wzi27	KL27	ST661	4	3	1	36	9	10	14	-	-	-	-	-	-	-	-	-	-	-	-	-	-	-	-	-
13412	SPARK_1845_C1	Klebsiella pneumoniae	strong	18	851956	2037599	5323520	yes (373)	ambiguous_bases	ST36	0	-	0	-	0	-	0	-	0	-	0	-	wzi27	KL27	ST36	2	1	2	1	7	1	7	-	-	-	-	-	-	-	-	-	-	-	-	-	-	-	-	-
13413	SPARK_1846_C1	Klebsiella pneumoniae	strong	30	531127	1164540	5439479	yes (287)	ambiguous_bases	ST661	0	-	0	-	0	-	0	-	0	-	0	-	wzi27	KL27	ST661	4	3	1	36	9	10	14	-	-	-	-	-	-	-	-	-	-	-	-	-	-	-	-	-
13414	SPARK_1849_C1	Klebsiella pneumoniae	strong	47	246231	920491	5431516	yes (413)	ambiguous_bases	ST46	0	-	0	-	0	-	0	-	0	-	0	-	wzi466	KL?	ST46	4	5	1	1	9	1	31	-	-	-	-	-	-	-	-	-	-	-	-	-	-	-	-	-
13416	SPARK_1851_C1	Klebsiella pneumoniae	strong	29	411259	989128	5266897	yes (156)	ambiguous_bases	ST132	0	-	0	-	0	-	0	-	0	-	0	-	wzi37	KL22/KL37	ST132	2	1	1	1	1	1	36	-	-	-	-	-	-	-	-	-	-	-	-	-	-	-	-	-
13417	SPARK_1855_C1	Klebsiella pneumoniae	strong	33	394770	781808	5464505	yes (625)	ambiguous_bases	ST37	0	-	0	-	0	-	0	-	0	-	0	-	wzi331	KL7	ST37	2	9	2	1	13	1	16	-	-	-	-	-	-	-	-	-	-	-	-	-	-	-	-	-
13418	SPARK_1859_C1	Klebsiella pneumoniae	strong	23	740942	1519045	5790174	yes (76)	ambiguous_bases	ST1102	3	-	0	-	0	iuc 3	43-1LV	-	0	-	0	-	wzi63	KL63	ST1102	2	78	5	1	17	4	42	-	-	-	-	-	-	-	-	-	-	-	-	-	-	-	-	-
13420	SPARK_1860_C1	Klebsiella pneumoniae	strong	25	445121	1519270	5790321	yes (389)	ambiguous_bases	ST1102	3	-	0	-	0	iuc 3	43-1LV	-	0	-	0	-	wzi63	KL63	ST1102	2	78	5	1	17	4	42	-	-	-	-	-	-	-	-	-	-	-	-	-	-	-	-	-
13421	SPARK_1861_C1	Klebsiella pneumoniae	strong	46	350138	523970	5580679	yes (562)	ambiguous_bases	ST35	3	-	0	-	0	iuc 3	43-2LV	-	0	-	0	-	wzi37	KL22/KL37	ST35	2	1	2	1	10	1	19	-	-	-	-	-	-	-	-	-	-	-	-	-	-	-	-	-
13422	SPARK_1862_C1	Klebsiella pneumoniae	strong	27	459355	1490784	5498152	yes (396)	ambiguous_bases	ST4262	3	-	0	-	0	iuc 3	43-1LV	-	0	-	0	-	wzi99	KL128	ST4262	2	1	2	80	4	4	271	-	-	-	-	-	-	-	-	-	-	-	-	-	-	-	-	-
13423	SPARK_1863_C1	Klebsiella pneumoniae	strong	45	347180	735907	5576948	yes (719)	ambiguous_bases	ST35	3	-	0	-	0	iuc 3	43-2LV	-	0	-	0	-	wzi37	KL22/KL37	ST35	2	1	2	1	10	1	19	-	-	-	-	-	-	-	-	-	-	-	-	-	-	-	-	-
13424	SPARK_1864_C1	Klebsiella pneumoniae	strong	44	350175	526546	5581411	yes (751)	ambiguous_bases	ST35	3	-	0	-	0	iuc 3	43-2LV	-	0	-	0	-	wzi37	KL22/KL37	ST35	2	1	2	1	10	1	19	-	-	-	-	-	-	-	-	-	-	-	-	-	-	-	-	-
13425	SPARK_1865_C1	Klebsiella pneumoniae	strong	33	530745	1166517	5571738	yes (525)	ambiguous_bases	ST967	3	-	0	-	0	iuc 3	88-1LV	-	0	-	0	-	wzi81	KL81 (KL120)	ST967	2	1	19	4	9	4	34	-	-	-	-	-	-	-	-	-	-	-	-	-	-	-	-	-
13426	SPARK_1866_C1	Klebsiella pneumoniae	strong	45	346290	736480	5579399	yes (716)	ambiguous_bases	ST35	3	-	0	-	0	iuc 3	43-2LV	-	0	-	0	-	wzi37	KL22/KL37	ST35	2	1	2	1	10	1	19	-	-	-	-	-	-	-	-	-	-	-	-	-	-	-	-	-
13427	SPARK_1867_C1	Klebsiella pneumoniae	strong	36	398784	1004062	5674685	yes (424)	ambiguous_bases	ST234	0	-	0	-	0	-	0	-	0	-	0	-	wzi114	KL30 (KL2, KL8, KL111)	ST234	2	1	2	1	7	1	24	-	-	-	-	-	-	-	-	-	-	-	-	-	-	-	-	-
13428	SPARK_1869_C1	Klebsiella pneumoniae	strong	52	337652	1022909	5569293	yes (236)	ambiguous_bases	ST45	1	ybt 10; ICEKp4	78	-	0	-	0	-	0	-	0	-	wzi101	KL24	ST45	2	1	1	6	7	1	12	3	12	4	11	3	21	18	3	10	16	2	-	-	-	-	-	-
13430	SPARK_1870_C1	Klebsiella pneumoniae	strong	88	406552	1327399	5886814	yes (676)	ambiguous_bases	ST719	1	ybt 14; ICEKp5 (truncated)	135-1LV	-	0	-	0	-	0	-	0	-	wzi458	KL?	ST719	10	1	5	1	129	11	24	4	4	18	4	1	27*-61%	25	2	4	4	2	-	-	-	-	-	-
13431	SPARK_1871_C1	Klebsiella pneumoniae	strong	15	1491365	1937129	5369309	yes (130)	ambiguous_bases	ST490	3	-	0	-	0	iuc 3	25	-	0	-	0	-	wzi59	KL3	ST490	4	1	1	1	21	1	6	-	-	-	-	-	-	-	-	-	-	-	-	-	-	-	-	-
13432	SPARK_1871_C2	Klebsiella pneumoniae	strong	16	981809	2028904	5369181	yes (122)	ambiguous_bases	ST490	3	-	0	-	0	iuc 3	25	-	0	-	0	-	wzi59	KL3	ST490	4	1	1	1	21	1	6	-	-	-	-	-	-	-	-	-	-	-	-	-	-	-	-	-
13433	SPARK_1872_C1	Klebsiella pneumoniae	strong	30	432316	1957387	5510066	yes (223)	ambiguous_bases	ST36	0	-	0	-	0	-	0	-	0	-	0	-	wzi27	KL27	ST36	2	1	2	1	7	1	7	-	-	-	-	-	-	-	-	-	-	-	-	-	-	-	-	-
13434	SPARK_1873_C1	Klebsiella pneumoniae	strong	31	431058	1959094	5508904	yes (193)	ambiguous_bases	ST36	0	-	0	-	0	-	0	-	0	-	0	-	wzi27	KL27	ST36	2	1	2	1	7	1	7	-	-	-	-	-	-	-	-	-	-	-	-	-	-	-	-	-
13435	SPARK_1875_C1	Klebsiella pneumoniae	strong	29	595699	793547	5258868	yes (214)	ambiguous_bases	ST5157	0	-	0	-	0	-	0	-	0	-	0	-	wzi464	KL?	ST5157	4	3	2	36	9	10	14	-	-	-	-	-	-	-	-	-	-	-	-	-	-	-	-	-
13447	SPARK_1896_C1	Klebsiella pneumoniae	strong	43	664956	1628952	5287115	yes (928)	ambiguous_bases	ST661	0	-	0	-	0	-	0	-	0	-	0	-	wzi84	KL28	ST661	4	3	1	36	9	10	14	-	-	-	-	-	-	-	-	-	-	-	-	-	-	-	-	-
13448	SPARK_1897_C1	Klebsiella pneumoniae	strong	75	392670	772926	5536167	yes (412)	ambiguous_bases	ST491	0	-	0	-	0	-	0	-	0	-	0	-	wzi108	KL118	ST491	51	1	5	1	9	4	13	-	-	-	-	-	-	-	-	-	-	-	-	-	-	-	-	-
13449	SPARK_1899_C1	Klebsiella pneumoniae	strong	34	404284	989112	5267286	yes (362)	ambiguous_bases	ST132	0	-	0	-	0	-	0	-	0	-	0	-	wzi37	KL22/KL37	ST132	2	1	1	1	1	1	36	-	-	-	-	-	-	-	-	-	-	-	-	-	-	-	-	-
13453	SPARK_1907_C1	Klebsiella pneumoniae	strong	34	437824	1444114	5408142	yes (6)	ambiguous_bases	ST17	0	-	0	-	0	-	0	-	0	-	0	-	wzi360	KL122	ST17	2	1	1	1	4	4	4	-	-	-	-	-	-	-	-	-	-	-	-	-	-	-	-	-
13454	SPARK_1909_C1	Klebsiella pneumoniae	strong	42	362287	1019106	5569902	yes (158)	ambiguous_bases	ST45	4	ybt 10; ICEKp4	78	-	0	iuc unknown	0	-	0	-	0	-	wzi121	KL43	ST45	2	1	1	6	7	1	12	3	12	4	11	3	21	18	3	10	16	2	-	-	-	-	-	-
13455	SPARK_1910_C1	Klebsiella pneumoniae	strong	23	786559	1490783	5497514	yes (126)	ambiguous_bases	ST4262	3	-	0	-	0	iuc 3	43-1LV	-	0	-	0	-	wzi99	KL128	ST4262	2	1	2	80	4	4	271	-	-	-	-	-	-	-	-	-	-	-	-	-	-	-	-	-
13456	SPARK_1911_C1	Klebsiella pneumoniae	strong	38	612213	1179394	5492173	yes (144)	ambiguous_bases	ST661	3	-	0	-	0	iuc unknown	0	-	0	-	0	-	-	-	ST661	4	3	1	36	9	10	14	-	-	-	-	-	-	-	-	-	-	-	-	-	-	-	-	-
13457	SPARK_1912_C1	Klebsiella pneumoniae	strong	27	593543	1558168	5442320	yes (209)	ambiguous_bases	ST17	0	-	0	-	0	-	0	-	0	-	0	-	wzi360	KL122	ST17	2	1	1	1	4	4	4	-	-	-	-	-	-	-	-	-	-	-	-	-	-	-	-	-
13458	SPARK_1913_C1	Klebsiella pneumoniae	strong	45	502846	757514	5434242	yes (168)	ambiguous_bases	ST2407	0	-	0	-	0	-	0	-	0	-	0	-	wzi25	KL25	ST2407	2	1	99	1	9	5	5	-	-	-	-	-	-	-	-	-	-	-	-	-	-	-	-	-
13459	SPARK_1913_C2	Klebsiella pneumoniae	strong	24	1473070	1490879	5498543	yes (74)	ambiguous_bases	ST4262	3	-	0	-	0	iuc 3	43-1LV	-	0	-	0	-	wzi99	KL128	ST4262	2	1	2	80	4	4	271	-	-	-	-	-	-	-	-	-	-	-	-	-	-	-	-	-
13460	SPARK_1914_C1	Klebsiella pneumoniae	strong	23	742905	1490841	5497710	yes (179)	ambiguous_bases	ST4262	3	-	0	-	0	iuc 3	43-1LV	-	0	-	0	-	wzi99	KL128	ST4262	2	1	2	80	4	4	271	-	-	-	-	-	-	-	-	-	-	-	-	-	-	-	-	-
13461	SPARK_1915_C1	Klebsiella pneumoniae	strong	43	591750	757495	5432045	yes (155)	ambiguous_bases	ST2407	0	-	0	-	0	-	0	-	0	-	0	-	wzi25	KL25	ST2407	2	1	99	1	9	5	5	-	-	-	-	-	-	-	-	-	-	-	-	-	-	-	-	-
13462	SPARK_1916_C1	Klebsiella pneumoniae	strong	44	475041	762906	5397391	yes (250)	ambiguous_bases	ST309	0	-	0	-	0	-	0	-	0	-	0	-	wzi42	KL42	ST309	2	9	2	1	13	1	10	-	-	-	-	-	-	-	-	-	-	-	-	-	-	-	-	-
13463	SPARK_1917_C1	Klebsiella pneumoniae	strong	21	785073	1490634	5497612	yes (417)	ambiguous_bases	ST4262	3	-	0	-	0	iuc 3	43-1LV	-	0	-	0	-	wzi99	KL128	ST4262	2	1	2	80	4	4	271	-	-	-	-	-	-	-	-	-	-	-	-	-	-	-	-	-
13464	SPARK_1919_C1	Klebsiella pneumoniae	strong	35	716472	1242382	5507963	yes (545)	ambiguous_bases	ST37	0	-	0	-	0	-	0	-	0	-	0	-	wzi50	KL15 (KL17,KL51,KL52)	ST37	2	9	2	1	13	1	16	-	-	-	-	-	-	-	-	-	-	-	-	-	-	-	-	-
13466	SPARK_1920_C1	Klebsiella pneumoniae	strong	27	741920	1490783	5498287	yes (381)	ambiguous_bases	ST4262	3	-	0	-	0	iuc 3	43-1LV	-	0	-	0	-	wzi99	KL128	ST4262	2	1	2	80	4	4	271	-	-	-	-	-	-	-	-	-	-	-	-	-	-	-	-	-
13469	SPARK_1923_C1	Klebsiella pneumoniae	strong	17	986906	1984884	5416938	yes (144)	ambiguous_bases	ST490	3	-	0	-	0	iuc 3	25	-	0	-	0	-	wzi59	KL3	ST490	4	1	1	1	21	1	6	-	-	-	-	-	-	-	-	-	-	-	-	-	-	-	-	-
13470	SPARK_1924_C1	Klebsiella pneumoniae	strong	29	669280	1094499	5936981	yes (978)	ambiguous_bases	ST113	4	ybt 8; ICEKp3	372	-	0	iuc 3	88-2LV	-	0	-	0	-	wzi466	KL?	ST113	14	1	2	1	21	1	23	5	11	94	5	66	226	239	9	60	5	119	-	-	-	-	-	-
13471	SPARK_1925_C1	Klebsiella pneumoniae	strong	25	410390	1587263	5560179	yes (658)	ambiguous_bases	ST2428	3	-	0	-	0	iuc 3	43-1LV	-	0	-	0	-	wzi26	KL27	ST2428	2	9	1	1	1	1	129	-	-	-	-	-	-	-	-	-	-	-	-	-	-	-	-	-
13472	SPARK_1926_C1	Klebsiella pneumoniae	strong	36	362549	659881	5539375	yes (765)	ambiguous_bases	ST15	0	-	0	-	0	-	0	-	0	-	0	-	wzi151	KL48	ST15	1	1	1	1	1	1	1	-	-	-	-	-	-	-	-	-	-	-	-	-	-	-	-	-
13473	SPARK_1927_C1	Klebsiella pneumoniae	strong	43	375049	872283	5517074	yes (1)	ambiguous_bases	ST611	0	-	0	-	0	-	0	-	0	-	0	-	-	-	ST611	5	1	5	1	7	11	24	-	-	-	-	-	-	-	-	-	-	-	-	-	-	-	-	-
13474	SPARK_1928_C1	Klebsiella pneumoniae	strong	42	373379	872281	5517460	yes (1)	ambiguous_bases	ST611	0	-	0	-	0	-	0	-	0	-	0	-	-	-	ST611	5	1	5	1	7	11	24	-	-	-	-	-	-	-	-	-	-	-	-	-	-	-	-	-
13475	SPARK_1929_C1	Klebsiella pneumoniae	strong	44	373379	1135509	5518341	yes (2)	ambiguous_bases	ST611	0	-	0	-	0	-	0	-	0	-	0	-	-	-	ST611	5	1	5	1	7	11	24	-	-	-	-	-	-	-	-	-	-	-	-	-	-	-	-	-
13476	SPARK_193_C1	Klebsiella pneumoniae	strong	44	433605	1328712	5565780	yes (410)	ambiguous_bases	ST881	3	-	0	-	0	iuc 3	25	-	0	-	0	-	wzi72	KL2	ST881	2	68	1	1	10	4	13	-	-	-	-	-	-	-	-	-	-	-	-	-	-	-	-	-
13477	SPARK_1930_C1	Klebsiella pneumoniae	strong	42	494021	791980	5760031	no	-	ST784	0	-	0	-	0	-	0	-	0	-	0	-	wzi118	KL146	ST784	2	1	1	1	27	5	4	-	-	-	-	-	-	-	-	-	-	-	-	-	-	-	-	-
13478	SPARK_1932_C1	Klebsiella pneumoniae	strong	43	353915	978304	5518011	yes (2)	ambiguous_bases	ST611	0	-	0	-	0	-	0	-	0	-	0	-	-	-	ST611	5	1	5	1	7	11	24	-	-	-	-	-	-	-	-	-	-	-	-	-	-	-	-	-
13479	SPARK_1933_C1	Klebsiella pneumoniae	strong	39	402833	870405	5516275	no	-	ST611	0	-	0	-	0	-	0	-	0	-	0	-	-	-	ST611	5	1	5	1	7	11	24	-	-	-	-	-	-	-	-	-	-	-	-	-	-	-	-	-
13480	SPARK_1934_C1	Klebsiella pneumoniae	strong	41	374381	978324	5517126	no	-	ST611	0	-	0	-	0	-	0	-	0	-	0	-	-	-	ST611	5	1	5	1	7	11	24	-	-	-	-	-	-	-	-	-	-	-	-	-	-	-	-	-
13481	SPARK_194_C1	Klebsiella pneumoniae	strong	37	518526	1657829	5581815	yes (755)	ambiguous_bases	ST3649	3	-	0	-	0	iuc 3	41	-	0	-	0	-	wzi101	KL24	ST3649	3	107	1	1	7	1	12	-	-	-	-	-	-	-	-	-	-	-	-	-	-	-	-	-
13482	SPARK_194_C2	Klebsiella pneumoniae	strong	31	530204	839755	5580675	yes (146)	ambiguous_bases	ST3649	3	-	0	-	0	iuc 3	41	-	0	-	0	-	wzi101	KL24	ST3649	3	107	1	1	7	1	12	-	-	-	-	-	-	-	-	-	-	-	-	-	-	-	-	-
13489	SPARK_195_C1	Klebsiella pneumoniae	strong	27	1019241	1805060	5386625	yes (702)	ambiguous_bases	ST789	3	-	0	-	0	iuc unknown	0	-	0	-	0	-	wzi18	KL18	ST789	25	10	1	1	20	1	22	-	-	-	-	-	-	-	-	-	-	-	-	-	-	-	-	-
13490	SPARK_195_C2	Klebsiella pneumoniae	strong	30	1019246	1805427	5402046	yes (233)	ambiguous_bases	ST789	3	-	0	-	0	iuc unknown	0	-	0	-	0	-	wzi18	KL18	ST789	25	10	1	1	20	1	22	-	-	-	-	-	-	-	-	-	-	-	-	-	-	-	-	-
13492	SPARK_196_C1	Klebsiella pneumoniae	strong	38	312217	761310	5597687	yes (154)	ambiguous_bases	ST1564	3	-	0	-	0	iuc 3	25	-	0	-	0	-	-	-	ST1564	4	1	10	1	196	4	256	-	-	-	-	-	-	-	-	-	-	-	-	-	-	-	-	-
13493	SPARK_1961_C1	Klebsiella pneumoniae	strong	19	729625	1145388	5270653	yes (56)	ambiguous_bases	ST857	0	-	0	-	0	-	0	-	0	-	0	-	wzi42	KL42	ST857	2	35	2	35	56	24	19	-	-	-	-	-	-	-	-	-	-	-	-	-	-	-	-	-
13494	SPARK_1962_C1	Klebsiella pneumoniae	strong	52	360556	743454	5735020	yes (389)	ambiguous_bases	ST5098	0	-	0	-	0	-	0	-	0	-	0	-	wzi493	KL?	ST5098	2	1	1	1	13	1	16	-	-	-	-	-	-	-	-	-	-	-	-	-	-	-	-	-
13495	SPARK_1964_C1	Klebsiella pneumoniae	strong	25	644058	1372873	5421507	yes (343)	ambiguous_bases	ST5158	0	-	0	-	0	-	0	-	0	-	0	-	wzi216	KL119	ST5158	4	3	1	36	12	10	14	-	-	-	-	-	-	-	-	-	-	-	-	-	-	-	-	-
13496	SPARK_1965_C1	Klebsiella pneumoniae	strong	19	731752	1145281	5270102	yes (5)	ambiguous_bases	ST857	0	-	0	-	0	-	0	-	0	-	0	-	wzi42	KL42	ST857	2	35	2	35	56	24	19	-	-	-	-	-	-	-	-	-	-	-	-	-	-	-	-	-
13497	SPARK_1966_C1	Klebsiella pneumoniae	strong	30	331088	1131419	5395975	yes (798)	ambiguous_bases	ST2248	0	-	0	-	0	-	0	-	0	-	0	-	wzi192	KL9	ST2248	2	1	1	1	9	4	112	-	-	-	-	-	-	-	-	-	-	-	-	-	-	-	-	-
13498	SPARK_1967_C1	Klebsiella pneumoniae	strong	29	525021	1232844	5423399	yes (567)	ambiguous_bases	ST661	0	-	0	-	0	-	0	-	0	-	0	-	wzi27	KL27	ST661	4	3	1	36	9	10	14	-	-	-	-	-	-	-	-	-	-	-	-	-	-	-	-	-
13499	SPARK_197_C1	Klebsiella pneumoniae	strong	28	473877	1235224	5583786	yes (721)	ambiguous_bases	ST3139	3	-	0	-	0	iuc 3	88	-	0	-	0	-	-	-	ST3139	2	1	1	1	16	44	182	-	-	-	-	-	-	-	-	-	-	-	-	-	-	-	-	-
13500	SPARK_1972_C1	Klebsiella pneumoniae	strong	49	372452	806213	5736005	yes (188)	ambiguous_bases	ST5098	0	-	0	-	0	-	0	-	0	-	0	-	wzi493	KL?	ST5098	2	1	1	1	13	1	16	-	-	-	-	-	-	-	-	-	-	-	-	-	-	-	-	-
13501	SPARK_1977_C1	Klebsiella pneumoniae	strong	42	387092	634410	5580475	yes (592)	ambiguous_bases	ST225	0	-	0	-	0	-	0	-	0	-	0	-	wzi59	KL3	ST225	10	1	1	1	12	1	38	-	-	-	-	-	-	-	-	-	-	-	-	-	-	-	-	-
13502	SPARK_1978_C1	Klebsiella pneumoniae	strong	28	517298	848128	5425625	yes (609)	ambiguous_bases	ST661	0	-	0	-	0	-	0	-	0	-	0	-	wzi27	KL27	ST661	4	3	1	36	9	10	14	-	-	-	-	-	-	-	-	-	-	-	-	-	-	-	-	-
13503	SPARK_1979_C1	Klebsiella pneumoniae	strong	31	499073	1465177	5393459	yes (380)	ambiguous_bases	ST774	0	-	0	-	0	-	0	-	0	-	0	-	wzi75	KL105	ST774	2	1	1	17	4	16	4	-	-	-	-	-	-	-	-	-	-	-	-	-	-	-	-	-
13504	SPARK_198_C1	Klebsiella pneumoniae	strong	29	608598	1234251	5582661	yes (235)	ambiguous_bases	ST3139	3	-	0	-	0	iuc 3	88	-	0	-	0	-	-	-	ST3139	2	1	1	1	16	44	182	-	-	-	-	-	-	-	-	-	-	-	-	-	-	-	-	-
13505	SPARK_1980_C1	Klebsiella pneumoniae	strong	13	1045274	1883773	5113460	yes (67)	ambiguous_bases	ST17	0	-	0	-	0	-	0	-	0	-	0	-	wzi82	KL23 (KL18, KL38)	ST17	2	1	1	1	4	4	4	-	-	-	-	-	-	-	-	-	-	-	-	-	-	-	-	-
13506	SPARK_1981_C1	Klebsiella pneumoniae	strong	20	521683	1212610	5269866	yes (22)	ambiguous_bases	ST857	0	-	0	-	0	-	0	-	0	-	0	-	wzi42	KL42	ST857	2	35	2	35	56	24	19	-	-	-	-	-	-	-	-	-	-	-	-	-	-	-	-	-
13507	SPARK_1982_C1	Klebsiella pneumoniae	strong	66	417462	828821	5925264	yes (195)	ambiguous_bases	ST1569	0	-	0	-	0	-	0	-	0	-	0	-	wzi192	KL9	ST1569	10	1	11	1	9	8	257	-	-	-	-	-	-	-	-	-	-	-	-	-	-	-	-	-
13508	SPARK_1983_C1	Klebsiella pneumoniae	strong	45	380302	922260	5417360	yes (368)	ambiguous_bases	ST5154	0	-	0	-	0	-	0	-	0	-	0	-	wzi442	KL?	ST5154	4	1	1	1	1	4	9	-	-	-	-	-	-	-	-	-	-	-	-	-	-	-	-	-
13509	SPARK_1984_C1	Klebsiella pneumoniae	strong	36	430999	872121	5535401	no	-	ST611	0	-	0	-	0	-	0	-	0	-	0	-	-	-	ST611	5	1	5	1	7	11	24	-	-	-	-	-	-	-	-	-	-	-	-	-	-	-	-	-
13510	SPARK_1987_C2	Klebsiella pneumoniae	strong	42	398071	922097	5420868	yes (422)	ambiguous_bases	ST5154	0	-	0	-	0	-	0	-	0	-	0	-	wzi442	KL?	ST5154	4	1	1	1	1	4	9	-	-	-	-	-	-	-	-	-	-	-	-	-	-	-	-	-
13511	SPARK_1989_C1	Klebsiella pneumoniae	strong	17	3235274	3235274	5586395	yes (440)	ambiguous_bases	ST116	0	-	0	-	0	-	0	-	0	-	0	-	wzi11	KL11	ST116	15	1	1	18	1	1	4	-	-	-	-	-	-	-	-	-	-	-	-	-	-	-	-	-
13512	SPARK_199_C1	Klebsiella pneumoniae	strong	41	354185	1326588	5572417	yes (418)	ambiguous_bases	ST881	3	-	0	-	0	iuc 3	25	-	0	-	0	-	wzi72	KL2	ST881	2	68	1	1	10	4	13	-	-	-	-	-	-	-	-	-	-	-	-	-	-	-	-	-
13513	SPARK_1990_C1	Klebsiella pneumoniae	strong	33	443230	1099979	5393600	yes (131)	ambiguous_bases	ST774	0	-	0	-	0	-	0	-	0	-	0	-	wzi75	KL105	ST774	2	1	1	17	4	16	4	-	-	-	-	-	-	-	-	-	-	-	-	-	-	-	-	-
13517	SPARK_200_C1	Klebsiella pneumoniae	strong	31	498047	1229626	5583574	yes (176)	ambiguous_bases	ST3139	3	-	0	-	0	iuc 3	88	-	0	-	0	-	-	-	ST3139	2	1	1	1	16	44	182	-	-	-	-	-	-	-	-	-	-	-	-	-	-	-	-	-
13519	SPARK_2003_C1	Klebsiella pneumoniae	strong	38	440151	1140444	5415185	yes (380)	ambiguous_bases	ST5154	0	-	0	-	0	-	0	-	0	-	0	-	wzi442	KL?	ST5154	4	1	1	1	1	4	9	-	-	-	-	-	-	-	-	-	-	-	-	-	-	-	-	-
13522	SPARK_2007_C1	Klebsiella pneumoniae	strong	55	266952	446782	5692496	yes (186)	ambiguous_bases	ST3068	0	-	0	-	0	-	0	-	0	-	0	-	wzi216	KL119	ST3068	4	1	1	1	12	1	38	-	-	-	-	-	-	-	-	-	-	-	-	-	-	-	-	-
13523	SPARK_2008_C1	Klebsiella pneumoniae	strong	29	420254	1728789	5512797	yes (565)	ambiguous_bases	ST2004	0	-	0	-	0	-	0	-	0	-	0	-	wzi83	KL23	ST2004	4	1	2	1	1	114	4	-	-	-	-	-	-	-	-	-	-	-	-	-	-	-	-	-
13524	SPARK_2009_C1	Klebsiella pneumoniae	strong	46	298646	933051	5518957	yes (176)	ambiguous_bases	ST611	0	-	0	-	0	-	0	-	0	-	0	-	wzi294	KL49	ST611	5	1	5	1	7	11	24	-	-	-	-	-	-	-	-	-	-	-	-	-	-	-	-	-
13525	SPARK_2009_C2	Klebsiella pneumoniae	strong	22	734344	1145169	5270406	yes (108)	ambiguous_bases	ST857	0	-	0	-	0	-	0	-	0	-	0	-	wzi42	KL42	ST857	2	35	2	35	56	24	19	-	-	-	-	-	-	-	-	-	-	-	-	-	-	-	-	-
13526	SPARK_201_C1	Klebsiella pneumoniae	strong	42	471469	841488	5532776	yes (185)	ambiguous_bases	ST3649	3	-	0	-	0	iuc 3	41	-	0	-	0	-	wzi101	KL24	ST3649	3	107	1	1	7	1	12	-	-	-	-	-	-	-	-	-	-	-	-	-	-	-	-	-
13527	SPARK_201_C2	Klebsiella pneumoniae	strong	48	530449	958307	5541586	yes (445)	ambiguous_bases	ST3649	3	-	0	-	0	iuc 3	41	-	0	-	0	-	wzi101	KL24	ST3649	3	107	1	1	7	1	12	-	-	-	-	-	-	-	-	-	-	-	-	-	-	-	-	-
13528	SPARK_2011_C1	Klebsiella pneumoniae	strong	20	729709	1145283	5270732	yes (12)	ambiguous_bases	ST857	0	-	0	-	0	-	0	-	0	-	0	-	wzi42	KL42	ST857	2	35	2	35	56	24	19	-	-	-	-	-	-	-	-	-	-	-	-	-	-	-	-	-
13529	SPARK_2012_C1	Klebsiella pneumoniae	strong	52	358823	610301	5732527	yes (449)	ambiguous_bases	ST5098	0	-	0	-	0	-	0	-	0	-	0	-	wzi493	KL?	ST5098	2	1	1	1	13	1	16	-	-	-	-	-	-	-	-	-	-	-	-	-	-	-	-	-
13530	SPARK_2012_C2	Klebsiella pneumoniae	strong	59	254541	511398	5691483	yes (537)	ambiguous_bases	ST3068	0	-	0	-	0	-	0	-	0	-	0	-	wzi216	KL119	ST3068	4	1	1	1	12	1	38	-	-	-	-	-	-	-	-	-	-	-	-	-	-	-	-	-
13531	SPARK_2013_C1	Klebsiella pneumoniae	strong	25	776030	1289626	5421173	yes (254)	ambiguous_bases	ST5158	0	-	0	-	0	-	0	-	0	-	0	-	wzi216	KL119	ST5158	4	3	1	36	12	10	14	-	-	-	-	-	-	-	-	-	-	-	-	-	-	-	-	-
13533	SPARK_202_C1	Klebsiella pneumoniae	strong	32	433589	1327187	5601895	yes (75)	ambiguous_bases	ST881	3	-	0	-	0	iuc 3	25	-	0	-	0	-	wzi72	KL2	ST881	2	68	1	1	10	4	13	-	-	-	-	-	-	-	-	-	-	-	-	-	-	-	-	-
13534	SPARK_2028_C1	Klebsiella pneumoniae	strong	39	368920	921547	5465584	yes (398)	ambiguous_bases	ST37	0	-	0	-	0	-	0	-	0	-	0	-	wzi331	KL7	ST37	2	9	2	1	13	1	16	-	-	-	-	-	-	-	-	-	-	-	-	-	-	-	-	-
13535	SPARK_203_C1	Klebsiella pneumoniae	strong	39	486949	1235682	5585713	yes (342)	ambiguous_bases	ST3139	3	-	0	-	0	iuc 3	88	-	0	-	0	-	-	-	ST3139	2	1	1	1	16	44	182	-	-	-	-	-	-	-	-	-	-	-	-	-	-	-	-	-
13536	SPARK_2030_C5	Klebsiella pneumoniae	strong	24	562792	1016217	5318644	yes (437)	ambiguous_bases	ST1017	0	-	0	-	0	-	0	-	0	-	0	-	wzi130	KL58	ST1017	2	2	2	1	1	4	34	-	-	-	-	-	-	-	-	-	-	-	-	-	-	-	-	-
13542	SPARK_204_C1	Klebsiella pneumoniae	strong	43	441712	943709	5591526	yes (450)	ambiguous_bases	ST3139	3	-	0	-	0	iuc 3	88	-	0	-	0	-	-	-	ST3139	2	1	1	1	16	44	182	-	-	-	-	-	-	-	-	-	-	-	-	-	-	-	-	-
13550	SPARK_2049_C1	Klebsiella pneumoniae	strong	32	362781	705820	5485276	yes (129)	ambiguous_bases	ST15	1	ybt 10; ICEKp4	17	-	0	-	0	-	0	-	0	-	wzi93	KL112	ST15	1	1	1	1	1	1	1	15	3	4	3	3	7	28	3	3	3	3	-	-	-	-	-	-
13551	SPARK_205_C1	Klebsiella pneumoniae	strong	31	426231	1239002	5583416	yes (294)	ambiguous_bases	ST3139	3	-	0	-	0	iuc 3	88	-	0	-	0	-	-	-	ST3139	2	1	1	1	16	44	182	-	-	-	-	-	-	-	-	-	-	-	-	-	-	-	-	-
13556	SPARK_206_C1	Klebsiella pneumoniae	strong	35	473501	1239005	5585125	yes (454)	ambiguous_bases	ST3139	3	-	0	-	0	iuc 3	88	-	0	-	0	-	-	-	ST3139	2	1	1	1	16	44	182	-	-	-	-	-	-	-	-	-	-	-	-	-	-	-	-	-
13562	SPARK_207_C1	Klebsiella pneumoniae	strong	37	453498	1234353	5579824	yes (610)	ambiguous_bases	ST3139	3	-	0	-	0	iuc 3	88	-	0	-	0	-	-	-	ST3139	2	1	1	1	16	44	182	-	-	-	-	-	-	-	-	-	-	-	-	-	-	-	-	-
13563	SPARK_207_C2	Klebsiella pneumoniae	strong	60	402441	1124225	5668570	yes (498)	ambiguous_bases	ST719	0	-	0	-	0	-	0	-	0	-	0	-	wzi192	KL9	ST719	10	1	5	1	129	11	24	-	-	-	-	-	-	-	-	-	-	-	-	-	-	-	-	-
13564	SPARK_207_C3	Klebsiella pneumoniae	strong	58	375552	679577	5670675	yes (483)	ambiguous_bases	ST719	0	-	0	-	0	-	0	-	0	-	0	-	wzi192	KL9	ST719	10	1	5	1	129	11	24	-	-	-	-	-	-	-	-	-	-	-	-	-	-	-	-	-
13565	SPARK_2073_C2	Klebsiella pneumoniae	strong	19	476856	1032907	5103229	yes (194)	ambiguous_bases	ST200	0	-	0	-	0	-	0	-	0	-	0	-	wzi39	KL39 (KL13)	ST200	2	1	2	1	12	1	68	-	-	-	-	-	-	-	-	-	-	-	-	-	-	-	-	-
13567	SPARK_2074_C2	Klebsiella pneumoniae	strong	19	520923	1348489	5103413	yes (410)	ambiguous_bases	ST200	0	-	0	-	0	-	0	-	0	-	0	-	wzi39	KL39 (KL13)	ST200	2	1	2	1	12	1	68	-	-	-	-	-	-	-	-	-	-	-	-	-	-	-	-	-
13568	SPARK_208_C1	Klebsiella pneumoniae	strong	53	305430	802796	5423794	yes (296)	ambiguous_bases	ST5099	0	-	0	-	0	-	0	-	0	-	0	-	-	-	ST5099	2	1	11	1	7	1	695	-	-	-	-	-	-	-	-	-	-	-	-	-	-	-	-	-
13569	SPARK_208_C2	Klebsiella pneumoniae	strong	47	300352	763290	5423660	yes (307)	ambiguous_bases	ST5099	0	-	0	-	0	-	0	-	0	-	0	-	-	-	ST5099	2	1	11	1	7	1	695	-	-	-	-	-	-	-	-	-	-	-	-	-	-	-	-	-
13573	SPARK_209_C1	Klebsiella pneumoniae	strong	37	330433	1328965	5564141	yes (92)	ambiguous_bases	ST881	3	-	0	-	0	iuc 3	25	-	0	-	0	-	wzi72	KL2	ST881	2	68	1	1	10	4	13	-	-	-	-	-	-	-	-	-	-	-	-	-	-	-	-	-
13574	SPARK_209_C2	Klebsiella pneumoniae	strong	64	287512	660525	5587268	yes (394)	ambiguous_bases	ST551	0	-	0	-	0	-	0	-	0	-	0	-	wzi73	KL104	ST551	3	1	1	1	9	4	135	-	-	-	-	-	-	-	-	-	-	-	-	-	-	-	-	-
13578	SPARK_210_C1	Klebsiella pneumoniae	strong	32	453498	1234972	5583879	yes (266)	ambiguous_bases	ST3139	3	-	0	-	0	iuc 3	88	-	0	-	0	-	-	-	ST3139	2	1	1	1	16	44	182	-	-	-	-	-	-	-	-	-	-	-	-	-	-	-	-	-
13586	SPARK_211_C1	Klebsiella pneumoniae	strong	50	478617	898206	5483112	yes (250)	ambiguous_bases	ST432	0	-	0	-	0	-	0	-	0	-	0	-	-	-	ST432	4	1	1	2	7	4	4	-	-	-	-	-	-	-	-	-	-	-	-	-	-	-	-	-
13590	SPARK_2119_C1	Klebsiella pneumoniae	strong	30	754325	1605857	5554866	yes (155)	ambiguous_bases	ST2552	0	-	0	-	0	-	0	-	0	-	0	-	wzi149	KL62	ST2552	2	3	1	6	12	1	12	-	-	-	-	-	-	-	-	-	-	-	-	-	-	-	-	-
13591	SPARK_212_C1	Klebsiella pneumoniae	strong	55	540886	928807	5540912	yes (81)	ambiguous_bases	ST3649	3	-	0	-	0	iuc 3	41	-	0	-	0	-	wzi101	KL24	ST3649	3	107	1	1	7	1	12	-	-	-	-	-	-	-	-	-	-	-	-	-	-	-	-	-
13592	SPARK_2120_C1	Klebsiella pneumoniae	strong	58	551462	951622	5442174	yes (734)	ambiguous_bases	ST17	0	-	0	-	0	-	0	-	0	-	0	-	wzi141	KL25	ST17	2	1	1	1	4	4	4	-	-	-	-	-	-	-	-	-	-	-	-	-	-	-	-	-
13594	SPARK_213_C1	Klebsiella pneumoniae	strong	45	390243	678539	5492417	yes (208)	ambiguous_bases	ST551	0	-	0	-	0	-	0	-	0	-	0	-	wzi18	KL18	ST551	3	1	1	1	9	4	135	-	-	-	-	-	-	-	-	-	-	-	-	-	-	-	-	-
13598	SPARK_214_C1	Klebsiella pneumoniae	strong	32	489332	1235069	5584889	yes (157)	ambiguous_bases	ST3139	3	-	0	-	0	iuc 3	88	-	0	-	0	-	-	-	ST3139	2	1	1	1	16	44	182	-	-	-	-	-	-	-	-	-	-	-	-	-	-	-	-	-
13604	SPARK_2152_C1	Klebsiella pneumoniae	strong	25	741984	1258962	5420579	yes (358)	ambiguous_bases	ST1836	0	-	0	-	0	-	0	-	0	-	0	-	wzi472	KL?	ST1836	2	1	2	1	2	1	4	-	-	-	-	-	-	-	-	-	-	-	-	-	-	-	-	-
13605	SPARK_2154_C2	Klebsiella pneumoniae	strong	20	663014	1127993	5315228	yes (494)	ambiguous_bases	ST192	0	-	0	-	0	-	0	-	0	-	0	-	wzi113	KL111	ST192	4	1	1	2	46	4	4	-	-	-	-	-	-	-	-	-	-	-	-	-	-	-	-	-
13612	SPARK_2182_C1	Klebsiella pneumoniae	strong	37	388669	907908	5432992	yes (40)	ambiguous_bases	ST307	1	ybt 10; ICEKp4	384	-	0	-	0	-	0	-	0	-	wzi173	KL102 (KL149,KL155)	ST307	4	1	2	52	1	1	7	16	12	4	3	3	61	54	3	10	9	39	-	-	-	-	-	-
13615	SPARK_2189_C1	Klebsiella pneumoniae	strong	15	735624	1296276	5183415	yes (172)	ambiguous_bases	ST187	0	-	0	-	0	-	0	-	0	-	0	-	wzi10	KL10	ST187	23	31	2	1	9	4	23	-	-	-	-	-	-	-	-	-	-	-	-	-	-	-	-	-
13617	SPARK_2198_C3	Klebsiella pneumoniae	strong	35	305686	926977	5351383	yes (407)	ambiguous_bases	ST5175	0	-	0	-	0	-	0	-	0	-	0	-	wzi101	KL24	ST5175	10	1	218	4	12	1	2	-	-	-	-	-	-	-	-	-	-	-	-	-	-	-	-	-
13619	SPARK_2200_C1	Klebsiella pneumoniae	strong	50	387522	810639	5503174	yes (371)	ambiguous_bases	ST5187	0	-	0	-	0	-	0	-	0	-	0	-	wzi97	KL46	ST5187	275	1	1	1	1	1	43	-	-	-	-	-	-	-	-	-	-	-	-	-	-	-	-	-
13620	SPARK_2201_C1	Klebsiella pneumoniae	strong	55	374724	682435	5501608	yes (112)	ambiguous_bases	ST5187	0	-	0	-	0	-	0	-	0	-	0	-	wzi97	KL46	ST5187	275	1	1	1	1	1	43	-	-	-	-	-	-	-	-	-	-	-	-	-	-	-	-	-
13621	SPARK_221_C1	Klebsiella pneumoniae	strong	87	185284	453870	5437134	yes (538)	ambiguous_bases	ST1486	0	-	0	-	0	-	0	-	0	-	0	-	wzi281	KL38	ST1486	2	1	2	1	7	1	1	-	-	-	-	-	-	-	-	-	-	-	-	-	-	-	-	-
13622	SPARK_221_C2	Klebsiella pneumoniae	strong	33	428949	611417	5362805	yes (694)	ambiguous_bases	ST870	0	-	0	-	0	-	0	-	0	-	0	-	wzi137	KL17	ST870	2	6	1	1	147	1	31	-	-	-	-	-	-	-	-	-	-	-	-	-	-	-	-	-
13623	SPARK_2218_C1	Klebsiella pneumoniae	strong	25	373026	704109	5311744	yes (410)	ambiguous_bases	ST15	1	ybt 10; ICEKp4	17	-	0	-	0	-	0	-	0	-	wzi93	KL112	ST15	1	1	1	1	1	1	1	15	3	4	3	3	7	28	3	3	3	3	-	-	-	-	-	-
13624	SPARK_222_C1	Klebsiella pneumoniae	strong	31	541159	1271271	5416974	yes (69)	ambiguous_bases	ST17	0	-	0	-	0	-	0	-	0	-	0	-	wzi360	KL122	ST17	2	1	1	1	4	4	4	-	-	-	-	-	-	-	-	-	-	-	-	-	-	-	-	-
13625	SPARK_2220_C1	Klebsiella pneumoniae	strong	22	720162	939250	5370243	yes (346)	ambiguous_bases	ST661	0	-	0	-	0	-	0	-	0	-	0	-	wzi211	KL109	ST661	4	3	1	36	9	10	14	-	-	-	-	-	-	-	-	-	-	-	-	-	-	-	-	-
13626	SPARK_2221_C1	Klebsiella pneumoniae	strong	20	720247	1156336	5236395	yes (378)	ambiguous_bases	ST432	0	-	0	-	0	-	0	-	0	-	0	-	wzi11	KL11	ST432	4	1	1	2	7	4	4	-	-	-	-	-	-	-	-	-	-	-	-	-	-	-	-	-
13627	SPARK_2222_C1	Klebsiella pneumoniae	strong	25	724886	1153194	5236616	yes (442)	ambiguous_bases	ST432	0	-	0	-	0	-	0	-	0	-	0	-	wzi11	KL11	ST432	4	1	1	2	7	4	4	-	-	-	-	-	-	-	-	-	-	-	-	-	-	-	-	-
13631	SPARK_223_C1	Klebsiella pneumoniae	strong	20	472733	1496536	5205341	yes (85)	ambiguous_bases	ST104	1	ybt 9; ICEKp3	183	-	0	-	0	-	0	-	0	-	wzi102	KL31?	ST104	2	3	1	1	2	1	43	5	11	6	5	1	25	37	9	5	5	11	-	-	-	-	-	-
13639	SPARK_2257_C1	Klebsiella pneumoniae	strong	64	318426	597850	5463363	yes (216)	ambiguous_bases	ST191	0	-	0	-	0	-	0	-	0	-	0	-	-	-	ST191	4	3	1	1	43	1	13	-	-	-	-	-	-	-	-	-	-	-	-	-	-	-	-	-
13642	SPARK_2286_C2	Klebsiella pneumoniae	strong	34	374378	1334496	5531335	yes (721)	ambiguous_bases	ST3057	1	ybt 10; ICEKp4	109-2LV	-	0	-	0	-	0	-	0	-	wzi22	KL22/KL37 (KL8,KL30,KL151)	ST3057	2	6	221	1	1	1	4	3	30	4	34	21	272*	240*	3	10	9	2	-	-	-	-	-	-
13644	SPARK_229_C1	Klebsiella pneumoniae	strong	29	3718073	3718073	5412401	yes (515)	ambiguous_bases	ST1754	0	-	0	-	0	-	0	-	0	-	0	-	wzi322	KL62	ST1754	111	6	13	1	177	1	39	-	-	-	-	-	-	-	-	-	-	-	-	-	-	-	-	-
13650	SPARK_230_C1	Klebsiella pneumoniae	strong	36	2950104	2950104	5414936	yes (504)	ambiguous_bases	ST1754	0	-	0	-	0	-	0	-	0	-	0	-	wzi322	KL62	ST1754	111	6	13	1	177	1	39	-	-	-	-	-	-	-	-	-	-	-	-	-	-	-	-	-
13661	SPARK_231_C1	Klebsiella pneumoniae	strong	35	767525	1486292	5413336	yes (365)	ambiguous_bases	ST1754	0	-	0	-	0	-	0	-	0	-	0	-	wzi322	KL62	ST1754	111	6	13	1	177	1	39	-	-	-	-	-	-	-	-	-	-	-	-	-	-	-	-	-
13666	SPARK_232_C1	Klebsiella pneumoniae	strong	35	1466042	1481105	5415281	yes (295)	ambiguous_bases	ST1754	0	-	0	-	0	-	0	-	0	-	0	-	wzi322	KL62	ST1754	111	6	13	1	177	1	39	-	-	-	-	-	-	-	-	-	-	-	-	-	-	-	-	-
13671	SPARK_233_C1	Klebsiella pneumoniae	strong	29	597512	805814	5364105	yes (405)	ambiguous_bases	ST5103	0	-	0	-	0	-	0	-	0	-	0	-	wzi22	KL22/KL37 (KL8,KL30,KL151)	ST5103	2	1	1	1	13	1	19	-	-	-	-	-	-	-	-	-	-	-	-	-	-	-	-	-
13672	SPARK_233_C2	Klebsiella pneumoniae	strong	30	597351	1306271	5363855	yes (568)	ambiguous_bases	ST5103	0	-	0	-	0	-	0	-	0	-	0	-	wzi22	KL22/KL37 (KL8,KL30,KL151)	ST5103	2	1	1	1	13	1	19	-	-	-	-	-	-	-	-	-	-	-	-	-	-	-	-	-
13673	SPARK_233_C3	Klebsiella pneumoniae	strong	34	603398	778638	5365009	yes (764)	ambiguous_bases	ST5103	0	-	0	-	0	-	0	-	0	-	0	-	wzi22	KL22/KL37 (KL8,KL30,KL151)	ST5103	2	1	1	1	13	1	19	-	-	-	-	-	-	-	-	-	-	-	-	-	-	-	-	-
13674	SPARK_233_C4	Klebsiella pneumoniae	strong	32	604463	778030	5362170	yes (407)	ambiguous_bases	ST5103	0	-	0	-	0	-	0	-	0	-	0	-	wzi22	KL22/KL37 (KL8,KL30,KL151)	ST5103	2	1	1	1	13	1	19	-	-	-	-	-	-	-	-	-	-	-	-	-	-	-	-	-
13677	SPARK_2333_C1	Klebsiella pneumoniae	strong	34	349515	793677	5686751	yes (725)	ambiguous_bases	ST256	0	-	0	-	0	-	0	-	0	-	0	-	wzi216	KL119	ST256	2	1	2	1	13	1	16	-	-	-	-	-	-	-	-	-	-	-	-	-	-	-	-	-
13678	SPARK_2334_C2	Klebsiella pneumoniae	strong	64	316411	757187	5672760	yes (106)	ambiguous_bases	ST5180	0	-	0	-	0	-	0	-	0	-	0	-	wzi442	KL?	ST5180	23	31	392	1	9	4	23	-	-	-	-	-	-	-	-	-	-	-	-	-	-	-	-	-
13679	SPARK_2335_C1	Klebsiella pneumoniae	strong	41	421255	916178	5542550	yes (220)	ambiguous_bases	ST3068	0	-	0	-	0	-	0	-	0	-	0	-	wzi216	KL119	ST3068	4	1	1	1	12	1	38	-	-	-	-	-	-	-	-	-	-	-	-	-	-	-	-	-
13681	SPARK_2338_C1	Klebsiella pneumoniae	strong	45	383713	856234	5543309	yes (142)	ambiguous_bases	ST3068	0	-	0	-	0	-	0	-	0	-	0	-	wzi216	KL119	ST3068	4	1	1	1	12	1	38	-	-	-	-	-	-	-	-	-	-	-	-	-	-	-	-	-
13682	SPARK_2339_C1	Klebsiella pneumoniae	strong	36	318795	793669	5685172	yes (261)	ambiguous_bases	ST256	0	-	0	-	0	-	0	-	0	-	0	-	wzi216	KL119	ST256	2	1	2	1	13	1	16	-	-	-	-	-	-	-	-	-	-	-	-	-	-	-	-	-
13683	SPARK_2340_C1	Klebsiella pneumoniae	strong	40	318591	793671	5685608	yes (423)	ambiguous_bases	ST256	0	-	0	-	0	-	0	-	0	-	0	-	wzi216	KL119	ST256	2	1	2	1	13	1	16	-	-	-	-	-	-	-	-	-	-	-	-	-	-	-	-	-
13684	SPARK_2341_C1	Klebsiella pneumoniae	strong	42	422705	924205	5310500	yes (90)	ambiguous_bases	ST5104	0	-	0	-	0	-	0	-	0	-	0	-	wzi307	KL56	ST5104	2	1	1	337	12	1	4	-	-	-	-	-	-	-	-	-	-	-	-	-	-	-	-	-
13685	SPARK_2341_C2	Klebsiella pneumoniae	strong	38	318687	848383	5684501	yes (447)	ambiguous_bases	ST256	0	-	0	-	0	-	0	-	0	-	0	-	wzi216	KL119	ST256	2	1	2	1	13	1	16	-	-	-	-	-	-	-	-	-	-	-	-	-	-	-	-	-
13686	SPARK_2344_C1	Klebsiella pneumoniae	strong	35	359563	621312	5359172	yes (564)	ambiguous_bases	ST111	0	-	0	-	0	-	0	-	0	-	0	-	wzi73	KL104	ST111	2	1	5	1	17	4	42	-	-	-	-	-	-	-	-	-	-	-	-	-	-	-	-	-
13687	SPARK_2346_C1	Klebsiella pneumoniae	strong	26	1059449	2406720	5589901	yes (285)	ambiguous_bases	ST1966	0	-	0	-	0	-	0	-	0	-	0	-	-	-	ST1966	2	1	2	1	10	4	42	-	-	-	-	-	-	-	-	-	-	-	-	-	-	-	-	-
13688	SPARK_2347_C1	Klebsiella pneumoniae	strong	26	498951	1009965	5455241	yes (918)	ambiguous_bases	ST3827	0	-	0	-	0	-	0	-	0	-	0	-	wzi113	KL111	ST3827	2	1	2	1	10	4	121	-	-	-	-	-	-	-	-	-	-	-	-	-	-	-	-	-
13689	SPARK_2348_C1	Klebsiella pneumoniae	strong	36	347247	794981	5685317	yes (408)	ambiguous_bases	ST256	0	-	0	-	0	-	0	-	0	-	0	-	wzi216	KL119	ST256	2	1	2	1	13	1	16	-	-	-	-	-	-	-	-	-	-	-	-	-	-	-	-	-
13690	SPARK_2350_C1	Klebsiella pneumoniae	strong	35	473424	1279284	5619741	yes (290)	ambiguous_bases	ST187	0	-	0	-	0	-	0	-	0	-	0	-	wzi442	KL?	ST187	23	31	2	1	9	4	23	-	-	-	-	-	-	-	-	-	-	-	-	-	-	-	-	-
13691	SPARK_2351_C2	Klebsiella pneumoniae	strong	30	567819	789587	5302869	yes (255)	ambiguous_bases	ST827	0	-	0	-	0	-	0	-	0	-	0	-	wzi56	KL55	ST827	2	3	2	1	9	1	14	-	-	-	-	-	-	-	-	-	-	-	-	-	-	-	-	-
13692	SPARK_2352_C1	Klebsiella pneumoniae	strong	30	577391	1304962	5303596	yes (179)	ambiguous_bases	ST827	0	-	0	-	0	-	0	-	0	-	0	-	wzi56	KL55	ST827	2	3	2	1	9	1	14	-	-	-	-	-	-	-	-	-	-	-	-	-	-	-	-	-
13693	SPARK_2353_C1	Klebsiella pneumoniae	strong	94	372482	817933	5572756	yes (152)	ambiguous_bases	ST3068	0	-	0	-	0	-	0	-	0	-	0	-	wzi216	KL119	ST3068	4	1	1	1	12	1	38	-	-	-	-	-	-	-	-	-	-	-	-	-	-	-	-	-
13694	SPARK_2354_C2	Klebsiella pneumoniae	strong	40	347085	803260	5450220	yes (556)	ambiguous_bases	ST256	0	-	0	-	0	-	0	-	0	-	0	-	wzi216	KL119	ST256	2	1	2	1	13	1	16	-	-	-	-	-	-	-	-	-	-	-	-	-	-	-	-	-
13695	SPARK_2357_C1	Klebsiella pneumoniae	strong	50	775787	1292194	5724225	yes (596)	ambiguous_bases	ST5105	0	-	0	-	0	-	0	-	0	-	0	-	wzi116	KL19	ST5105	2	5	2	39	10	1	46	-	-	-	-	-	-	-	-	-	-	-	-	-	-	-	-	-
13696	SPARK_2358_C1	Klebsiella pneumoniae	strong	35	347317	808906	5451494	yes (519)	ambiguous_bases	ST256	0	-	0	-	0	-	0	-	0	-	0	-	wzi216	KL119	ST256	2	1	2	1	13	1	16	-	-	-	-	-	-	-	-	-	-	-	-	-	-	-	-	-
13697	SPARK_2359_C1	Klebsiella pneumoniae	strong	36	349212	793657	5452021	yes (518)	ambiguous_bases	ST256	0	-	0	-	0	-	0	-	0	-	0	-	wzi216	KL119	ST256	2	1	2	1	13	1	16	-	-	-	-	-	-	-	-	-	-	-	-	-	-	-	-	-
13698	SPARK_2360_C1	Klebsiella pneumoniae	strong	31	344406	818876	5543758	yes (445)	ambiguous_bases	ST3068	0	-	0	-	0	-	0	-	0	-	0	-	wzi216	KL119	ST3068	4	1	1	1	12	1	38	-	-	-	-	-	-	-	-	-	-	-	-	-	-	-	-	-
13699	SPARK_2361_C1	Klebsiella pneumoniae	strong	28	399503	721742	5373975	yes (357)	ambiguous_bases	ST2445	0	-	0	-	0	-	0	-	0	-	0	-	wzi84	KL28	ST2445	132	1	1	1	9	4	16	-	-	-	-	-	-	-	-	-	-	-	-	-	-	-	-	-
13700	SPARK_2362_C1	Klebsiella pneumoniae	strong	21	491231	1640738	5347456	yes (74)	ambiguous_bases	ST9	0	-	0	-	0	-	0	-	0	-	0	-	wzi8	KL8 (KL22/37)	ST9	4	1	3	1	1	2	8	-	-	-	-	-	-	-	-	-	-	-	-	-	-	-	-	-
13701	SPARK_2363_C1	Klebsiella pneumoniae	strong	44	351157	922106	5417838	yes (408)	ambiguous_bases	ST5154	0	-	0	-	0	-	0	-	0	-	0	-	wzi442	KL?	ST5154	4	1	1	1	1	4	9	-	-	-	-	-	-	-	-	-	-	-	-	-	-	-	-	-
13702	SPARK_2364_C1	Klebsiella pneumoniae	strong	37	329537	818533	5544549	yes (161)	ambiguous_bases	ST3068	0	-	0	-	0	-	0	-	0	-	0	-	wzi216	KL119	ST3068	4	1	1	1	12	1	38	-	-	-	-	-	-	-	-	-	-	-	-	-	-	-	-	-
13703	SPARK_2365_C1	Klebsiella pneumoniae	strong	39	470815	966628	5414918	yes (565)	ambiguous_bases	ST111	0	-	0	-	0	-	0	-	0	-	0	-	wzi73	KL104	ST111	2	1	5	1	17	4	42	-	-	-	-	-	-	-	-	-	-	-	-	-	-	-	-	-
13704	SPARK_2366_C1	Klebsiella pneumoniae	strong	32	363006	812821	5544700	yes (162)	ambiguous_bases	ST3068	0	-	0	-	0	-	0	-	0	-	0	-	wzi216	KL119	ST3068	4	1	1	1	12	1	38	-	-	-	-	-	-	-	-	-	-	-	-	-	-	-	-	-
13705	SPARK_2367_C1	Klebsiella pneumoniae	strong	30	348744	818894	5544919	yes (262)	ambiguous_bases	ST3068	0	-	0	-	0	-	0	-	0	-	0	-	wzi216	KL119	ST3068	4	1	1	1	12	1	38	-	-	-	-	-	-	-	-	-	-	-	-	-	-	-	-	-
13706	SPARK_2368_C1	Klebsiella pneumoniae	strong	31	400610	616125	5359192	yes (789)	ambiguous_bases	ST111	0	-	0	-	0	-	0	-	0	-	0	-	wzi73	KL104	ST111	2	1	5	1	17	4	42	-	-	-	-	-	-	-	-	-	-	-	-	-	-	-	-	-
13707	SPARK_2369_C1	Klebsiella pneumoniae	strong	30	473918	828621	5358533	yes (416)	ambiguous_bases	ST111	0	-	0	-	0	-	0	-	0	-	0	-	wzi73	KL104	ST111	2	1	5	1	17	4	42	-	-	-	-	-	-	-	-	-	-	-	-	-	-	-	-	-
13708	SPARK_237_C1	Klebsiella pneumoniae	strong	17	1078288	1877409	5088244	yes (633)	ambiguous_bases	ST200	0	-	0	-	0	-	0	-	0	-	0	-	wzi50	KL15 (KL17,KL51,KL52)	ST200	2	1	2	1	12	1	68	-	-	-	-	-	-	-	-	-	-	-	-	-	-	-	-	-
13709	SPARK_2370_C2	Klebsiella pneumoniae	strong	27	471553	1357948	5364645	yes (547)	ambiguous_bases	ST5177	0	-	0	-	0	-	0	-	0	-	0	-	wzi42	KL42	ST5177	23	1	2	17	27	1	23	-	-	-	-	-	-	-	-	-	-	-	-	-	-	-	-	-
13717	SPARK_239_C1	Klebsiella pneumoniae	strong	26	376117	1552072	5267017	yes (72)	ambiguous_bases	ST46	0	-	0	-	0	-	0	-	0	-	0	-	wzi64	KL64	ST46	4	5	1	1	9	1	31	-	-	-	-	-	-	-	-	-	-	-	-	-	-	-	-	-
13721	SPARK_240_C1	Klebsiella pneumoniae	strong	17	1302662	1415184	5205084	yes (170)	ambiguous_bases	ST4272	0	-	0	-	0	-	0	-	0	-	0	-	wzi11	KL11	ST4272	2	180	101	26	12	1	25	-	-	-	-	-	-	-	-	-	-	-	-	-	-	-	-	-
13722	SPARK_240_C2	Klebsiella pneumoniae	strong	34	413632	1371199	5388727	yes (819)	ambiguous_bases	ST103	0	-	0	-	0	-	0	-	0	-	0	-	wzi59	KL3	ST103	4	1	1	1	7	1	6	-	-	-	-	-	-	-	-	-	-	-	-	-	-	-	-	-
13723	SPARK_241_C1	Klebsiella pneumoniae	strong	17	829577	1941264	5322364	yes (185)	ambiguous_bases	ST5108	0	-	0	-	0	-	0	-	0	-	0	-	wzi84	KL28	ST5108	2	3	1	39	7	1	12	-	-	-	-	-	-	-	-	-	-	-	-	-	-	-	-	-
13724	SPARK_241_C2	Klebsiella pneumoniae	strong	34	372902	1064590	5323321	yes (16)	ambiguous_bases	ST5161	0	-	0	-	0	-	0	-	0	-	0	-	wzi555	KL?	ST5161	4	1	1	3	9	4	4	-	-	-	-	-	-	-	-	-	-	-	-	-	-	-	-	-
13729	SPARK_2416_C2	Klebsiella pneumoniae	strong	23	392988	1426748	5349926	yes (413)	ambiguous_bases	ST1948	1	ybt 15; ICEKp11	230	-	0	-	0	-	0	-	0	-	wzi119	KL24	ST1948	2	1	2	144	10	1	19	6	15	22	4	1	37	34	14	1	4	17	-	-	-	-	-	-
13730	SPARK_2417_C1	Klebsiella pneumoniae	strong	25	405465	1428145	5337413	yes (85)	ambiguous_bases	ST1948	1	ybt 15; ICEKp11	230	-	0	-	0	-	0	-	0	-	wzi119	KL24	ST1948	2	1	2	144	10	1	19	6	15	22	4	1	37	34	14	1	4	17	-	-	-	-	-	-
13731	SPARK_2418_C1	Klebsiella pneumoniae	strong	22	446023	1648854	5335930	yes (387)	ambiguous_bases	ST1948	1	ybt 15; ICEKp11	230	-	0	-	0	-	0	-	0	-	wzi119	KL24	ST1948	2	1	2	144	10	1	19	6	15	22	4	1	37	34	14	1	4	17	-	-	-	-	-	-
13732	SPARK_242_C1	Klebsiella pneumoniae	strong	28	1346671	1626851	5385109	yes (522)	ambiguous_bases	ST969	0	-	0	-	0	-	0	-	0	-	0	-	-	-	ST969	4	1	2	36	9	10	14	-	-	-	-	-	-	-	-	-	-	-	-	-	-	-	-	-
13733	SPARK_242_C2	Klebsiella pneumoniae	strong	29	593868	1136873	5386269	yes (911)	ambiguous_bases	ST969	0	-	0	-	0	-	0	-	0	-	0	-	-	-	ST969	4	1	2	36	9	10	14	-	-	-	-	-	-	-	-	-	-	-	-	-	-	-	-	-
13734	SPARK_243_C1	Klebsiella pneumoniae	strong	39	463467	932059	5398354	yes (519)	ambiguous_bases	ST17	0	-	0	-	0	-	0	-	0	-	0	-	wzi141	KL25	ST17	2	1	1	1	4	4	4	-	-	-	-	-	-	-	-	-	-	-	-	-	-	-	-	-
13735	SPARK_244_C1	Klebsiella pneumoniae	strong	28	2949462	2949462	5416892	yes (179)	ambiguous_bases	ST1754	0	-	0	-	0	-	0	-	0	-	0	-	wzi322	KL62	ST1754	111	6	13	1	177	1	39	-	-	-	-	-	-	-	-	-	-	-	-	-	-	-	-	-
13736	SPARK_2442_C1	Klebsiella pneumoniae	strong	32	406190	1088504	5604222	yes (537)	ambiguous_bases	ST461	0	-	0	-	0	-	0	-	0	-	0	-	wzi133	KL25	ST461	3	1	13	34	63	1	64	-	-	-	-	-	-	-	-	-	-	-	-	-	-	-	-	-
13737	SPARK_2447_C1	Klebsiella pneumoniae	strong	16	1140284	1987413	5309244	yes (70)	ambiguous_bases	ST4729	0	-	0	-	0	-	0	-	0	-	0	-	wzi262	KL21	ST4729	4	1	1	1	7	1	660	-	-	-	-	-	-	-	-	-	-	-	-	-	-	-	-	-
13738	SPARK_2448_C2	Klebsiella pneumoniae	strong	41	365352	876917	5457996	yes (276)	ambiguous_bases	ST104	1	ybt 9; ICEKp3	183	-	0	-	0	-	0	-	0	-	wzi102	KL31?	ST104	2	3	1	1	2	1	43	5	11	6	5	1	25	37	9	5	5	11	-	-	-	-	-	-
13739	SPARK_245_C1	Klebsiella pneumoniae	strong	33	2949342	2949342	5415172	yes (560)	ambiguous_bases	ST1754	0	-	0	-	0	-	0	-	0	-	0	-	wzi322	KL62	ST1754	111	6	13	1	177	1	39	-	-	-	-	-	-	-	-	-	-	-	-	-	-	-	-	-
13740	SPARK_245_C2	Klebsiella pneumoniae	strong	28	415890	624266	5564763	yes (402)	ambiguous_bases	ST35	1	ybt 9; ICEKp3	180-1LV	-	0	-	0	-	0	-	0	-	wzi37	KL22/KL37	ST35	2	1	2	1	10	1	19	5	11	6	5	1	16	37*	9	5	5	133	-	-	-	-	-	-
13741	SPARK_246_C1	Klebsiella pneumoniae	strong	28	516888	798861	5427136	yes (261)	ambiguous_bases	ST37	0	-	0	-	0	-	0	-	0	-	0	-	wzi454	KL?	ST37	2	9	2	1	13	1	16	-	-	-	-	-	-	-	-	-	-	-	-	-	-	-	-	-
13742	SPARK_247_C1	Klebsiella pneumoniae	strong	18	1060408	1711736	5307927	yes (148)	ambiguous_bases	ST2459	0	-	0	-	0	-	0	-	0	-	0	-	-	-	ST2459	2	1	5	1	9	4	13	-	-	-	-	-	-	-	-	-	-	-	-	-	-	-	-	-
13743	SPARK_247_C2	Klebsiella pneumoniae	strong	50	349253	890810	5465616	yes (368)	ambiguous_bases	ST5109	0	-	0	-	0	-	0	-	0	-	0	-	wzi108	KL118	ST5109	2	1	1	1	1	4	10	-	-	-	-	-	-	-	-	-	-	-	-	-	-	-	-	-
13744	SPARK_248_C1	Klebsiella pneumoniae	strong	30	2949520	2949520	5412053	yes (154)	ambiguous_bases	ST1754	0	-	0	-	0	-	0	-	0	-	0	-	wzi322	KL62	ST1754	111	6	13	1	177	1	39	-	-	-	-	-	-	-	-	-	-	-	-	-	-	-	-	-
13745	SPARK_248_C2	Klebsiella pneumoniae	strong	31	2949682	2949682	5418318	yes (398)	ambiguous_bases	ST1754	0	-	0	-	0	-	0	-	0	-	0	-	wzi322	KL62	ST1754	111	6	13	1	177	1	39	-	-	-	-	-	-	-	-	-	-	-	-	-	-	-	-	-
13755	SPARK_250_C1	Klebsiella pneumoniae	strong	18	474300	1378507	5226284	yes (390)	ambiguous_bases	ST5110	0	-	0	-	0	-	0	-	0	-	0	-	wzi356	KL117	ST5110	2	1	1	36	13	1	38	-	-	-	-	-	-	-	-	-	-	-	-	-	-	-	-	-
13762	SPARK_251_C1	Klebsiella pneumoniae	strong	15	915141	2062713	5319328	yes (592)	ambiguous_bases	ST2459	0	-	0	-	0	-	0	-	0	-	0	-	wzi193	KL125	ST2459	2	1	5	1	9	4	13	-	-	-	-	-	-	-	-	-	-	-	-	-	-	-	-	-
13763	SPARK_251_C3	Klebsiella pneumoniae	strong	21	386315	1627512	5383034	yes (3)	ambiguous_bases	ST727	0	-	0	-	0	-	0	-	0	-	0	-	wzi83	KL23	ST727	2	9	2	1	7	1	16	-	-	-	-	-	-	-	-	-	-	-	-	-	-	-	-	-
13769	SPARK_252_C1	Klebsiella pneumoniae	strong	23	824434	1051395	5354152	yes (60)	ambiguous_bases	ST5093	0	-	0	-	0	-	0	-	0	-	0	-	-	-	ST5093	2	1	4	14	1	5	30	-	-	-	-	-	-	-	-	-	-	-	-	-	-	-	-	-
13770	SPARK_252_C2	Klebsiella pneumoniae	strong	24	500164	1210515	5440225	yes (223)	ambiguous_bases	ST661	0	-	0	-	0	-	0	-	0	-	0	-	wzi27	KL27	ST661	4	3	1	36	9	10	14	-	-	-	-	-	-	-	-	-	-	-	-	-	-	-	-	-
13771	SPARK_252_C3	Klebsiella pneumoniae	strong	20	778782	1262507	5441740	yes (493)	ambiguous_bases	ST661	0	-	0	-	0	-	0	-	0	-	0	-	wzi27	KL27	ST661	4	3	1	36	9	10	14	-	-	-	-	-	-	-	-	-	-	-	-	-	-	-	-	-
13772	SPARK_2520_C1	Klebsiella pneumoniae	strong	66	629220	1274109	5493148	yes (679)	ambiguous_bases	ST1017	0	-	0	-	0	-	0	-	0	-	0	-	wzi130	KL58	ST1017	2	2	2	1	1	4	34	-	-	-	-	-	-	-	-	-	-	-	-	-	-	-	-	-
13773	SPARK_253_C1	Klebsiella pneumoniae	strong	20	730112	1009183	5268753	yes (89)	ambiguous_bases	ST5111	0	-	0	-	0	-	0	-	0	-	0	-	wzi64	KL64	ST5111	2	4	394	26	7	27	9	-	-	-	-	-	-	-	-	-	-	-	-	-	-	-	-	-
13774	SPARK_253_C2	Klebsiella pneumoniae	strong	23	376132	1553514	5268360	yes (53)	ambiguous_bases	ST46	0	-	0	-	0	-	0	-	0	-	0	-	wzi64	KL64	ST46	4	5	1	1	9	1	31	-	-	-	-	-	-	-	-	-	-	-	-	-	-	-	-	-
13776	SPARK_2533_C1	Klebsiella pneumoniae	strong	25	554125	849735	5239142	yes (137)	ambiguous_bases	ST221	0	-	0	-	0	-	0	-	0	-	0	-	wzi39	KL39 (KL13)	ST221	2	5	1	6	9	1	10	-	-	-	-	-	-	-	-	-	-	-	-	-	-	-	-	-
13777	SPARK_2534_C1	Klebsiella pneumoniae	strong	31	405224	1164457	5410888	yes (203)	ambiguous_bases	ST5112	1	ybt 4; plasmid	65-2LV	-	0	-	0	-	0	-	0	-	wzi173	KL102 (KL149,KL155)	ST5112	2	1	65	2	7	1	2	23*	27	30	18	13	65	384*	9	18	26	35	-	-	-	-	-	-
13778	SPARK_2536_C1	Klebsiella pneumoniae	strong	54	366230	520047	5480310	yes (438)	ambiguous_bases	ST37	0	-	0	-	0	-	0	-	0	-	0	-	wzi474	KL?	ST37	2	9	2	1	13	1	16	-	-	-	-	-	-	-	-	-	-	-	-	-	-	-	-	-
13779	SPARK_2537_C1	Klebsiella pneumoniae	strong	58	217048	736587	5350749	yes (579)	ambiguous_bases	ST219	0	-	0	-	0	-	0	-	0	-	0	-	wzi122	KL121	ST219	2	1	2	3	27	1	39	-	-	-	-	-	-	-	-	-	-	-	-	-	-	-	-	-
13780	SPARK_2538_C1	Klebsiella pneumoniae	strong	45	334387	895954	5479315	yes (75)	ambiguous_bases	ST515	0	-	0	-	0	-	0	-	0	-	0	-	wzi202	KL127 (KL155)	ST515	2	1	1	1	1	1	4	-	-	-	-	-	-	-	-	-	-	-	-	-	-	-	-	-
13781	SPARK_254_C1	Klebsiella pneumoniae	strong	14	629973	2535880	5090280	yes (526)	ambiguous_bases	ST4721	0	-	0	-	0	-	0	-	0	-	0	-	wzi202	KL127 (KL155)	ST4721	2	3	2	1	10	1	2	-	-	-	-	-	-	-	-	-	-	-	-	-	-	-	-	-
13782	SPARK_2540_C1	Klebsiella pneumoniae	strong	24	741627	1759572	5392164	yes (788)	ambiguous_bases	ST5113	0	-	0	-	0	-	0	-	0	-	0	-	wzi468	KL?	ST5113	2	1	1	1	9	4	23	-	-	-	-	-	-	-	-	-	-	-	-	-	-	-	-	-
13783	SPARK_2555_C1	Klebsiella pneumoniae	strong	20	856349	1209584	5170438	yes (705)	ambiguous_bases	ST200	0	-	0	-	0	-	0	-	0	-	0	-	-	-	ST200	2	1	2	1	12	1	68	-	-	-	-	-	-	-	-	-	-	-	-	-	-	-	-	-
13786	SPARK_256_C1	Klebsiella pneumoniae	strong	20	499970	1639172	5177986	yes (1)	ambiguous_bases	ST5114	0	-	0	-	0	-	0	-	0	-	0	-	wzi360	KL122	ST5114	2	1	395	1	2	1	311	-	-	-	-	-	-	-	-	-	-	-	-	-	-	-	-	-
13788	SPARK_257_C1	Klebsiella pneumoniae	strong	32	2950286	2950286	5408832	yes (225)	ambiguous_bases	ST1754	0	-	0	-	0	-	0	-	0	-	0	-	wzi322	KL62	ST1754	111	6	13	1	177	1	39	-	-	-	-	-	-	-	-	-	-	-	-	-	-	-	-	-
13789	SPARK_257_C2	Klebsiella pneumoniae	strong	30	2949703	2949703	5410134	yes (142)	ambiguous_bases	ST1754	0	-	0	-	0	-	0	-	0	-	0	-	wzi322	KL62	ST1754	111	6	13	1	177	1	39	-	-	-	-	-	-	-	-	-	-	-	-	-	-	-	-	-
13792	SPARK_258_C1	Klebsiella pneumoniae	strong	23	375094	1229449	5296106	yes (60)	ambiguous_bases	ST37	1	ybt 10; ICEKp4 (truncated)	91-1LV	-	0	-	0	-	0	-	0	-	wzi14	KL14	ST37	2	9	2	1	13	1	16	3	12	4	3	3	85*-82%	85	3	10	42	2	-	-	-	-	-	-
13793	SPARK_258_C2	Klebsiella pneumoniae	strong	17	986865	1060132	5318887	yes (472)	ambiguous_bases	ST2459	0	-	0	-	0	-	0	-	0	-	0	-	wzi193	KL125	ST2459	2	1	5	1	9	4	13	-	-	-	-	-	-	-	-	-	-	-	-	-	-	-	-	-
13816	SPARK_262_C1	Klebsiella pneumoniae	strong	15	980269	1917204	5088434	yes (282)	ambiguous_bases	ST200	0	-	0	-	0	-	0	-	0	-	0	-	wzi493	KL?	ST200	2	1	2	1	12	1	68	-	-	-	-	-	-	-	-	-	-	-	-	-	-	-	-	-
13817	SPARK_262_C2	Klebsiella pneumoniae	strong	23	563627	1103455	5353796	yes (90)	ambiguous_bases	ST5093	0	-	0	-	0	-	0	-	0	-	0	-	-	-	ST5093	2	1	4	14	1	5	30	-	-	-	-	-	-	-	-	-	-	-	-	-	-	-	-	-
13819	SPARK_263_C1	Klebsiella pneumoniae	strong	15	954704	981816	5110098	yes (151)	ambiguous_bases	ST200	0	-	0	-	0	-	0	-	0	-	0	-	wzi385	KL22/KL37	ST200	2	1	2	1	12	1	68	-	-	-	-	-	-	-	-	-	-	-	-	-	-	-	-	-
13820	SPARK_2633_C1	Klebsiella pneumoniae	strong	27	489345	1566874	5325479	yes (169)	ambiguous_bases	ST46	0	-	0	-	0	-	0	-	0	-	0	-	wzi64	KL64	ST46	4	5	1	1	9	1	31	-	-	-	-	-	-	-	-	-	-	-	-	-	-	-	-	-
13822	SPARK_2639_C1	Klebsiella pneumoniae	strong	46	330351	551522	5526013	yes (72)	ambiguous_bases	ST1310	0	-	0	-	0	-	0	-	0	-	0	-	-	-	ST1310	14	1	2	1	21	1	1	-	-	-	-	-	-	-	-	-	-	-	-	-	-	-	-	-
13823	SPARK_264_C1	Klebsiella pneumoniae	strong	34	359546	775194	5511938	yes (281)	ambiguous_bases	ST187	0	-	0	-	0	-	0	-	0	-	0	-	wzi42	KL42	ST187	23	31	2	1	9	4	23	-	-	-	-	-	-	-	-	-	-	-	-	-	-	-	-	-
13824	SPARK_264_C2	Klebsiella pneumoniae	strong	12	1040324	1919757	5173363	yes (144)	ambiguous_bases	ST857	0	-	0	-	0	-	0	-	0	-	0	-	wzi241	KL13	ST857	2	35	2	35	56	24	19	-	-	-	-	-	-	-	-	-	-	-	-	-	-	-	-	-
13825	SPARK_2640_C1	Klebsiella pneumoniae	strong	33	466023	1180186	5371713	yes (367)	ambiguous_bases	ST37	0	-	0	-	0	-	0	-	0	-	0	-	wzi50	KL15 (KL17,KL51,KL52)	ST37	2	9	2	1	13	1	16	-	-	-	-	-	-	-	-	-	-	-	-	-	-	-	-	-
13826	SPARK_2641_C1	Klebsiella pneumoniae	strong	66	376588	789503	5735050	yes (68)	ambiguous_bases	ST29	0	-	0	-	0	-	0	-	0	-	0	-	wzi85	KL30	ST29	2	3	2	2	6	4	4	-	-	-	-	-	-	-	-	-	-	-	-	-	-	-	-	-
13828	SPARK_2644_C1	Klebsiella pneumoniae	strong	45	423350	1556473	5398617	yes (450)	ambiguous_bases	ST4074	0	-	0	-	0	-	0	-	0	-	0	-	wzi94	KL62	ST4074	14	2	1	1	1	94	211	-	-	-	-	-	-	-	-	-	-	-	-	-	-	-	-	-
13829	SPARK_2646_C2	Klebsiella pneumoniae	strong	44	454386	734881	5858093	yes (385)	ambiguous_bases	ST1662	0	-	0	-	0	-	0	-	0	-	0	-	wzi177	KL125 (KL114)	ST1662	4	1	1	1	3	44	4	-	-	-	-	-	-	-	-	-	-	-	-	-	-	-	-	-
13830	SPARK_2647_C2	Klebsiella pneumoniae	strong	23	977699	1936005	5449965	yes (375)	ambiguous_bases	ST13	0	-	0	-	0	-	0	-	0	-	0	-	wzi274	KL30	ST13	2	3	1	1	10	1	19	-	-	-	-	-	-	-	-	-	-	-	-	-	-	-	-	-
13831	SPARK_2648_C1	Klebsiella pneumoniae	strong	19	473744	1653804	5181462	yes (801)	ambiguous_bases	ST4356	0	-	0	-	0	-	0	-	0	-	0	-	wzi56	KL55	ST4356	159	31	1	47	10	4	631	-	-	-	-	-	-	-	-	-	-	-	-	-	-	-	-	-
13832	SPARK_2649_C1	Klebsiella pneumoniae	strong	71	295064	875069	5555267	yes (25)	ambiguous_bases	ST34	0	-	0	-	0	-	0	-	0	-	0	-	wzi236	KL10	ST34	2	3	6	1	9	7	4	-	-	-	-	-	-	-	-	-	-	-	-	-	-	-	-	-
13833	SPARK_265_C1	Klebsiella pneumoniae	strong	15	558817	996924	5317593	yes (458)	ambiguous_bases	ST1017	0	-	0	-	0	-	0	-	0	-	0	-	wzi130	KL58	ST1017	2	2	2	1	1	4	34	-	-	-	-	-	-	-	-	-	-	-	-	-	-	-	-	-
13834	SPARK_2655_C1	Klebsiella pneumoniae	strong	13	1023456	2049325	5314891	yes (446)	ambiguous_bases	ST1775	1	ybt 7; ICEKp7	67-3LV	-	0	-	0	-	0	-	0	-	wzi28	KL28	ST1775	2	1	159	1	7	1	295	24	11	34	33	1*	75	73*	9	20	31	284	-	-	-	-	-	-
13835	SPARK_2656_C1	Klebsiella pneumoniae	strong	26	404934	831530	5197654	yes (717)	ambiguous_bases	ST211	1	ybt 10; ICEKp4	467-6LV	-	0	-	0	-	0	-	0	-	wzi50	KL15 (KL17,KL51,KL52)	ST211	2	1	2	42	26	4	18	3*	3	4	3	3*	341*	7*	110	3	3	2	-	-	-	-	-	-
13836	SPARK_2656_C2	Klebsiella pneumoniae	strong	22	481623	1113392	5198711	yes (856)	ambiguous_bases	ST211	1	ybt 10; ICEKp4	467-6LV	-	0	-	0	-	0	-	0	-	wzi50	KL15 (KL17,KL51,KL52)	ST211	2	1	2	42	26	4	18	3*	3	4	3	3*	341*	7*	110	3	3	2	-	-	-	-	-	-
13837	SPARK_2659_C1	Klebsiella pneumoniae	strong	20	756317	1057353	5261280	yes (431)	ambiguous_bases	ST2406	0	-	0	-	0	-	0	-	0	-	0	-	wzi316	KL6	ST2406	3	106	20	18	271	4	4	-	-	-	-	-	-	-	-	-	-	-	-	-	-	-	-	-
13838	SPARK_266_C1	Klebsiella pneumoniae	strong	18	776923	1498682	5484326	yes (520)	ambiguous_bases	ST2459	0	-	0	-	0	-	0	-	0	-	0	-	wzi193	KL125	ST2459	2	1	5	1	9	4	13	-	-	-	-	-	-	-	-	-	-	-	-	-	-	-	-	-
13839	SPARK_266_C2	Klebsiella pneumoniae	strong	20	783454	1482851	5355020	yes (519)	ambiguous_bases	ST4007	0	-	0	-	0	-	0	-	0	-	0	-	wzi380	KL158	ST4007	2	1	1	1	12	6	68	-	-	-	-	-	-	-	-	-	-	-	-	-	-	-	-	-
13840	SPARK_2663_C1	Klebsiella pneumoniae	strong	26	491644	949495	5429226	yes (462)	ambiguous_bases	ST1962	0	-	0	-	0	-	0	-	0	-	0	-	wzi468	KL?	ST1962	2	1	65	1	240	4	43	-	-	-	-	-	-	-	-	-	-	-	-	-	-	-	-	-
13841	SPARK_2664_C1	Klebsiella pneumoniae	strong	30	537414	1706739	5495589	yes (7)	ambiguous_bases	ST5115	0	-	0	-	0	-	0	-	0	-	0	-	wzi216	KL119	ST5115	2	1	1	26	1	24	43	-	-	-	-	-	-	-	-	-	-	-	-	-	-	-	-	-
13842	SPARK_2665_C1	Klebsiella pneumoniae	strong	24	939617	1929576	5533278	yes (411)	ambiguous_bases	ST147	0	-	0	-	0	-	0	-	0	-	0	-	wzi64	KL64	ST147	3	4	6	1	7	4	38	-	-	-	-	-	-	-	-	-	-	-	-	-	-	-	-	-
13843	SPARK_2668_C1	Klebsiella pneumoniae	strong	31	370417	1134851	5802205	yes (486)	ambiguous_bases	ST5	4	ybt 2; ICEKp1	324-1LV	-	0	iuc 3	25	iro 3 (truncated)	7	rmp 3; ICEKp1	32	-	wzi112	KL13 (KL39)	ST5	2	2	1	1	3	3	3	8	7	9*	6	5	13	36	6	7	7	6	-	-	-	-	-	-
13844	SPARK_2676_C1	Klebsiella pneumoniae	strong	21	883682	1090020	5259331	yes (661)	ambiguous_bases	ST2406	0	-	0	-	0	-	0	-	0	-	0	-	wzi316	KL6	ST2406	3	106	20	18	271	4	4	-	-	-	-	-	-	-	-	-	-	-	-	-	-	-	-	-
13845	SPARK_268_C1	Klebsiella pneumoniae	strong	31	2949283	2949283	5410677	yes (217)	ambiguous_bases	ST1754	0	-	0	-	0	-	0	-	0	-	0	-	wzi322	KL62	ST1754	111	6	13	1	177	1	39	-	-	-	-	-	-	-	-	-	-	-	-	-	-	-	-	-
13846	SPARK_2685_C1	Klebsiella pneumoniae	strong	30	407053	1194233	5427193	yes (746)	ambiguous_bases	ST37	1	ybt 15; ICEKp11	378	-	0	-	0	-	0	-	0	-	wzi96	KL38	ST37	2	9	2	1	13	1	16	6	15	22	4	1	37	44	14	1	4	17	-	-	-	-	-	-
13847	SPARK_2686_C1	Klebsiella pneumoniae	strong	64	369061	820623	5740950	yes (409)	ambiguous_bases	ST5116	0	-	0	-	0	-	0	-	0	-	0	-	wzi16	KL16 (KL143)	ST5116	2	1	1	1	7	4	472	-	-	-	-	-	-	-	-	-	-	-	-	-	-	-	-	-
13848	SPARK_2687_C1	Klebsiella pneumoniae	strong	28	409990	1990775	5407353	yes (326)	ambiguous_bases	ST25	4	ybt 2; ICEKp1	529-2LV	-	0	iuc 3	88	iro 3 (truncated)	7-1LV	rmp 3; ICEKp1	47	-	wzi72	KL2	ST25	2	1	1	1	10	4	13	8	7	9	6	5	446*	1	6	7	7	6*	-	-	-	-	-	-
13849	SPARK_2688_C1	Klebsiella pneumoniae	strong	48	373411	1194427	5429450	yes (483)	ambiguous_bases	ST37	1	ybt 15; ICEKp11	378	-	0	-	0	-	0	-	0	-	wzi96	KL38	ST37	2	9	2	1	13	1	16	6	15	22	4	1	37	44	14	1	4	17	-	-	-	-	-	-
13850	SPARK_2689_C1	Klebsiella pneumoniae	strong	62	226920	808389	5811109	yes (414)	ambiguous_bases	ST3041	0	-	0	-	0	-	0	-	0	-	0	-	wzi273	KL30	ST3041	2	1	1	1	9	1	89	-	-	-	-	-	-	-	-	-	-	-	-	-	-	-	-	-
13851	SPARK_269_C1	Klebsiella pneumoniae	strong	28	482429	790042	5564092	yes (407)	ambiguous_bases	ST35	1	ybt 9; ICEKp3	180-1LV	-	0	-	0	-	0	-	0	-	wzi37	KL22/KL37	ST35	2	1	2	1	10	1	19	5	11	6	5	1	16	37*	9	5	5	133	-	-	-	-	-	-
13852	SPARK_269_C2	Klebsiella pneumoniae	strong	34	335256	764886	5384223	yes (627)	ambiguous_bases	ST290	0	-	0	-	0	-	0	-	0	-	0	-	wzi21	KL21	ST290	2	1	1	37	10	1	86	-	-	-	-	-	-	-	-	-	-	-	-	-	-	-	-	-
13853	SPARK_2690_C1	Klebsiella pneumoniae	strong	63	217823	809765	5809877	yes (360)	ambiguous_bases	ST3041	0	-	0	-	0	-	0	-	0	-	0	-	wzi273	KL30	ST3041	2	1	1	1	9	1	89	-	-	-	-	-	-	-	-	-	-	-	-	-	-	-	-	-
13854	SPARK_2690_C2	Klebsiella pneumoniae	strong	64	217826	807939	5810444	yes (536)	ambiguous_bases	ST3041	0	-	0	-	0	-	0	-	0	-	0	-	wzi273	KL30	ST3041	2	1	1	1	9	1	89	-	-	-	-	-	-	-	-	-	-	-	-	-	-	-	-	-
13855	SPARK_2693_C1	Klebsiella pneumoniae	strong	21	1033092	1627199	5189619	yes (305)	ambiguous_bases	ST17	0	-	0	-	0	-	0	-	0	-	0	-	wzi82	KL23 (KL18, KL38)	ST17	2	1	1	1	4	4	4	-	-	-	-	-	-	-	-	-	-	-	-	-	-	-	-	-
13857	SPARK_2697_C2	Klebsiella pneumoniae	strong	12	1057041	1888239	5196278	yes (474)	ambiguous_bases	ST76	0	-	0	-	0	-	0	-	0	-	0	-	wzi102	KL31?	ST76	4	1	1	1	21	1	35	-	-	-	-	-	-	-	-	-	-	-	-	-	-	-	-	-
13858	SPARK_2700_C1	Klebsiella pneumoniae	strong	18	613143	1542136	5156170	yes (932)	ambiguous_bases	ST2715	0	-	0	-	0	-	0	-	0	-	0	-	wzi130	KL58	ST2715	2	3	1	1	7	4	23	-	-	-	-	-	-	-	-	-	-	-	-	-	-	-	-	-
13859	SPARK_2703_C1	Klebsiella pneumoniae	strong	21	530135	1144387	5217080	yes (278)	ambiguous_bases	ST629	0	-	0	-	0	-	0	-	0	-	0	-	wzi368	KL134	ST629	2	3	87	1	12	1	26	-	-	-	-	-	-	-	-	-	-	-	-	-	-	-	-	-
13860	SPARK_2709_C1	Klebsiella pneumoniae	strong	58	210260	534025	5224900	yes (390)	ambiguous_bases	ST5117	0	-	0	-	0	-	0	-	0	-	0	-	wzi433	KL35	ST5117	2	1	1	1	10	4	6	-	-	-	-	-	-	-	-	-	-	-	-	-	-	-	-	-
13862	SPARK_2711_C1	Klebsiella pneumoniae	strong	26	473300	808922	5398824	yes (994)	ambiguous_bases	ST1574	0	-	0	-	0	-	0	-	0	-	0	-	wzi24	KL24 (KL54,KL55)	ST1574	10	1	11	1	26	8	43	-	-	-	-	-	-	-	-	-	-	-	-	-	-	-	-	-
13863	SPARK_2716_C1	Klebsiella pneumoniae	strong	31	619615	1338528	5369597	yes (522)	ambiguous_bases	ST37	0	-	0	-	0	-	0	-	0	-	0	-	wzi14	KL14	ST37	2	9	2	1	13	1	16	-	-	-	-	-	-	-	-	-	-	-	-	-	-	-	-	-
13865	SPARK_2724_C1	Klebsiella pneumoniae	strong	29	596908	818330	5300940	yes (13)	ambiguous_bases	ST4725	0	-	0	-	0	-	0	-	0	-	0	-	wzi114	KL30 (KL2, KL8, KL111)	ST4725	2	5	2	1	9	1	4	-	-	-	-	-	-	-	-	-	-	-	-	-	-	-	-	-
13868	SPARK_2736_C1	Klebsiella pneumoniae	strong	34	370806	901661	5319423	yes (820)	ambiguous_bases	ST1818	0	-	0	-	0	-	0	-	0	-	0	-	wzi193	KL125	ST1818	10	1	5	1	7	4	112	-	-	-	-	-	-	-	-	-	-	-	-	-	-	-	-	-
13870	SPARK_2745_C2	Klebsiella pneumoniae	strong	18	618946	1792226	5209038	yes (748)	ambiguous_bases	ST290	1	ybt 14; ICEKp5	393	-	0	-	0	-	0	-	0	-	wzi21	KL21	ST290	2	1	1	37	10	1	86	81	4	5	4	1	8	243	2	4	4	2	-	-	-	-	-	-
13871	SPARK_2747_C3	Klebsiella pneumoniae	strong	21	455565	917150	5210125	yes (846)	ambiguous_bases	ST290	1	ybt 14; ICEKp5	393	-	0	-	0	-	0	-	0	-	wzi21	KL21	ST290	2	1	1	37	10	1	86	81	4	5	4	1	8	243	2	4	4	2	-	-	-	-	-	-
13874	SPARK_2767_C2	Klebsiella pneumoniae	strong	26	393904	1565199	5309539	yes (318)	ambiguous_bases	ST46	0	-	0	-	0	-	0	-	0	-	0	-	wzi64	KL64	ST46	4	5	1	1	9	1	31	-	-	-	-	-	-	-	-	-	-	-	-	-	-	-	-	-
13875	SPARK_2769_C2	Klebsiella pneumoniae	strong	41	366999	1247146	5411706	yes (124)	ambiguous_bases	ST46	0	-	0	-	0	-	0	-	0	-	0	-	wzi64	KL64	ST46	4	5	1	1	9	1	31	-	-	-	-	-	-	-	-	-	-	-	-	-	-	-	-	-
13877	SPARK_2770_C2	Klebsiella pneumoniae	strong	19	509008	1131001	5228516	yes (430)	ambiguous_bases	ST5149	0	-	0	-	0	-	0	-	0	-	0	-	wzi8	KL8 (KL22/37)	ST5149	3	5	2	1	16	1	12	-	-	-	-	-	-	-	-	-	-	-	-	-	-	-	-	-
13878	SPARK_2772_C2	Klebsiella pneumoniae	strong	17	458073	1457217	5143854	yes (359)	ambiguous_bases	ST200	0	-	0	-	0	-	0	-	0	-	0	-	wzi83	KL23	ST200	2	1	2	1	12	1	68	-	-	-	-	-	-	-	-	-	-	-	-	-	-	-	-	-
13879	SPARK_2775_C3	Klebsiella pneumoniae	strong	17	1408510	1914574	5217134	yes (351)	ambiguous_bases	ST1537	0	-	0	-	0	-	0	-	0	-	0	-	wzi64	KL64	ST1537	2	1	2	1	12	1	46	-	-	-	-	-	-	-	-	-	-	-	-	-	-	-	-	-
13880	SPARK_2778_C1	Klebsiella pneumoniae	strong	18	730397	1420399	5196833	yes (71)	ambiguous_bases	ST5119	0	-	0	-	0	-	0	-	0	-	0	-	wzi64	KL64	ST5119	2	3	10	1	4	4	4	-	-	-	-	-	-	-	-	-	-	-	-	-	-	-	-	-
13881	SPARK_278_C1	Klebsiella pneumoniae	strong	18	983927	1645900	5213676	yes (591)	ambiguous_bases	ST3049	0	-	0	-	0	-	0	-	0	-	0	-	wzi56	KL55	ST3049	2	1	2	1	325	1	68	-	-	-	-	-	-	-	-	-	-	-	-	-	-	-	-	-
13882	SPARK_278_C2	Klebsiella pneumoniae	strong	15	984134	1884048	5197470	yes (463)	ambiguous_bases	ST200	0	-	0	-	0	-	0	-	0	-	0	-	wzi150	KL163 (KL27,KL46)	ST200	2	1	2	1	12	1	68	-	-	-	-	-	-	-	-	-	-	-	-	-	-	-	-	-
13883	SPARK_278_C3	Klebsiella pneumoniae	strong	22	1213416	1456089	5242410	yes (390)	ambiguous_bases	ST176	0	-	0	-	0	-	0	-	0	-	0	-	wzi112	KL13 (KL39)	ST176	2	3	1	26	7	27	9	-	-	-	-	-	-	-	-	-	-	-	-	-	-	-	-	-
13884	SPARK_2781_C1	Klebsiella pneumoniae	strong	20	658286	1307873	5222835	yes (217)	ambiguous_bases	ST5165	0	-	0	-	0	-	0	-	0	-	0	-	-	-	ST5165	4	2	2	1	12	1	12	-	-	-	-	-	-	-	-	-	-	-	-	-	-	-	-	-
13885	SPARK_279_C1	Klebsiella pneumoniae	strong	31	611425	1096913	5260335	yes (214)	ambiguous_bases	ST4742	0	-	0	-	0	-	0	-	0	-	0	-	wzi5	KL5	ST4742	4	1	2	36	12	1	14	-	-	-	-	-	-	-	-	-	-	-	-	-	-	-	-	-
13886	SPARK_279_C2	Klebsiella pneumoniae	strong	35	565486	796475	5436566	yes (681)	ambiguous_bases	ST5177	0	-	0	-	0	-	0	-	0	-	0	-	wzi42	KL42	ST5177	23	1	2	17	27	1	23	-	-	-	-	-	-	-	-	-	-	-	-	-	-	-	-	-
13887	SPARK_2799_C1	Klebsiella pneumoniae	strong	22	1422411	1466590	5191648	yes (190)	ambiguous_bases	ST3849	0	-	0	-	0	-	0	-	0	-	0	-	wzi16	KL16 (KL143)	ST3849	2	3	1	1	12	1	22	-	-	-	-	-	-	-	-	-	-	-	-	-	-	-	-	-
13889	SPARK_2801_C2	Klebsiella pneumoniae	strong	21	1021091	1150046	5224943	yes (426)	ambiguous_bases	ST4642	0	-	0	-	0	-	0	-	0	-	0	-	-	-	ST4642	2	31	2	1	9	4	23	-	-	-	-	-	-	-	-	-	-	-	-	-	-	-	-	-
13890	SPARK_281_C1	Klebsiella pneumoniae	strong	63	209410	794706	5553535	yes (149)	ambiguous_bases	ST46	0	-	0	-	0	-	0	-	0	-	0	-	wzi466	KL?	ST46	4	5	1	1	9	1	31	-	-	-	-	-	-	-	-	-	-	-	-	-	-	-	-	-
13891	SPARK_2810_C1	Klebsiella pneumoniae	strong	42	597707	726751	5517529	yes (16)	ambiguous_bases	ST20	1	ybt 6; ICEKp5	63-5LV	-	0	-	0	-	0	-	0	-	wzi24	KL24 (KL54,KL55)	ST20	2	3	1	1	4	4	4	22	22	6	24	80	366*	51*	9	17	5*	225	-	-	-	-	-	-
13892	SPARK_2812_C1	Klebsiella pneumoniae	strong	21	723639	1363706	5231014	yes (325)	ambiguous_bases	ST607	0	-	0	-	0	-	0	-	0	-	0	-	-	-	ST607	2	1	2	80	10	1	155	-	-	-	-	-	-	-	-	-	-	-	-	-	-	-	-	-
13893	SPARK_2816_C1	Klebsiella pneumoniae	strong	88	290461	627126	5574592	yes (246)	ambiguous_bases	ST252	0	-	0	-	0	-	0	-	0	-	0	-	-	-	ST252	2	5	1	1	9	1	6	-	-	-	-	-	-	-	-	-	-	-	-	-	-	-	-	-
13895	SPARK_2820_C1	Klebsiella pneumoniae	strong	87	326559	627288	5576554	yes (382)	ambiguous_bases	ST252	0	-	0	-	0	-	0	-	0	-	0	-	-	-	ST252	2	5	1	1	9	1	6	-	-	-	-	-	-	-	-	-	-	-	-	-	-	-	-	-
13896	SPARK_2821_C1	Klebsiella pneumoniae	strong	16	777040	1464264	5206550	yes (10)	ambiguous_bases	ST2	0	-	0	-	0	-	0	-	0	-	0	-	wzi50	KL15 (KL17,KL51,KL52)	ST2	3	4	1	1	9	4	17	-	-	-	-	-	-	-	-	-	-	-	-	-	-	-	-	-
13897	SPARK_2823_C1	Klebsiella pneumoniae	strong	20	984173	1605442	5098942	yes (75)	ambiguous_bases	ST200	0	-	0	-	0	-	0	-	0	-	0	-	wzi150	KL163 (KL27,KL46)	ST200	2	1	2	1	12	1	68	-	-	-	-	-	-	-	-	-	-	-	-	-	-	-	-	-
13898	SPARK_2824_C1	Klebsiella pneumoniae	strong	16	1018401	1872170	5085913	yes (1)	ambiguous_bases	ST1661	0	-	0	-	0	-	0	-	0	-	0	-	wzi118	KL146	ST1661	2	1	1	2	89	4	4	-	-	-	-	-	-	-	-	-	-	-	-	-	-	-	-	-
13899	SPARK_2829_C1	Klebsiella pneumoniae	strong	22	481170	993203	5306849	yes (74)	ambiguous_bases	ST423	0	-	0	-	0	-	0	-	0	-	0	-	wzi8	KL8 (KL22/37)	ST423	2	9	2	65	13	1	16	-	-	-	-	-	-	-	-	-	-	-	-	-	-	-	-	-
13901	SPARK_2831_C1	Klebsiella pneumoniae	strong	18	980714	2533567	5307493	yes (266)	ambiguous_bases	ST5120	0	-	0	-	0	-	0	-	0	-	0	-	wzi417	KL151 (KL46)	ST5120	2	1	1	1	1	1	62	-	-	-	-	-	-	-	-	-	-	-	-	-	-	-	-	-
13902	SPARK_2833_C1	Klebsiella pneumoniae	strong	16	1000290	1930968	5120226	yes (80)	ambiguous_bases	ST17	0	-	0	-	0	-	0	-	0	-	0	-	wzi82	KL23 (KL18, KL38)	ST17	2	1	1	1	4	4	4	-	-	-	-	-	-	-	-	-	-	-	-	-	-	-	-	-
13903	SPARK_2834_C1	Klebsiella pneumoniae	strong	21	733758	1612301	5373098	yes (368)	ambiguous_bases	ST1731	0	-	0	-	0	-	0	-	0	-	0	-	wzi162	KL122	ST1731	4	1	20	1	7	4	91	-	-	-	-	-	-	-	-	-	-	-	-	-	-	-	-	-
13904	SPARK_2836_C1	Klebsiella pneumoniae	strong	18	760528	1949012	5237928	yes (297)	ambiguous_bases	ST4584	0	-	0	-	0	-	0	-	0	-	0	-	wzi180	KL116	ST4584	10	3	2	17	1	1	13	-	-	-	-	-	-	-	-	-	-	-	-	-	-	-	-	-
13905	SPARK_2837_C1	Klebsiella pneumoniae	strong	22	651084	1188590	5155322	yes (213)	ambiguous_bases	ST5121	0	-	0	-	0	-	0	-	0	-	0	-	wzi114	KL30 (KL2, KL8, KL111)	ST5121	2	1	1	1	167	1	31	-	-	-	-	-	-	-	-	-	-	-	-	-	-	-	-	-
13906	SPARK_2838_C1	Klebsiella pneumoniae	strong	33	435108	1276720	5373103	yes (197)	ambiguous_bases	ST870	0	-	0	-	0	-	0	-	0	-	0	-	wzi137	KL17	ST870	2	6	1	1	147	1	31	-	-	-	-	-	-	-	-	-	-	-	-	-	-	-	-	-
13907	SPARK_2839_C1	Klebsiella pneumoniae	strong	66	381514	1278614	5453470	yes (926)	ambiguous_bases	ST229	0	-	0	-	0	-	0	-	0	-	0	-	wzi212	KL113	ST229	4	6	1	1	8	1	56	-	-	-	-	-	-	-	-	-	-	-	-	-	-	-	-	-
13910	SPARK_2840_C1	Klebsiella pneumoniae	strong	15	992066	1860935	5373610	yes (149)	ambiguous_bases	ST29	0	-	0	-	0	-	0	-	0	-	0	-	wzi212	KL113	ST29	2	3	2	2	6	4	4	-	-	-	-	-	-	-	-	-	-	-	-	-	-	-	-	-
13911	SPARK_2841_C1	Klebsiella pneumoniae	strong	22	427819	1138363	5231239	yes (165)	ambiguous_bases	ST262	0	-	0	-	0	-	0	-	0	-	0	-	wzi7	KL7	ST262	2	1	1	1	10	4	43	-	-	-	-	-	-	-	-	-	-	-	-	-	-	-	-	-
13912	SPARK_2842_C1	Klebsiella pneumoniae	strong	21	598023	1398568	5165377	yes (419)	ambiguous_bases	ST1408	0	-	0	-	0	-	0	-	0	-	0	-	wzi209	KL47	ST1408	2	9	1	1	4	4	129	-	-	-	-	-	-	-	-	-	-	-	-	-	-	-	-	-
13913	SPARK_2845_C1	Klebsiella pneumoniae	strong	17	746154	1209448	5228933	yes (5)	ambiguous_bases	ST163	0	-	0	-	0	-	0	-	0	-	0	-	wzi8	KL8 (KL22/37)	ST163	2	1	1	1	9	1	12	-	-	-	-	-	-	-	-	-	-	-	-	-	-	-	-	-
13915	SPARK_2850_C2	Klebsiella pneumoniae	strong	19	459886	903603	5216289	yes (69)	ambiguous_bases	ST992	0	-	0	-	0	-	0	-	0	-	0	-	wzi484	KL?	ST992	2	1	1	18	10	4	6	-	-	-	-	-	-	-	-	-	-	-	-	-	-	-	-	-
13916	SPARK_2852_C1	Klebsiella pneumoniae	strong	53	339114	534871	5537251	yes (415)	ambiguous_bases	ST1726	0	-	0	-	0	-	0	-	0	-	0	-	wzi81	KL81 (KL120)	ST1726	2	1	1	117	10	4	18	-	-	-	-	-	-	-	-	-	-	-	-	-	-	-	-	-
13917	SPARK_2859_C1	Klebsiella pneumoniae	strong	37	399588	1333906	5450452	yes (155)	ambiguous_bases	ST1198	0	-	0	-	0	-	0	-	0	-	0	-	wzi101	KL24	ST1198	2	9	2	1	9	1	4	-	-	-	-	-	-	-	-	-	-	-	-	-	-	-	-	-
13918	SPARK_2860_C1	Klebsiella pneumoniae	strong	37	371981	704815	5463049	yes (902)	ambiguous_bases	ST39	0	-	0	-	0	-	0	-	0	-	0	-	wzi83	KL23	ST39	2	1	2	4	9	1	14	-	-	-	-	-	-	-	-	-	-	-	-	-	-	-	-	-
13919	SPARK_2861_C1	Klebsiella pneumoniae	strong	41	269024	709737	5341957	yes (396)	ambiguous_bases	ST558	0	-	0	-	0	-	0	-	0	-	0	-	wzi59	KL3	ST558	4	1	6	12	1	2	12	-	-	-	-	-	-	-	-	-	-	-	-	-	-	-	-	-
13920	SPARK_2869_C1	Klebsiella pneumoniae	strong	45	304733	710660	5343568	yes (420)	ambiguous_bases	ST558	0	-	0	-	0	-	0	-	0	-	0	-	wzi59	KL3	ST558	4	1	6	12	1	2	12	-	-	-	-	-	-	-	-	-	-	-	-	-	-	-	-	-
13922	SPARK_2873_C2	Klebsiella pneumoniae	strong	53	295671	485597	5307101	yes (119)	ambiguous_bases	ST5122	0	-	0	-	0	-	0	-	0	-	0	-	wzi24	KL24 (KL54,KL55)	ST5122	2	3	1	156	4	4	4	-	-	-	-	-	-	-	-	-	-	-	-	-	-	-	-	-
13924	SPARK_2876_C1	Klebsiella pneumoniae	strong	32	1019191	2041357	5603228	yes (520)	ambiguous_bases	ST485	1	ybt 10; ICEKp4 (truncated)	78-1LV	-	0	-	0	-	0	-	0	-	-	-	ST485	2	1	1	1	7	1	12	3	12	4	11	3	21*-63%	18	3	10	16	2	-	-	-	-	-	-
13925	SPARK_2877_C1	Klebsiella pneumoniae	strong	23	616952	1032242	5229224	yes (415)	ambiguous_bases	ST5123	0	-	0	-	0	-	0	-	0	-	0	-	-	-	ST5123	2	6	10	1	1	10	25	-	-	-	-	-	-	-	-	-	-	-	-	-	-	-	-	-
13926	SPARK_2879_C1	Klebsiella pneumoniae	strong	29	473195	977144	5467431	yes (3)	ambiguous_bases	ST45	1	ybt 10; ICEKp4	78-1LV	-	0	-	0	-	0	-	0	-	wzi472	KL?	ST45	2	1	1	6	7	1	12	3	12	4*	11	3	21	18	3	10	16	2	-	-	-	-	-	-
13928	SPARK_2881_C1	Klebsiella pneumoniae	strong	33	410573	906961	5468840	yes (571)	ambiguous_bases	ST37	0	-	0	-	0	-	0	-	0	-	0	-	wzi108	KL118	ST37	2	9	2	1	13	1	16	-	-	-	-	-	-	-	-	-	-	-	-	-	-	-	-	-
13951	SPARK_2927_C1	Klebsiella pneumoniae	strong	72	710474	1643512	5814844	yes (430)	ambiguous_bases	ST193	0	-	0	-	0	-	0	-	0	-	0	-	wzi275	KL30 (KL38)	ST193	2	3	2	2	48	4	4	-	-	-	-	-	-	-	-	-	-	-	-	-	-	-	-	-
13954	SPARK_2940_C1	Klebsiella pneumoniae	strong	36	418964	1121756	5557449	yes (1)	ambiguous_bases	ST307	1	ybt 10; ICEKp4	384	-	0	-	0	-	0	-	0	-	wzi173	KL102 (KL149,KL155)	ST307	4	1	2	52	1	1	7	16	12	4	3	3	61	54	3	10	9	39	-	-	-	-	-	-
13983	SPARK_325_C1	Klebsiella pneumoniae	strong	37	421654	769835	5560539	yes (144)	ambiguous_bases	ST37	0	-	0	-	0	-	0	-	0	-	0	-	wzi12	KL12	ST37	2	9	2	1	13	1	16	-	-	-	-	-	-	-	-	-	-	-	-	-	-	-	-	-
13984	SPARK_328_C1	Klebsiella pneumoniae	strong	21	763935	1238437	5322160	yes (287)	ambiguous_bases	ST485	0	-	0	-	0	-	0	-	0	-	0	-	-	-	ST485	2	1	1	1	7	1	12	-	-	-	-	-	-	-	-	-	-	-	-	-	-	-	-	-
13985	SPARK_330_C1	Klebsiella pneumoniae	strong	31	466771	1634284	5382681	yes (970)	ambiguous_bases	ST966	0	-	0	-	0	-	0	-	0	-	0	-	wzi99	KL128	ST966	2	1	2	1	1	1	68	-	-	-	-	-	-	-	-	-	-	-	-	-	-	-	-	-
13986	SPARK_331_C1	Klebsiella pneumoniae	strong	25	595756	924714	5149556	yes (149)	ambiguous_bases	ST5166	0	-	0	-	0	-	0	-	0	-	0	-	-	-	ST5166	4	3	1	36	9	10	4	-	-	-	-	-	-	-	-	-	-	-	-	-	-	-	-	-
13987	SPARK_332_C1	Klebsiella pneumoniae	strong	28	595806	931489	5149156	yes (352)	ambiguous_bases	ST5166	0	-	0	-	0	-	0	-	0	-	0	-	-	-	ST5166	4	3	1	36	9	10	4	-	-	-	-	-	-	-	-	-	-	-	-	-	-	-	-	-
13988	SPARK_333_C1	Klebsiella pneumoniae	strong	40	377638	796212	5535165	yes (527)	ambiguous_bases	ST3345	0	-	0	-	0	-	0	-	0	-	0	-	wzi442	KL?	ST3345	2	1	2	26	1	1	38	-	-	-	-	-	-	-	-	-	-	-	-	-	-	-	-	-
13989	SPARK_334_C1	Klebsiella pneumoniae	strong	28	595815	930828	5146599	yes (402)	ambiguous_bases	ST5166	0	-	0	-	0	-	0	-	0	-	0	-	-	-	ST5166	4	3	1	36	9	10	4	-	-	-	-	-	-	-	-	-	-	-	-	-	-	-	-	-
13990	SPARK_335_C1	Klebsiella pneumoniae	strong	18	430005	1288296	5346544	yes (177)	ambiguous_bases	ST9	0	-	0	-	0	-	0	-	0	-	0	-	wzi8	KL8 (KL22/37)	ST9	4	1	3	1	1	2	8	-	-	-	-	-	-	-	-	-	-	-	-	-	-	-	-	-
13991	SPARK_336_C1	Klebsiella pneumoniae	strong	38	372929	1155591	5486401	yes (491)	ambiguous_bases	ST1836	0	-	0	-	0	-	0	-	0	-	0	-	wzi12	KL12	ST1836	2	1	2	1	2	1	4	-	-	-	-	-	-	-	-	-	-	-	-	-	-	-	-	-
13992	SPARK_337_C1	Klebsiella pneumoniae	strong	35	474872	1389798	5366080	yes (321)	ambiguous_bases	ST2370	0	-	0	-	0	-	0	-	0	-	0	-	wzi36	KL36	ST2370	2	9	1	1	13	1	16	-	-	-	-	-	-	-	-	-	-	-	-	-	-	-	-	-
13993	SPARK_337_C2	Klebsiella pneumoniae	strong	36	373180	1020876	5366674	yes (108)	ambiguous_bases	ST2370	0	-	0	-	0	-	0	-	0	-	0	-	wzi36	KL36	ST2370	2	9	1	1	13	1	16	-	-	-	-	-	-	-	-	-	-	-	-	-	-	-	-	-
13994	SPARK_338_C1	Klebsiella pneumoniae	strong	23	552190	1561920	5221246	yes (420)	ambiguous_bases	ST5009	0	-	0	-	0	-	0	-	0	-	0	-	wzi69	KL143 (KL101)	ST5009	2	1	1	1	2	1	4	-	-	-	-	-	-	-	-	-	-	-	-	-	-	-	-	-
13995	SPARK_339_C1	Klebsiella pneumoniae	strong	25	718540	943473	5417951	yes (494)	ambiguous_bases	ST4336	0	-	0	-	0	-	0	-	0	-	0	-	wzi180	KL116	ST4336	4	1	312	1	1	10	43	-	-	-	-	-	-	-	-	-	-	-	-	-	-	-	-	-
13997	SPARK_340_C1	Klebsiella pneumoniae	strong	22	548696	1561915	5219713	yes (145)	ambiguous_bases	ST5009	0	-	0	-	0	-	0	-	0	-	0	-	wzi69	KL143 (KL101)	ST5009	2	1	1	1	2	1	4	-	-	-	-	-	-	-	-	-	-	-	-	-	-	-	-	-
13998	SPARK_341_C1	Klebsiella pneumoniae	strong	24	419167	1475009	5262049	yes (714)	ambiguous_bases	ST4849	0	-	0	-	0	-	0	-	0	-	0	-	wzi315	KL6	ST4849	2	1	365	80	10	1	155	-	-	-	-	-	-	-	-	-	-	-	-	-	-	-	-	-
13999	SPARK_342_C1	Klebsiella pneumoniae	strong	44	389718	800664	5532076	yes (614)	ambiguous_bases	ST3345	0	-	0	-	0	-	0	-	0	-	0	-	wzi442	KL?	ST3345	2	1	2	26	1	1	38	-	-	-	-	-	-	-	-	-	-	-	-	-	-	-	-	-
14000	SPARK_342_C2	Klebsiella pneumoniae	strong	37	531572	796212	5532155	yes (797)	ambiguous_bases	ST3345	0	-	0	-	0	-	0	-	0	-	0	-	wzi442	KL?	ST3345	2	1	2	26	1	1	38	-	-	-	-	-	-	-	-	-	-	-	-	-	-	-	-	-
14001	SPARK_343_C1	Klebsiella pneumoniae	strong	27	422678	1429923	5382314	yes (692)	ambiguous_bases	ST966	0	-	0	-	0	-	0	-	0	-	0	-	wzi99	KL128	ST966	2	1	2	1	1	1	68	-	-	-	-	-	-	-	-	-	-	-	-	-	-	-	-	-
14002	SPARK_343_C2	Klebsiella pneumoniae	strong	23	446024	1565854	5220546	yes (169)	ambiguous_bases	ST5009	0	-	0	-	0	-	0	-	0	-	0	-	wzi69	KL143 (KL101)	ST5009	2	1	1	1	2	1	4	-	-	-	-	-	-	-	-	-	-	-	-	-	-	-	-	-
14003	SPARK_344_C1	Klebsiella pneumoniae	strong	38	442233	1457327	5385402	yes (297)	ambiguous_bases	ST1609	0	-	0	-	0	-	0	-	0	-	0	-	wzi108	KL118	ST1609	2	31	2	36	9	4	12	-	-	-	-	-	-	-	-	-	-	-	-	-	-	-	-	-
14004	SPARK_345_C1	Klebsiella pneumoniae	strong	28	474892	972805	5482435	yes (815)	ambiguous_bases	ST37	0	-	0	-	0	-	0	-	0	-	0	-	wzi262	KL21	ST37	2	9	2	1	13	1	16	-	-	-	-	-	-	-	-	-	-	-	-	-	-	-	-	-
14005	SPARK_347_C1	Klebsiella pneumoniae	strong	38	404747	796212	5532284	yes (446)	ambiguous_bases	ST3345	0	-	0	-	0	-	0	-	0	-	0	-	wzi442	KL?	ST3345	2	1	2	26	1	1	38	-	-	-	-	-	-	-	-	-	-	-	-	-	-	-	-	-
14006	SPARK_347_C2	Klebsiella pneumoniae	strong	37	426358	773998	5375503	yes (424)	ambiguous_bases	ST2448	0	-	0	-	0	-	0	-	0	-	0	-	wzi128	KL1 (KL22/37)	ST2448	4	3	1	36	9	10	127	-	-	-	-	-	-	-	-	-	-	-	-	-	-	-	-	-
14007	SPARK_348_C1	Klebsiella pneumoniae	strong	28	492439	819391	5363076	yes (345)	ambiguous_bases	ST661	0	-	0	-	0	-	0	-	0	-	0	-	wzi317	KL6	ST661	4	3	1	36	9	10	14	-	-	-	-	-	-	-	-	-	-	-	-	-	-	-	-	-
14008	SPARK_348_C2	Klebsiella pneumoniae	strong	25	431123	764082	5262209	yes (109)	ambiguous_bases	ST5126	0	-	0	-	0	-	0	-	0	-	0	-	wzi50	KL15 (KL17,KL51,KL52)	ST5126	2	1	2	39	7	1	9	-	-	-	-	-	-	-	-	-	-	-	-	-	-	-	-	-
14009	SPARK_349_C2	Klebsiella pneumoniae	strong	36	429382	797002	5483323	yes (727)	ambiguous_bases	ST37	0	-	0	-	0	-	0	-	0	-	0	-	wzi262	KL21	ST37	2	9	2	1	13	1	16	-	-	-	-	-	-	-	-	-	-	-	-	-	-	-	-	-
14010	SPARK_350_C2	Klebsiella pneumoniae	strong	22	554335	1786905	5352967	yes (1)	ambiguous_bases	ST163	0	-	0	-	0	-	0	-	0	-	0	-	wzi8	KL8 (KL22/37)	ST163	2	1	1	1	9	1	12	-	-	-	-	-	-	-	-	-	-	-	-	-	-	-	-	-
14015	SPARK_358_C1	Klebsiella pneumoniae	strong	33	394589	1163700	5322174	yes (479)	ambiguous_bases	ST5127	0	-	0	-	0	-	0	-	0	-	0	-	wzi394	KL153	ST5127	2	3	2	1	1	4	12	-	-	-	-	-	-	-	-	-	-	-	-	-	-	-	-	-
14051	SPARK_411_C2	Klebsiella pneumoniae	strong	57	362447	773426	5208690	yes (336)	ambiguous_bases	ST1241	0	-	0	-	0	-	0	-	0	-	0	-	-	-	ST1241	4	3	1	1	1	4	223	-	-	-	-	-	-	-	-	-	-	-	-	-	-	-	-	-
14095	SPARK_476_C1	Klebsiella pneumoniae	strong	34	486551	1371634	5273249	yes (357)	ambiguous_bases	ST1271	0	-	0	-	0	-	0	-	0	-	0	-	wzi84	KL28	ST1271	2	3	2	2	4	4	4	-	-	-	-	-	-	-	-	-	-	-	-	-	-	-	-	-
14096	SPARK_478_C1	Klebsiella pneumoniae	strong	25	469987	636470	5128047	yes (187)	ambiguous_bases	ST676	1	ybt 9; ICEKp3	192-3LV	-	0	-	0	-	0	-	0	-	wzi87	KL121	ST676	2	1	1	1	128	1	4	5	43	6	5	1	107*	65	9	5	5*	11	-	-	-	-	-	-
14111	SPARK_495_C1	Klebsiella pneumoniae	strong	30	450496	1371648	5272240	yes (330)	ambiguous_bases	ST1271	0	-	0	-	0	-	0	-	0	-	0	-	wzi84	KL28	ST1271	2	3	2	2	4	4	4	-	-	-	-	-	-	-	-	-	-	-	-	-	-	-	-	-
14112	SPARK_496_C1	Klebsiella pneumoniae	strong	28	1371634	1384397	5271787	yes (333)	ambiguous_bases	ST1271	0	-	0	-	0	-	0	-	0	-	0	-	wzi84	KL28	ST1271	2	3	2	2	4	4	4	-	-	-	-	-	-	-	-	-	-	-	-	-	-	-	-	-
14113	SPARK_496_C2	Klebsiella pneumoniae	strong	30	449494	1371628	5273056	yes (375)	ambiguous_bases	ST1271	0	-	0	-	0	-	0	-	0	-	0	-	wzi84	KL28	ST1271	2	3	2	2	4	4	4	-	-	-	-	-	-	-	-	-	-	-	-	-	-	-	-	-
14147	SPARK_539_C1	Klebsiella pneumoniae	strong	22	534705	1461446	5175644	yes (430)	ambiguous_bases	ST4087	0	-	0	-	0	-	0	-	0	-	0	-	wzi130	KL58	ST4087	2	2	2	1	1	4	2	-	-	-	-	-	-	-	-	-	-	-	-	-	-	-	-	-
14149	SPARK_543_C1	Klebsiella pneumoniae	strong	31	1024987	1892595	5128059	yes (1)	ambiguous_bases	ST22	0	-	0	-	0	-	0	-	0	-	0	-	wzi349	KL147 (KL112)	ST22	2	3	1	1	1	4	4	-	-	-	-	-	-	-	-	-	-	-	-	-	-	-	-	-
14158	SPARK_559_C1	Klebsiella pneumoniae	strong	36	559592	1125456	5580397	yes (615)	ambiguous_bases	ST37	0	-	0	-	0	-	0	-	0	-	0	-	wzi14	KL14	ST37	2	9	2	1	13	1	16	-	-	-	-	-	-	-	-	-	-	-	-	-	-	-	-	-
14160	SPARK_562_C2	Klebsiella pneumoniae	strong	37	388245	719913	5368048	yes (715)	ambiguous_bases	ST5140	0	-	0	-	0	-	0	-	0	-	0	-	wzi433	KL35	ST5140	2	1	2	37	45	4	43	-	-	-	-	-	-	-	-	-	-	-	-	-	-	-	-	-
14200	SPARK_634_C1	Klebsiella pneumoniae	strong	22	527874	917538	5181475	yes (489)	ambiguous_bases	ST661	0	-	0	-	0	-	0	-	0	-	0	-	wzi27	KL27	ST661	4	3	1	36	9	10	14	-	-	-	-	-	-	-	-	-	-	-	-	-	-	-	-	-
14201	SPARK_635_C1	Klebsiella pneumoniae	strong	32	472892	847376	5418404	yes (213)	ambiguous_bases	ST5151	0	-	0	-	0	-	0	-	0	-	0	-	wzi173	KL102 (KL149,KL155)	ST5151	3	1	1	1	12	1	23	-	-	-	-	-	-	-	-	-	-	-	-	-	-	-	-	-
14202	SPARK_636_C1	Klebsiella pneumoniae	strong	69	524977	1216551	5792471	yes (160)	ambiguous_bases	ST301	0	-	0	-	0	-	0	-	0	-	0	-	wzi331	KL7	ST301	4	1	2	2	1	10	43	-	-	-	-	-	-	-	-	-	-	-	-	-	-	-	-	-
14203	SPARK_637_C1	Klebsiella pneumoniae	strong	49	492627	995115	5649746	yes (290)	ambiguous_bases	ST857	0	-	0	-	0	-	0	-	0	-	0	-	wzi181	KL133	ST857	2	35	2	35	56	24	19	-	-	-	-	-	-	-	-	-	-	-	-	-	-	-	-	-
14204	SPARK_638_C1	Klebsiella pneumoniae	strong	32	441538	1473016	5588201	yes (704)	ambiguous_bases	ST3345	0	-	0	-	0	-	0	-	0	-	0	-	wzi442	KL?	ST3345	2	1	2	26	1	1	38	-	-	-	-	-	-	-	-	-	-	-	-	-	-	-	-	-
14205	SPARK_639_C1	Klebsiella pneumoniae	strong	31	413101	1727427	5587756	yes (720)	ambiguous_bases	ST3345	0	-	0	-	0	-	0	-	0	-	0	-	wzi442	KL?	ST3345	2	1	2	26	1	1	38	-	-	-	-	-	-	-	-	-	-	-	-	-	-	-	-	-
14206	SPARK_640_C1	Klebsiella pneumoniae	strong	23	409798	852173	5248318	yes (335)	ambiguous_bases	ST39	0	-	0	-	0	-	0	-	0	-	0	-	wzi452	KL149	ST39	2	1	2	4	9	1	14	-	-	-	-	-	-	-	-	-	-	-	-	-	-	-	-	-
14208	SPARK_642_C1	Klebsiella pneumoniae	strong	53	403573	995828	5472945	yes (590)	ambiguous_bases	ST857	0	-	0	-	0	-	0	-	0	-	0	-	wzi181	KL133	ST857	2	35	2	35	56	24	19	-	-	-	-	-	-	-	-	-	-	-	-	-	-	-	-	-
14209	SPARK_643_C1	Klebsiella pneumoniae	strong	30	389750	1010085	5586660	yes (653)	ambiguous_bases	ST3345	0	-	0	-	0	-	0	-	0	-	0	-	wzi442	KL?	ST3345	2	1	2	26	1	1	38	-	-	-	-	-	-	-	-	-	-	-	-	-	-	-	-	-
14210	SPARK_643_C2	Klebsiella pneumoniae	strong	58	356125	967918	5705980	yes (300)	ambiguous_bases	ST294	0	-	0	-	0	-	0	-	0	-	0	-	wzi128	KL1 (KL22/37)	ST294	2	1	2	1	4	4	87	-	-	-	-	-	-	-	-	-	-	-	-	-	-	-	-	-
14211	SPARK_644_C1	Klebsiella pneumoniae	strong	41	304438	727712	5246651	yes (371)	ambiguous_bases	ST3692	0	-	0	-	0	-	0	-	0	-	0	-	wzi368	KL134	ST3692	2	3	2	1	10	1	501	-	-	-	-	-	-	-	-	-	-	-	-	-	-	-	-	-
14212	SPARK_645_C1	Klebsiella pneumoniae	strong	22	922034	1036139	5395507	yes (406)	ambiguous_bases	ST5182	0	-	0	-	0	-	0	-	0	-	0	-	-	-	ST5182	47	1	1	1	3	4	4	-	-	-	-	-	-	-	-	-	-	-	-	-	-	-	-	-
14213	SPARK_645_C2	Klebsiella pneumoniae	strong	24	577014	1383944	5441849	yes (742)	ambiguous_bases	ST1017	0	-	0	-	0	-	0	-	0	-	0	-	wzi130	KL58	ST1017	2	2	2	1	1	4	34	-	-	-	-	-	-	-	-	-	-	-	-	-	-	-	-	-
14214	SPARK_646_C1	Klebsiella pneumoniae	strong	26	347251	970133	5263465	yes (2)	ambiguous_bases	ST5142	0	-	0	-	0	-	0	-	0	-	0	-	wzi298	KL51	ST5142	2	1	2	1	9	10	18	-	-	-	-	-	-	-	-	-	-	-	-	-	-	-	-	-
14215	SPARK_647_C1	Klebsiella pneumoniae	strong	33	800618	1109511	5586670	yes (426)	ambiguous_bases	ST3345	0	-	0	-	0	-	0	-	0	-	0	-	wzi442	KL?	ST3345	2	1	2	26	1	1	38	-	-	-	-	-	-	-	-	-	-	-	-	-	-	-	-	-
14216	SPARK_648_C1	Klebsiella pneumoniae	strong	19	528156	917001	5179001	yes (289)	ambiguous_bases	ST661	0	-	0	-	0	-	0	-	0	-	0	-	wzi27	KL27	ST661	4	3	1	36	9	10	14	-	-	-	-	-	-	-	-	-	-	-	-	-	-	-	-	-
14217	SPARK_649_C1	Klebsiella pneumoniae	strong	45	478251	1017335	5728043	yes (53)	ambiguous_bases	ST182	0	-	0	-	0	-	0	-	0	-	0	-	wzi209	KL47	ST182	4	3	1	35	9	4	12	-	-	-	-	-	-	-	-	-	-	-	-	-	-	-	-	-
14218	SPARK_649_C2	Klebsiella pneumoniae	strong	30	441506	1471815	5586940	yes (638)	ambiguous_bases	ST3345	0	-	0	-	0	-	0	-	0	-	0	-	wzi442	KL?	ST3345	2	1	2	26	1	1	38	-	-	-	-	-	-	-	-	-	-	-	-	-	-	-	-	-
14219	SPARK_650_C1	Klebsiella pneumoniae	strong	25	734919	1039989	5367198	yes (138)	ambiguous_bases	ST17	0	-	0	-	0	-	0	-	0	-	0	-	wzi82	KL23 (KL18, KL38)	ST17	2	1	1	1	4	4	4	-	-	-	-	-	-	-	-	-	-	-	-	-	-	-	-	-
14220	SPARK_651_C1	Klebsiella pneumoniae	strong	32	441525	801996	5587429	yes (482)	ambiguous_bases	ST3345	0	-	0	-	0	-	0	-	0	-	0	-	wzi442	KL?	ST3345	2	1	2	26	1	1	38	-	-	-	-	-	-	-	-	-	-	-	-	-	-	-	-	-
14221	SPARK_654_C1	Klebsiella pneumoniae	strong	43	368283	924959	5308903	yes (10)	ambiguous_bases	ST5104	0	-	0	-	0	-	0	-	0	-	0	-	wzi307	KL56	ST5104	2	1	1	337	12	1	4	-	-	-	-	-	-	-	-	-	-	-	-	-	-	-	-	-
14222	SPARK_655_C1	Klebsiella pneumoniae	strong	41	391575	924110	5310195	yes (60)	ambiguous_bases	ST5104	0	-	0	-	0	-	0	-	0	-	0	-	wzi307	KL56	ST5104	2	1	1	337	12	1	4	-	-	-	-	-	-	-	-	-	-	-	-	-	-	-	-	-
14223	SPARK_656_C1	Klebsiella pneumoniae	strong	25	763443	1485445	5382423	yes (73)	ambiguous_bases	ST1966	0	-	0	-	0	-	0	-	0	-	0	-	-	-	ST1966	2	1	2	1	10	4	42	-	-	-	-	-	-	-	-	-	-	-	-	-	-	-	-	-
14224	SPARK_657_C1	Klebsiella pneumoniae	strong	20	1039073	1950670	5382482	yes (70)	ambiguous_bases	ST1966	0	-	0	-	0	-	0	-	0	-	0	-	-	-	ST1966	2	1	2	1	10	4	42	-	-	-	-	-	-	-	-	-	-	-	-	-	-	-	-	-
14225	SPARK_658_C1	Klebsiella pneumoniae	strong	22	351220	1111920	5247707	yes (289)	ambiguous_bases	ST4110	0	-	0	-	0	-	0	-	0	-	0	-	wzi40	KL3	ST4110	2	5	2	1	1	4	2	-	-	-	-	-	-	-	-	-	-	-	-	-	-	-	-	-
14226	SPARK_659_C1	Klebsiella pneumoniae	strong	17	922013	1323363	5217884	yes (212)	ambiguous_bases	ST5182	0	-	0	-	0	-	0	-	0	-	0	-	-	-	ST5182	47	1	1	1	3	4	4	-	-	-	-	-	-	-	-	-	-	-	-	-	-	-	-	-
14227	SPARK_659_C2	Klebsiella pneumoniae	strong	49	374089	761357	5835116	yes (367)	ambiguous_bases	ST3068	0	-	0	-	0	-	0	-	0	-	0	-	wzi216	KL119	ST3068	4	1	1	1	12	1	38	-	-	-	-	-	-	-	-	-	-	-	-	-	-	-	-	-
14229	SPARK_660_C1	Klebsiella pneumoniae	strong	36	385609	1130378	5611948	yes (617)	ambiguous_bases	ST9	0	-	0	-	0	-	0	-	0	-	0	-	wzi8	KL8 (KL22/37)	ST9	4	1	3	1	1	2	8	-	-	-	-	-	-	-	-	-	-	-	-	-	-	-	-	-
14230	SPARK_661_C1	Klebsiella pneumoniae	strong	35	355271	975886	5567922	yes (779)	ambiguous_bases	ST1609	0	-	0	-	0	-	0	-	0	-	0	-	wzi108	KL118	ST1609	2	31	2	36	9	4	12	-	-	-	-	-	-	-	-	-	-	-	-	-	-	-	-	-
14231	SPARK_661_C2	Klebsiella pneumoniae	strong	38	537994	880838	5557722	yes (400)	ambiguous_bases	ST159	0	-	0	-	0	-	0	-	0	-	0	-	wzi59	KL3	ST159	2	27	1	1	16	26	58	-	-	-	-	-	-	-	-	-	-	-	-	-	-	-	-	-
14232	SPARK_661_C3	Klebsiella pneumoniae	strong	20	1329817	2139218	5412346	yes (617)	ambiguous_bases	ST5169	0	-	0	-	0	-	0	-	0	-	0	-	wzi130	KL58	ST5169	4	35	2	1	10	7	70	-	-	-	-	-	-	-	-	-	-	-	-	-	-	-	-	-
14233	SPARK_662_C1	Klebsiella pneumoniae	strong	30	399503	718958	5365956	yes (300)	ambiguous_bases	ST2445	0	-	0	-	0	-	0	-	0	-	0	-	wzi84	KL28	ST2445	132	1	1	1	9	4	16	-	-	-	-	-	-	-	-	-	-	-	-	-	-	-	-	-
14234	SPARK_662_C2	Klebsiella pneumoniae	strong	68	327620	1255418	5702183	yes (713)	ambiguous_bases	ST969	0	-	0	-	0	-	0	-	0	-	0	-	wzi464	KL?	ST969	4	1	2	36	9	10	14	-	-	-	-	-	-	-	-	-	-	-	-	-	-	-	-	-
14235	SPARK_662_C3	Klebsiella pneumoniae	strong	23	769171	1534453	5226690	yes (170)	ambiguous_bases	ST3069	0	-	0	-	0	-	0	-	0	-	0	-	wzi209	KL47	ST3069	4	1	1	2	319	4	100	-	-	-	-	-	-	-	-	-	-	-	-	-	-	-	-	-
14236	SPARK_663_C1	Klebsiella pneumoniae	strong	38	477621	966022	5438375	yes (798)	ambiguous_bases	ST661	0	-	0	-	0	-	0	-	0	-	0	-	wzi211	KL109	ST661	4	3	1	36	9	10	14	-	-	-	-	-	-	-	-	-	-	-	-	-	-	-	-	-
14237	SPARK_664_C1	Klebsiella pneumoniae	strong	28	487838	1273607	5388723	yes (801)	ambiguous_bases	ST661	0	-	0	-	0	-	0	-	0	-	0	-	wzi373	KL140	ST661	4	3	1	36	9	10	14	-	-	-	-	-	-	-	-	-	-	-	-	-	-	-	-	-
14238	SPARK_664_C2	Klebsiella pneumoniae	strong	24	767198	1286465	5393557	yes (789)	ambiguous_bases	ST221	0	-	0	-	0	-	0	-	0	-	0	-	wzi39	KL39 (KL13)	ST221	2	5	1	6	9	1	10	-	-	-	-	-	-	-	-	-	-	-	-	-	-	-	-	-
14239	SPARK_665_C1	Klebsiella pneumoniae	strong	30	372190	1255372	5200643	yes (339)	ambiguous_bases	ST5142	0	-	0	-	0	-	0	-	0	-	0	-	wzi298	KL51	ST5142	2	1	2	1	9	10	18	-	-	-	-	-	-	-	-	-	-	-	-	-	-	-	-	-
14240	SPARK_665_C2	Klebsiella pneumoniae	strong	26	466387	916607	5256817	yes (435)	ambiguous_bases	ST1090	0	-	0	-	0	-	0	-	0	-	0	-	wzi114	KL30 (KL2, KL8, KL111)	ST1090	2	31	2	1	12	1	14	-	-	-	-	-	-	-	-	-	-	-	-	-	-	-	-	-
14269	SPARK_695_C1	Klebsiella pneumoniae	strong	92	196408	347874	5540311	yes (538)	ambiguous_bases	ST1486	0	-	0	-	0	-	0	-	0	-	0	-	wzi281	KL38	ST1486	2	1	2	1	7	1	1	-	-	-	-	-	-	-	-	-	-	-	-	-	-	-	-	-
14292	SPARK_725_C1	Klebsiella pneumoniae	strong	48	307462	788979	5452372	yes (4)	ambiguous_bases	ST307	0	-	0	-	0	-	0	-	0	-	0	-	wzi173	KL102 (KL149,KL155)	ST307	4	1	2	52	1	1	7	-	-	-	-	-	-	-	-	-	-	-	-	-	-	-	-	-
14298	SPARK_732_C2	Klebsiella pneumoniae	strong	40	380453	765409	5473103	yes (324)	ambiguous_bases	ST449	1	ybt 10; ICEKp4	351	-	0	-	0	-	0	-	0	-	wzi37	KL22/KL37	ST449	2	1	2	1	10	1	120	3	12	4	66	3	137	400	3	10	60	2	-	-	-	-	-	-
14299	SPARK_734_C1	Klebsiella pneumoniae	strong	20	872295	1913919	5165542	yes (118)	ambiguous_bases	ST469	0	-	0	-	0	-	0	-	0	-	0	-	wzi12	KL12	ST469	2	1	2	1	10	1	4	-	-	-	-	-	-	-	-	-	-	-	-	-	-	-	-	-
14301	SPARK_735_C1	Klebsiella pneumoniae	strong	29	375661	935987	5474911	yes (366)	ambiguous_bases	ST3639	0	-	0	-	0	-	0	-	0	-	0	-	wzi385	KL22/KL37	ST3639	2	1	1	94	10	4	70	-	-	-	-	-	-	-	-	-	-	-	-	-	-	-	-	-
14302	SPARK_737_C1	Klebsiella pneumoniae	strong	22	786466	2153643	5345392	yes (467)	ambiguous_bases	ST530	1	ybt 4; plasmid (truncated)	65-1LV	-	0	-	0	-	0	-	0	-	wzi115	KL54	ST530	2	39	2	1	1	4	24	23	27	30	18	13	65*-85%	61	9	18	26	35	-	-	-	-	-	-
14303	SPARK_738_C1	Klebsiella pneumoniae	strong	26	487153	1072142	5442791	yes (397)	ambiguous_bases	ST36	0	-	0	-	0	-	0	-	0	-	0	-	wzi27	KL27	ST36	2	1	2	1	7	1	7	-	-	-	-	-	-	-	-	-	-	-	-	-	-	-	-	-
14305	SPARK_740_C1	Klebsiella pneumoniae	strong	28	433682	875203	5319471	yes (474)	ambiguous_bases	ST1017	0	-	0	-	0	-	0	-	0	-	0	-	wzi130	KL58	ST1017	2	2	2	1	1	4	34	-	-	-	-	-	-	-	-	-	-	-	-	-	-	-	-	-
14306	SPARK_740_C2	Klebsiella pneumoniae	strong	49	337661	854581	5680123	yes (314)	ambiguous_bases	ST45	1	ybt 10; ICEKp4	78	-	0	-	0	-	0	-	0	-	wzi101	KL24	ST45	2	1	1	6	7	1	12	3	12	4	11	3	21	18	3	10	16	2	-	-	-	-	-	-
14308	SPARK_756_C1	Klebsiella pneumoniae	strong	24	598449	1319427	5155920	yes (262)	ambiguous_bases	ST1408	0	-	0	-	0	-	0	-	0	-	0	-	wzi26	KL27	ST1408	2	9	1	1	4	4	129	-	-	-	-	-	-	-	-	-	-	-	-	-	-	-	-	-
14309	SPARK_757_C1	Klebsiella pneumoniae	strong	72	358798	894991	5764097	yes (377)	ambiguous_bases	ST5098	0	-	0	-	0	-	0	-	0	-	0	-	wzi493	KL?	ST5098	2	1	1	1	13	1	16	-	-	-	-	-	-	-	-	-	-	-	-	-	-	-	-	-
14311	SPARK_766_C1	Klebsiella pneumoniae	strong	41	339013	560356	5489804	yes (722)	ambiguous_bases	ST1449	0	-	0	-	0	-	0	-	0	-	0	-	wzi154	KL107	ST1449	7	1	65	1	9	4	18	-	-	-	-	-	-	-	-	-	-	-	-	-	-	-	-	-
14312	SPARK_766_C2	Klebsiella pneumoniae	strong	41	431016	723785	5532035	yes (285)	ambiguous_bases	ST29	0	-	0	-	0	-	0	-	0	-	0	-	wzi115	KL54	ST29	2	3	2	2	6	4	4	-	-	-	-	-	-	-	-	-	-	-	-	-	-	-	-	-
14400	SPARK_895_C1	Klebsiella pneumoniae	strong	26	453832	1928872	5388866	yes (365)	ambiguous_bases	ST661	0	-	0	-	0	-	0	-	0	-	0	-	wzi373	KL140	ST661	4	3	1	36	9	10	14	-	-	-	-	-	-	-	-	-	-	-	-	-	-	-	-	-
14401	SPARK_896_C1	Klebsiella pneumoniae	strong	25	552787	827646	5388664	yes (638)	ambiguous_bases	ST661	0	-	0	-	0	-	0	-	0	-	0	-	wzi373	KL140	ST661	4	3	1	36	9	10	14	-	-	-	-	-	-	-	-	-	-	-	-	-	-	-	-	-
14402	SPARK_897_C1	Klebsiella pneumoniae	strong	27	453803	782357	5386937	yes (223)	ambiguous_bases	ST661	0	-	0	-	0	-	0	-	0	-	0	-	wzi373	KL140	ST661	4	3	1	36	9	10	14	-	-	-	-	-	-	-	-	-	-	-	-	-	-	-	-	-
14403	SPARK_898_C1	Klebsiella pneumoniae	strong	25	548220	1185838	5387280	yes (761)	ambiguous_bases	ST661	0	-	0	-	0	-	0	-	0	-	0	-	wzi373	KL140	ST661	4	3	1	36	9	10	14	-	-	-	-	-	-	-	-	-	-	-	-	-	-	-	-	-
14405	SPARK_900_C1	Klebsiella pneumoniae	strong	37	342578	1027065	5548943	yes (146)	ambiguous_bases	ST3068	0	-	0	-	0	-	0	-	0	-	0	-	wzi216	KL119	ST3068	4	1	1	1	12	1	38	-	-	-	-	-	-	-	-	-	-	-	-	-	-	-	-	-
14406	SPARK_901_C1	Klebsiella pneumoniae	strong	34	384666	655481	5564029	yes (111)	ambiguous_bases	ST3068	0	-	0	-	0	-	0	-	0	-	0	-	wzi216	KL119	ST3068	4	1	1	1	12	1	38	-	-	-	-	-	-	-	-	-	-	-	-	-	-	-	-	-
14407	SPARK_902_C1	Klebsiella pneumoniae	strong	44	431896	769789	5560928	yes (215)	ambiguous_bases	ST187	0	-	0	-	0	-	0	-	0	-	0	-	wzi42	KL42	ST187	23	31	2	1	9	4	23	-	-	-	-	-	-	-	-	-	-	-	-	-	-	-	-	-
14408	SPARK_902_C2	Klebsiella pneumoniae	strong	37	341541	1027059	5561062	yes (112)	ambiguous_bases	ST3068	0	-	0	-	0	-	0	-	0	-	0	-	wzi216	KL119	ST3068	4	1	1	1	12	1	38	-	-	-	-	-	-	-	-	-	-	-	-	-	-	-	-	-
14409	SPARK_904_C1	Klebsiella pneumoniae	strong	58	368421	1343112	5836977	yes (75)	ambiguous_bases	ST5123	0	-	0	-	0	-	0	-	0	-	0	-	-	-	ST5123	2	6	10	1	1	10	25	-	-	-	-	-	-	-	-	-	-	-	-	-	-	-	-	-
14410	SPARK_906_C1	Klebsiella pneumoniae	strong	40	516580	769791	5561641	yes (246)	ambiguous_bases	ST187	0	-	0	-	0	-	0	-	0	-	0	-	wzi42	KL42	ST187	23	31	2	1	9	4	23	-	-	-	-	-	-	-	-	-	-	-	-	-	-	-	-	-
14411	SPARK_908_C1	Klebsiella pneumoniae	strong	36	433518	813004	5541075	yes (490)	ambiguous_bases	ST1569	0	-	0	-	0	-	0	-	0	-	0	-	wzi192	KL9	ST1569	10	1	11	1	9	8	257	-	-	-	-	-	-	-	-	-	-	-	-	-	-	-	-	-
14412	SPARK_910_C1	Klebsiella pneumoniae	strong	37	376605	620327	5548265	yes (320)	ambiguous_bases	ST3068	0	-	0	-	0	-	0	-	0	-	0	-	wzi216	KL119	ST3068	4	1	1	1	12	1	38	-	-	-	-	-	-	-	-	-	-	-	-	-	-	-	-	-
14415	SPARK_924_C1	Klebsiella pneumoniae	strong	25	472938	802041	5387777	yes (433)	ambiguous_bases	ST661	0	-	0	-	0	-	0	-	0	-	0	-	wzi373	KL140	ST661	4	3	1	36	9	10	14	-	-	-	-	-	-	-	-	-	-	-	-	-	-	-	-	-
14459	SPARK_98_C1	Klebsiella pneumoniae	strong	25	550077	1185830	5389924	yes (573)	ambiguous_bases	ST661	0	-	0	-	0	-	0	-	0	-	0	-	wzi373	KL140	ST661	4	3	1	36	9	10	14	-	-	-	-	-	-	-	-	-	-	-	-	-	-	-	-	-
14460	SPARK_98_C2	Klebsiella pneumoniae	strong	27	596721	792266	5310179	yes (166)	ambiguous_bases	ST485	0	-	0	-	0	-	0	-	0	-	0	-	wzi5	KL5	ST485	2	1	1	1	7	1	12	-	-	-	-	-	-	-	-	-	-	-	-	-	-	-	-	-
14461	SPARK_98_C3	Klebsiella pneumoniae	strong	25	618973	1133601	5310416	yes (447)	ambiguous_bases	ST485	0	-	0	-	0	-	0	-	0	-	0	-	wzi5	KL5	ST485	2	1	1	1	7	1	12	-	-	-	-	-	-	-	-	-	-	-	-	-	-	-	-	-
14564	T7-029	Klebsiella pneumoniae	strong	43	435930	1509985	5286857	no	-	ST45	1	ybt 10; ICEKp4	78	-	0	-	0	-	0	-	0	-	wzi101	KL24	ST45	2	1	1	6	7	1	12	3	12	4	11	3	21	18	3	10	16	2	-	-	-	-	-	-
14565	T7-046	Klebsiella pneumoniae	strong	54	265099	1157346	5412655	no	-	ST37	0	-	0	-	0	-	0	-	0	-	0	-	wzi50	KL15 (KL17,KL51,KL52)	ST37	2	9	2	1	13	1	16	-	-	-	-	-	-	-	-	-	-	-	-	-	-	-	-	-
14566	T7-079	Klebsiella pneumoniae	strong	82	298004	420302	5570563	no	-	ST36	0	-	0	-	0	-	0	-	0	-	0	-	wzi27	KL27	ST36	2	1	2	1	7	1	7	-	-	-	-	-	-	-	-	-	-	-	-	-	-	-	-	-
14567	T7-106	Klebsiella pneumoniae	strong	65	280759	453309	5099496	no	-	ST76	0	-	0	-	0	-	0	-	0	-	0	-	wzi100	KL10	ST76	4	1	1	1	21	1	35	-	-	-	-	-	-	-	-	-	-	-	-	-	-	-	-	-
14568	T7-239	Klebsiella pneumoniae	strong	67	346020	637845	5199640	no	-	ST76	0	-	0	-	0	-	0	-	0	-	0	-	wzi91	KL14?	ST76	4	1	1	1	21	1	35	-	-	-	-	-	-	-	-	-	-	-	-	-	-	-	-	-
14585	T7-011	Klebsiella pneumoniae	strong	56	282925	851654	5339756	no	-	ST1862	0	-	0	-	0	-	0	-	0	-	0	-	wzi56	KL55	ST1862	2	1	167	1	1	1	4	-	-	-	-	-	-	-	-	-	-	-	-	-	-	-	-	-
14586	T7-012	Klebsiella pneumoniae	strong	70	235265	706148	5306156	no	-	ST20	0	-	0	-	0	-	0	-	0	-	0	-	wzi84	KL28	ST20	2	3	1	1	4	4	4	-	-	-	-	-	-	-	-	-	-	-	-	-	-	-	-	-
14587	T7-013	Klebsiella pneumoniae	strong	92	206241	609657	5434932	no	-	ST45	1	ybt 10; ICEKp4	78	-	0	-	0	-	0	-	0	-	wzi101	KL24	ST45	2	1	1	6	7	1	12	3	12	4	11	3	21	18	3	10	16	2	-	-	-	-	-	-
14588	T7-017	Klebsiella pneumoniae	strong	37	444847	900125	5252299	no	-	ST129	0	-	0	-	0	-	0	-	0	-	0	-	wzi105	KL108	ST129	2	20	23	1	1	1	19	-	-	-	-	-	-	-	-	-	-	-	-	-	-	-	-	-
14591	T7-020	Klebsiella pneumoniae	strong	88	386192	920083	5433975	no	-	ST17	0	-	0	-	0	-	0	-	0	-	0	-	wzi82	KL23 (KL18, KL38)	ST17	2	1	1	1	4	4	4	-	-	-	-	-	-	-	-	-	-	-	-	-	-	-	-	-
14594	T7-027	Klebsiella pneumoniae	strong	79	371349	906053	5474643	no	-	ST4039	1	ybt 4; plasmid	362	-	0	-	0	-	0	-	0	-	wzi5	KL5	ST4039	4	1	2	1	9	4	12	23	27	30	18	13	65	61	9	18	26	268	-	-	-	-	-	-
14600	T7-035	Klebsiella pneumoniae	strong	46	340576	914518	5090497	no	-	ST1750	0	-	0	-	0	-	0	-	0	-	0	-	wzi40	KL3	ST1750	107	1	1	1	212	1	2	-	-	-	-	-	-	-	-	-	-	-	-	-	-	-	-	-
14601	T7-036	Klebsiella pneumoniae	strong	41	830031	997998	5167660	no	-	ST1958	0	-	0	-	0	-	0	-	0	-	0	-	wzi89	KL110	ST1958	71	1	1	2	16	4	40	-	-	-	-	-	-	-	-	-	-	-	-	-	-	-	-	-
14602	T7-037	Klebsiella pneumoniae	strong	94	293315	647338	5450788	no	-	ST20	0	-	0	-	0	-	0	-	0	-	0	-	wzi84	KL28	ST20	2	3	1	1	4	4	4	-	-	-	-	-	-	-	-	-	-	-	-	-	-	-	-	-
14603	T7-039	Klebsiella pneumoniae	strong	29	857331	1899715	5070734	no	-	ST4291	0	-	0	-	0	-	0	-	0	-	0	-	wzi173	KL102 (KL149,KL155)	ST4291	2	5	1	1	4	4	4	-	-	-	-	-	-	-	-	-	-	-	-	-	-	-	-	-
14604	T7-040	Klebsiella pneumoniae	strong	58	349752	790115	5489720	no	-	ST14	0	-	0	-	0	-	0	-	0	-	0	-	wzi2	KL2 (KL30)	ST14	1	6	1	1	1	1	1	-	-	-	-	-	-	-	-	-	-	-	-	-	-	-	-	-
14606	T7-042	Klebsiella pneumoniae	strong	83	265646	909068	5467267	no	-	ST151	0	-	0	-	0	-	0	-	0	-	0	-	wzi2	KL2 (KL30)	ST151	4	1	32	1	7	4	10	-	-	-	-	-	-	-	-	-	-	-	-	-	-	-	-	-
14607	T7-043	Klebsiella pneumoniae	strong	59	233730	974814	5372979	no	-	ST551	0	-	0	-	0	-	0	-	0	-	0	-	wzi18	KL18	ST551	3	1	1	1	9	4	135	-	-	-	-	-	-	-	-	-	-	-	-	-	-	-	-	-
14608	T7-044	Klebsiella pneumoniae	strong	62	233730	974814	5372790	no	-	ST551	0	-	0	-	0	-	0	-	0	-	0	-	wzi18	KL18	ST551	3	1	1	1	9	4	135	-	-	-	-	-	-	-	-	-	-	-	-	-	-	-	-	-
14613	T7-051	Klebsiella pneumoniae	strong	62	349962	676344	5451392	no	-	ST1799	0	-	0	-	0	-	0	-	0	-	0	-	-	-	ST1799	2	1	1	1	3	1	34	-	-	-	-	-	-	-	-	-	-	-	-	-	-	-	-	-
14619	T7-057	Klebsiella pneumoniae	strong	33	412427	944513	5282661	no	-	ST2004	0	-	0	-	0	-	0	-	0	-	0	-	wzi83	KL23	ST2004	4	1	2	1	1	114	4	-	-	-	-	-	-	-	-	-	-	-	-	-	-	-	-	-
14620	T7-058	Klebsiella pneumoniae	strong	56	420896	768590	5295706	no	-	ST873	0	-	0	-	0	-	0	-	0	-	0	-	wzi50	KL15 (KL17,KL51,KL52)	ST873	14	1	2	1	7	4	182	-	-	-	-	-	-	-	-	-	-	-	-	-	-	-	-	-
14621	T7-059	Klebsiella pneumoniae	strong	54	323971	760786	5423599	no	-	ST20	0	-	0	-	0	-	0	-	0	-	0	-	wzi421	KL22/KL37	ST20	2	3	1	1	4	4	4	-	-	-	-	-	-	-	-	-	-	-	-	-	-	-	-	-
14623	T7-061	Klebsiella pneumoniae	strong	76	366755	759018	5460236	no	-	ST753	0	-	0	-	0	-	0	-	0	-	0	-	-	-	ST753	14	1	2	1	135	4	12	-	-	-	-	-	-	-	-	-	-	-	-	-	-	-	-	-
14624	T7-062	Klebsiella pneumoniae	strong	95	343173	830630	5424523	no	-	ST584	0	-	0	-	0	-	0	-	0	-	0	-	wzi96	KL38	ST584	4	1	2	1	1	7	4	-	-	-	-	-	-	-	-	-	-	-	-	-	-	-	-	-
14625	T7-063	Klebsiella pneumoniae	strong	60	265744	821389	5409631	no	-	ST14	0	-	0	-	0	-	0	-	0	-	0	-	wzi2	KL2 (KL30)	ST14	1	6	1	1	1	1	1	-	-	-	-	-	-	-	-	-	-	-	-	-	-	-	-	-
14627	T7-065	Klebsiella pneumoniae	strong	70	367262	1137908	5696158	no	-	ST37	0	-	0	-	0	-	0	-	0	-	0	-	wzi12	KL12	ST37	2	9	2	1	13	1	16	-	-	-	-	-	-	-	-	-	-	-	-	-	-	-	-	-
14629	T7-067	Klebsiella pneumoniae	strong	62	348728	975721	5447139	no	-	ST25	1	ybt 6; ICEKp5	364	-	0	-	0	-	0	-	0	-	wzi72	KL2	ST25	2	1	1	1	10	4	13	22	22	6	24	16	53	51	9	17	5	267	-	-	-	-	-	-
14630	T7-068	Klebsiella pneumoniae	strong	57	368654	1195935	5348752	no	-	ST687	0	-	0	-	0	-	0	-	0	-	0	-	wzi135	KL3	ST687	2	3	10	1	20	4	110	-	-	-	-	-	-	-	-	-	-	-	-	-	-	-	-	-
14631	T7-070	Klebsiella pneumoniae	strong	39	490390	771490	5171473	no	-	ST1754	0	-	0	-	0	-	0	-	0	-	0	-	wzi322	KL62	ST1754	111	6	13	1	177	1	39	-	-	-	-	-	-	-	-	-	-	-	-	-	-	-	-	-
14632	T7-073	Klebsiella pneumoniae	strong	94	179890	623627	5475426	no	-	ST461	0	-	0	-	0	-	0	-	0	-	0	-	wzi149	KL62	ST461	3	1	13	34	63	1	64	-	-	-	-	-	-	-	-	-	-	-	-	-	-	-	-	-
14634	T7-075	Klebsiella pneumoniae	strong	41	431043	713977	5109473	no	-	ST3056	0	-	0	-	0	-	0	-	0	-	0	-	wzi274	KL30	ST3056	2	6	2	1	9	27	375	-	-	-	-	-	-	-	-	-	-	-	-	-	-	-	-	-
14635	T7-076	Klebsiella pneumoniae	strong	63	429194	732363	5270948	no	-	ST76	0	-	0	-	0	-	0	-	0	-	0	-	wzi23	KL14	ST76	4	1	1	1	21	1	35	-	-	-	-	-	-	-	-	-	-	-	-	-	-	-	-	-
14637	T7-078	Klebsiella pneumoniae	strong	74	280942	812009	5497665	no	-	ST2039	5	ybt 12; ICEKp10	374	clb 1	67	iuc 2	2	iro 2	37	rmp 2; KpVP-2	4	-	-	-	ST2039	2	3	2	4	9	4	13	19	1	1	1	1	58	42	1	1	21	13	1	15	6	1	1	3
14639	T7-081	Klebsiella pneumoniae	strong	49	604672	1603602	5417959	no	-	ST2552	0	-	0	-	0	-	0	-	0	-	0	-	wzi149	KL62	ST2552	2	3	1	6	12	1	12	-	-	-	-	-	-	-	-	-	-	-	-	-	-	-	-	-
14640	T7-082	Klebsiella pneumoniae	strong	32	371232	1431780	5069351	no	-	ST1164	0	-	0	-	0	-	0	-	0	-	0	-	wzi94	KL62	ST1164	2	2	1	1	1	1	211	-	-	-	-	-	-	-	-	-	-	-	-	-	-	-	-	-
14641	T7-083	Klebsiella pneumoniae	strong	80	293154	489761	5474112	no	-	ST8	0	-	0	-	0	-	0	-	0	-	0	-	wzi59	KL3	ST8	4	1	1	1	1	5	6	-	-	-	-	-	-	-	-	-	-	-	-	-	-	-	-	-
14642	T7-084	Klebsiella pneumoniae	strong	61	342315	734031	5277073	no	-	ST42	0	-	0	-	0	-	0	-	0	-	0	-	wzi98	KL35?	ST42	2	6	1	3	8	1	15	-	-	-	-	-	-	-	-	-	-	-	-	-	-	-	-	-
14648	T7-095	Klebsiella pneumoniae	strong	72	345381	873365	5530407	no	-	ST321	0	-	0	-	0	-	0	-	0	-	0	-	wzi131	KL3	ST321	4	16	2	1	28	3	40	-	-	-	-	-	-	-	-	-	-	-	-	-	-	-	-	-
14650	T7-097	Klebsiella pneumoniae	strong	87	223347	543277	5693338	no	-	ST461	0	-	0	-	0	-	0	-	0	-	0	-	wzi236	KL10	ST461	3	1	13	34	63	1	64	-	-	-	-	-	-	-	-	-	-	-	-	-	-	-	-	-
14651	T7-098	Klebsiella pneumoniae	strong	58	578796	1192551	5379428	no	-	ST427	0	-	0	-	0	-	0	-	0	-	0	-	wzi276	KL30	ST427	2	4	1	1	7	1	46	-	-	-	-	-	-	-	-	-	-	-	-	-	-	-	-	-
14652	T7-099	Klebsiella pneumoniae	strong	79	238771	542187	5470911	no	-	ST280	0	-	0	-	0	-	0	-	0	-	0	-	wzi82	KL23 (KL18, KL38)	ST280	2	1	2	1	10	4	46	-	-	-	-	-	-	-	-	-	-	-	-	-	-	-	-	-
14654	T7-101	Klebsiella pneumoniae	strong	50	583598	1205364	5310412	no	-	ST784	0	-	0	-	0	-	0	-	0	-	0	-	wzi118	KL146	ST784	2	1	1	1	27	5	4	-	-	-	-	-	-	-	-	-	-	-	-	-	-	-	-	-
14655	T7-102	Klebsiella pneumoniae	strong	55	436966	927947	5375160	no	-	ST45	1	ybt 10; ICEKp4	347	-	0	-	0	-	0	-	0	-	wzi5	KL5	ST45	2	1	1	6	7	1	12	3	12	4	11	3	432	18	3	10	16	2	-	-	-	-	-	-
14656	T7-103	Klebsiella pneumoniae	strong	85	345786	574391	5278188	no	-	ST584	0	-	0	-	0	-	0	-	0	-	0	-	wzi96	KL38	ST584	4	1	2	1	1	7	4	-	-	-	-	-	-	-	-	-	-	-	-	-	-	-	-	-
14661	T7-114	Klebsiella pneumoniae	strong	91	318406	949854	5420419	no	-	ST36	0	-	0	-	0	-	0	-	0	-	0	-	wzi27	KL27	ST36	2	1	2	1	7	1	7	-	-	-	-	-	-	-	-	-	-	-	-	-	-	-	-	-
14662	T7-115	Klebsiella pneumoniae	strong	66	341218	1286640	5528044	no	-	ST20	0	-	0	-	0	-	0	-	0	-	0	-	wzi84	KL28	ST20	2	3	1	1	4	4	4	-	-	-	-	-	-	-	-	-	-	-	-	-	-	-	-	-
14664	T7-120	Klebsiella pneumoniae	strong	78	361885	913384	5466887	no	-	ST1189	0	-	0	-	0	-	0	-	0	-	0	-	wzi84	KL28	ST1189	3	5	95	1	16	1	12	-	-	-	-	-	-	-	-	-	-	-	-	-	-	-	-	-
14665	T7-121	Klebsiella pneumoniae	strong	91	219845	593722	5524302	no	-	ST4255	0	-	0	-	0	-	0	-	0	-	0	-	wzi162	KL122	ST4255	2	1	2	1	9	1	12	-	-	-	-	-	-	-	-	-	-	-	-	-	-	-	-	-
14667	T7-124	Klebsiella pneumoniae	strong	73	320816	813758	5494109	no	-	ST606	0	-	0	-	0	-	0	-	0	-	0	-	-	-	ST606	2	4	1	1	4	27	8	-	-	-	-	-	-	-	-	-	-	-	-	-	-	-	-	-
14668	T7-125	Klebsiella pneumoniae	strong	55	460026	918089	5511510	no	-	ST1613	0	-	0	-	0	-	0	-	0	-	0	-	wzi240	KL12	ST1613	2	3	2	1	9	1	269	-	-	-	-	-	-	-	-	-	-	-	-	-	-	-	-	-
14669	T7-127	Klebsiella pneumoniae	strong	60	359841	975722	5439398	no	-	ST25	1	ybt 6; ICEKp5	63	-	0	-	0	-	0	-	0	-	wzi72	KL2	ST25	2	1	1	1	10	4	13	22	22	6	24	16	53	51	9	17	5	30	-	-	-	-	-	-
14671	T7-129	Klebsiella pneumoniae	strong	48	333525	511043	5285233	no	-	ST867	0	-	0	-	0	-	0	-	0	-	0	-	wzi404	KL?	ST867	2	1	99	6	1	1	129	-	-	-	-	-	-	-	-	-	-	-	-	-	-	-	-	-
14672	T7-130	Klebsiella pneumoniae	strong	82	224621	644002	5574837	no	-	ST483	0	-	0	-	0	-	0	-	0	-	0	-	wzi346	KL110	ST483	7	1	5	1	7	11	24	-	-	-	-	-	-	-	-	-	-	-	-	-	-	-	-	-
14673	T7-131	Klebsiella pneumoniae	strong	61	351960	1408950	5290202	no	-	ST2447	1	ybt 8; ICEKp3	372	-	0	-	0	-	0	-	0	-	wzi466	KL?	ST2447	14	1	2	1	9	1	23	5	11	94	5	66	226	239	9	60	5	119	-	-	-	-	-	-
14679	T7-141	Klebsiella pneumoniae	strong	96	238747	445098	5549333	no	-	ST37	0	-	0	-	0	-	0	-	0	-	0	-	wzi50	KL15 (KL17,KL51,KL52)	ST37	2	9	2	1	13	1	16	-	-	-	-	-	-	-	-	-	-	-	-	-	-	-	-	-
14680	T7-144	Klebsiella pneumoniae	strong	71	625712	1643437	5457545	no	-	ST397	1	ybt 9; ICEKp3	367	-	0	-	0	-	0	-	0	-	wzi475	KL?	ST397	2	1	1	1	21	44	9	5	137	6	5	1	25	534	9	5	5	11	-	-	-	-	-	-
14682	T7-146	Klebsiella pneumoniae	strong	46	315051	509589	5356595	no	-	ST1832	0	-	0	-	0	-	0	-	0	-	0	-	wzi150	KL163 (KL27,KL46)	ST1832	4	1	1	1	101	1	18	-	-	-	-	-	-	-	-	-	-	-	-	-	-	-	-	-
14683	T7-147	Klebsiella pneumoniae	strong	45	315051	511901	5302215	no	-	ST1832	0	-	0	-	0	-	0	-	0	-	0	-	wzi150	KL163 (KL27,KL46)	ST1832	4	1	1	1	101	1	18	-	-	-	-	-	-	-	-	-	-	-	-	-	-	-	-	-
14687	T7-151	Klebsiella pneumoniae	strong	35	409120	769978	5035361	no	-	ST200	0	-	0	-	0	-	0	-	0	-	0	-	wzi385	KL22/KL37	ST200	2	1	2	1	12	1	68	-	-	-	-	-	-	-	-	-	-	-	-	-	-	-	-	-
14692	T7-161	Klebsiella pneumoniae	strong	69	250908	375511	5361263	no	-	ST25	1	ybt 14; ICEKp5	376	-	0	-	0	-	0	-	0	-	wzi72	KL2	ST25	2	1	1	1	10	4	13	4	4	5	4	1	8	8	2	4	4	2	-	-	-	-	-	-
14698	T7-167	Klebsiella pneumoniae	strong	82	369397	1014753	5548173	no	-	ST22	0	-	0	-	0	-	0	-	0	-	0	-	wzi349	KL147 (KL112)	ST22	2	3	1	1	1	4	4	-	-	-	-	-	-	-	-	-	-	-	-	-	-	-	-	-
14701	T7-172	Klebsiella pneumoniae	strong	33	435267	1415532	5014578	no	-	ST200	0	-	0	-	0	-	0	-	0	-	0	-	wzi83	KL23	ST200	2	1	2	1	12	1	68	-	-	-	-	-	-	-	-	-	-	-	-	-	-	-	-	-
14707	T7-180	Klebsiella pneumoniae	strong	68	355387	1084420	5366559	no	-	ST152	0	-	0	-	0	-	0	-	0	-	0	-	wzi150	KL163 (KL27,KL46)	ST152	2	3	2	1	1	4	56	-	-	-	-	-	-	-	-	-	-	-	-	-	-	-	-	-
14708	T7-181	Klebsiella pneumoniae	strong	61	334157	932201	5214421	no	-	ST1189	0	-	0	-	0	-	0	-	0	-	0	-	wzi84	KL28	ST1189	3	5	95	1	16	1	12	-	-	-	-	-	-	-	-	-	-	-	-	-	-	-	-	-
14709	T7-186	Klebsiella pneumoniae	strong	63	344614	708131	5377659	no	-	ST156	0	-	0	-	0	-	0	-	0	-	0	-	-	-	ST156	2	1	1	26	4	1	57	-	-	-	-	-	-	-	-	-	-	-	-	-	-	-	-	-
14710	T7-187	Klebsiella pneumoniae	strong	93	371509	729556	5504047	no	-	ST277	0	-	0	-	0	-	0	-	0	-	0	-	wzi97	KL46	ST277	3	1	1	1	1	1	43	-	-	-	-	-	-	-	-	-	-	-	-	-	-	-	-	-
14716	T7-193	Klebsiella pneumoniae	strong	73	425903	766720	5624520	no	-	ST405	0	-	0	-	0	-	0	-	0	-	0	-	wzi143	KL151	ST405	2	1	62	3	10	4	110	-	-	-	-	-	-	-	-	-	-	-	-	-	-	-	-	-
14723	T7-200	Klebsiella pneumoniae	strong	96	177519	409041	5349115	no	-	ST253	0	-	0	-	0	-	0	-	0	-	0	-	wzi50	KL15 (KL17,KL51,KL52)	ST253	2	1	1	1	9	1	13	-	-	-	-	-	-	-	-	-	-	-	-	-	-	-	-	-
14725	T7-204	Klebsiella pneumoniae	strong	68	357556	727861	5520184	no	-	ST45	1	ybt 10; ICEKp4	348	-	0	-	0	-	0	-	0	-	wzi101	KL24	ST45	2	1	1	6	7	1	12	3	12	4	11	3	21	531	3	10	16	2	-	-	-	-	-	-
14728	T7-208	Klebsiella pneumoniae	strong	83	350260	619928	5433735	no	-	ST35	1	ybt 8; ICEKp3	366	-	0	-	0	-	0	-	0	-	wzi37	KL22/KL37	ST35	2	1	2	1	10	1	19	5	11	177	5	30	105	107	36	33	55	11	-	-	-	-	-	-
14731	T7-211	Klebsiella pneumoniae	strong	33	489563	1408909	5291089	no	-	ST29	0	-	0	-	0	-	0	-	0	-	0	-	wzi115	KL54	ST29	2	3	2	2	6	4	4	-	-	-	-	-	-	-	-	-	-	-	-	-	-	-	-	-
14732	T7-213	Klebsiella pneumoniae	strong	39	449978	1146710	5169487	no	-	ST1432	0	-	0	-	0	-	0	-	0	-	0	-	wzi181	KL133	ST1432	2	1	1	18	1	4	235	-	-	-	-	-	-	-	-	-	-	-	-	-	-	-	-	-
14734	T7-216	Klebsiella pneumoniae	strong	80	319738	749284	5528089	no	-	ST1180	0	-	0	-	0	-	0	-	0	-	0	-	wzi177	KL125 (KL114)	ST1180	2	1	2	1	1	1	34	-	-	-	-	-	-	-	-	-	-	-	-	-	-	-	-	-
14739	T7-221	Klebsiella pneumoniae	strong	68	410663	710072	5363654	no	-	ST1419	0	-	0	-	0	-	0	-	0	-	0	-	wzi114	KL30 (KL2, KL8, KL111)	ST1419	2	1	2	1	10	1	112	-	-	-	-	-	-	-	-	-	-	-	-	-	-	-	-	-
14740	T7-223	Klebsiella pneumoniae	strong	52	359459	702346	5432437	no	-	ST111	0	-	0	-	0	-	0	-	0	-	0	-	wzi63	KL63	ST111	2	1	5	1	17	4	42	-	-	-	-	-	-	-	-	-	-	-	-	-	-	-	-	-
14742	T7-225	Klebsiella pneumoniae	strong	78	321697	682145	5549824	no	-	ST4253	1	ybt 14; ICEKp12	357	-	0	-	0	-	0	-	0	-	wzi27	KL27	ST4253	2	1	2	1	7	1	611	4	4	5	163	1	433	532	2	4	4	2	-	-	-	-	-	-
14743	T7-226	Klebsiella pneumoniae	strong	90	307078	526765	5446116	no	-	ST225	0	-	0	-	0	-	0	-	0	-	0	-	wzi59	KL3	ST225	10	1	1	1	12	1	38	-	-	-	-	-	-	-	-	-	-	-	-	-	-	-	-	-
14744	T7-227	Klebsiella pneumoniae	strong	94	299211	1150322	5498014	no	-	ST20	0	-	0	-	0	-	0	-	0	-	0	-	-	-	ST20	2	3	1	1	4	4	4	-	-	-	-	-	-	-	-	-	-	-	-	-	-	-	-	-
14746	T7-229	Klebsiella pneumoniae	strong	47	309063	1237597	5197676	no	-	ST2805	0	-	0	-	0	-	0	-	0	-	0	-	wzi89	KL110	ST2805	2	2	1	1	16	94	211	-	-	-	-	-	-	-	-	-	-	-	-	-	-	-	-	-
14747	T7-230	Klebsiella pneumoniae	strong	72	373056	796495	5449116	no	-	ST436	0	-	0	-	0	-	0	-	0	-	0	-	-	-	ST436	2	1	2	1	3	1	18	-	-	-	-	-	-	-	-	-	-	-	-	-	-	-	-	-
14750	T7-233	Klebsiella pneumoniae	strong	68	216972	462759	5153746	no	-	ST281	0	-	0	-	0	-	0	-	0	-	0	-	wzi64	KL64	ST281	7	1	5	46	1	1	84	-	-	-	-	-	-	-	-	-	-	-	-	-	-	-	-	-
14751	T7-234	Klebsiella pneumoniae	strong	86	376288	782591	5454217	no	-	ST465	0	-	0	-	0	-	0	-	0	-	0	-	wzi115	KL54	ST465	2	3	2	2	9	4	4	-	-	-	-	-	-	-	-	-	-	-	-	-	-	-	-	-
14752	T7-235	Klebsiella pneumoniae	strong	49	372957	1133576	5345682	no	-	ST37	0	-	0	-	0	-	0	-	0	-	0	-	wzi216	KL119	ST37	2	9	2	1	13	1	16	-	-	-	-	-	-	-	-	-	-	-	-	-	-	-	-	-
14755	T7-238	Klebsiella pneumoniae	strong	31	412652	1572528	5236409	no	-	ST2004	0	-	0	-	0	-	0	-	0	-	0	-	wzi83	KL23	ST2004	4	1	2	1	1	114	4	-	-	-	-	-	-	-	-	-	-	-	-	-	-	-	-	-
14756	T7-240	Klebsiella pneumoniae	strong	74	322067	922081	5329241	no	-	ST485	0	-	0	-	0	-	0	-	0	-	0	-	wzi5	KL5	ST485	2	1	1	1	7	1	12	-	-	-	-	-	-	-	-	-	-	-	-	-	-	-	-	-
14758	T7-243	Klebsiella pneumoniae	strong	89	207561	578694	5403720	no	-	ST187	0	-	0	-	0	-	0	-	0	-	0	-	wzi10	KL10	ST187	23	31	2	1	9	4	23	-	-	-	-	-	-	-	-	-	-	-	-	-	-	-	-	-
14760	T7-246	Klebsiella pneumoniae	strong	55	370071	766216	5242806	no	-	ST629	0	-	0	-	0	-	0	-	0	-	0	-	wzi368	KL134	ST629	2	3	87	1	12	1	26	-	-	-	-	-	-	-	-	-	-	-	-	-	-	-	-	-
14763	T7-249	Klebsiella pneumoniae	strong	37	459063	950166	5191371	no	-	ST2	0	-	0	-	0	-	0	-	0	-	0	-	wzi50	KL15 (KL17,KL51,KL52)	ST2	3	4	1	1	9	4	17	-	-	-	-	-	-	-	-	-	-	-	-	-	-	-	-	-
14764	T7-250	Klebsiella pneumoniae	strong	67	350204	803276	5399410	no	-	ST17	1	ybt 15; ICEKp11 (incomplete)	231-1LV	-	0	-	0	-	0	-	0	-	wzi141	KL25	ST17	2	1	1	1	4	4	4	6	15	22	4	1	-	34	14	1	33	17	-	-	-	-	-	-
14765	T7-251	Klebsiella pneumoniae	strong	89	306489	521877	5607355	no	-	ST20	1	ybt 14; ICEKp5	135	-	0	-	0	-	0	-	0	-	wzi84	KL28	ST20	2	3	1	1	4	4	4	4	4	18	4	1	27	25	2	4	4	2	-	-	-	-	-	-
14768	T7-254	Klebsiella pneumoniae	strong	58	357557	812023	5570720	no	-	ST3251	1	ybt 10; ICEKp4	349	-	0	-	0	-	0	-	0	-	wzi114	KL30 (KL2, KL8, KL111)	ST3251	2	5	1	6	7	1	12	118	12	4	11	3	21	18	3	100	16	2	-	-	-	-	-	-
14772	T7-259	Klebsiella pneumoniae	strong	77	358864	928237	5601915	no	-	ST11	1	ybt 7; ICEKp7	365	-	0	-	0	-	0	-	0	-	-	-	ST11	3	3	1	1	1	1	4	5	11	173	162	1	438	537	9	20	31	263	-	-	-	-	-	-
14774	T7-261	Klebsiella pneumoniae	strong	85	333652	739892	5469762	no	-	ST513	0	-	0	-	0	-	0	-	0	-	0	-	wzi14	KL14	ST513	2	1	1	6	101	1	129	-	-	-	-	-	-	-	-	-	-	-	-	-	-	-	-	-
14779	T7-269	Klebsiella pneumoniae	strong	54	258159	862511	5534012	no	-	ST14	0	-	0	-	0	-	0	-	0	-	0	-	wzi2	KL2 (KL30)	ST14	1	6	1	1	1	1	1	-	-	-	-	-	-	-	-	-	-	-	-	-	-	-	-	-
14781	T7-271	Klebsiella pneumoniae	strong	46	483577	1188787	5297050	no	-	ST1119	0	-	0	-	0	-	0	-	0	-	0	-	-	-	ST1119	2	79	1	1	7	4	4	-	-	-	-	-	-	-	-	-	-	-	-	-	-	-	-	-
14782	T7-272	Klebsiella pneumoniae	strong	55	380349	705344	5442924	no	-	ST35	0	-	0	-	0	-	0	-	0	-	0	-	wzi37	KL22/KL37	ST35	2	1	2	1	10	1	19	-	-	-	-	-	-	-	-	-	-	-	-	-	-	-	-	-
14783	T7-273	Klebsiella pneumoniae	strong	68	513018	768810	5318728	no	-	ST515	0	-	0	-	0	-	0	-	0	-	0	-	wzi368	KL134	ST515	2	1	1	1	1	1	4	-	-	-	-	-	-	-	-	-	-	-	-	-	-	-	-	-
14784	T7-275	Klebsiella pneumoniae	strong	62	314947	531430	5378609	no	-	ST39	3	-	0	-	0	iuc 3	64	-	0	-	0	-	wzi83	KL23	ST39	2	1	2	4	9	1	14	-	-	-	-	-	-	-	-	-	-	-	-	-	-	-	-	-
14785	T7-276	Klebsiella pneumoniae	strong	56	350097	705344	5442807	no	-	ST35	0	-	0	-	0	-	0	-	0	-	0	-	wzi37	KL22/KL37	ST35	2	1	2	1	10	1	19	-	-	-	-	-	-	-	-	-	-	-	-	-	-	-	-	-
14788	T7-280	Klebsiella pneumoniae	strong	90	350317	768805	5506351	no	-	ST515	0	-	0	-	0	-	0	-	0	-	0	-	wzi368	KL134	ST515	2	1	1	1	1	1	4	-	-	-	-	-	-	-	-	-	-	-	-	-	-	-	-	-
14790	T7-282	Klebsiella pneumoniae	strong	92	295189	776601	5448126	no	-	ST234	0	-	0	-	0	-	0	-	0	-	0	-	wzi272	KL30	ST234	2	1	2	1	7	1	24	-	-	-	-	-	-	-	-	-	-	-	-	-	-	-	-	-
14791	T7-283	Klebsiella pneumoniae	strong	81	353980	727690	5556402	no	-	ST45	1	ybt 10; ICEKp4	78	-	0	-	0	-	0	-	0	-	wzi5	KL5	ST45	2	1	1	6	7	1	12	3	12	4	11	3	21	18	3	10	16	2	-	-	-	-	-	-
14796	T7-290	Klebsiella pneumoniae	strong	51	386699	883892	5443318	no	-	ST35	0	-	0	-	0	-	0	-	0	-	0	-	wzi37	KL22/KL37	ST35	2	1	2	1	10	1	19	-	-	-	-	-	-	-	-	-	-	-	-	-	-	-	-	-
14797	T7-292	Klebsiella pneumoniae	strong	55	380351	1114916	5419342	no	-	ST466	1	ybt 10; ICEKp4	95	-	0	-	0	-	0	-	0	-	wzi37	KL22/KL37	ST466	2	1	2	1	10	50	120	3	12	4	66	3	137	139	3	10	60	65	-	-	-	-	-	-
14801	T7-297	Klebsiella pneumoniae	strong	38	422185	1461267	5040528	no	-	ST200	0	-	0	-	0	-	0	-	0	-	0	-	wzi178	KL?	ST200	2	1	2	1	12	1	68	-	-	-	-	-	-	-	-	-	-	-	-	-	-	-	-	-
14808	T7-307	Klebsiella pneumoniae	strong	49	372872	1083670	5400620	no	-	ST157	1	ybt 4; plasmid	358	-	0	-	0	-	0	-	0	-	wzi243	KL13	ST157	2	3	34	1	7	4	9	18	139	27	18	13	436	71	9	8	147	35	-	-	-	-	-	-
14809	T7-308	Klebsiella pneumoniae	strong	62	327789	975719	5438628	no	-	ST25	1	ybt 6; ICEKp5	63	-	0	-	0	-	0	-	0	-	wzi72	KL2	ST25	2	1	1	1	10	4	13	22	22	6	24	16	53	51	9	17	5	30	-	-	-	-	-	-
14810	T7-309	Klebsiella pneumoniae	strong	69	283328	958683	5404398	no	-	ST999	1	ybt 4; plasmid	360	-	0	-	0	-	0	-	0	-	wzi385	KL22/KL37	ST999	2	1	2	1	10	1	12	18	27	30	18	93	358	529	9	8	26	35	-	-	-	-	-	-
14813	T7-312	Klebsiella pneumoniae	strong	43	422627	786701	5164424	no	-	ST1630	0	-	0	-	0	-	0	-	0	-	0	-	-	-	ST1630	2	94	5	1	1	1	4	-	-	-	-	-	-	-	-	-	-	-	-	-	-	-	-	-
14814	T7-315	Klebsiella pneumoniae	strong	53	360458	699309	5213121	no	-	ST3008	0	-	0	-	0	-	0	-	0	-	0	-	wzi22	KL22/KL37 (KL8,KL30,KL151)	ST3008	2	1	2	34	3	4	59	-	-	-	-	-	-	-	-	-	-	-	-	-	-	-	-	-
14817	T7-318	Klebsiella pneumoniae	strong	67	374060	586229	5474831	no	-	ST37	0	-	0	-	0	-	0	-	0	-	0	-	wzi123	KL136	ST37	2	9	2	1	13	1	16	-	-	-	-	-	-	-	-	-	-	-	-	-	-	-	-	-
14818	T7-319	Klebsiella pneumoniae	strong	62	264832	512950	5308564	no	-	ST353	1	ybt 10; ICEKp4	377	-	0	-	0	-	0	-	0	-	-	-	ST353	3	9	47	1	13	1	16	3	12	4	3	14	50	216	3	15	8	2	-	-	-	-	-	-
14820	T7-321	Klebsiella pneumoniae	strong	55	320152	1139746	5503041	no	-	ST1799	1	ybt 14; ICEKp5	353	-	0	-	0	-	0	-	0	-	-	-	ST1799	2	1	1	1	3	1	34	4	4	5	4	1	437	530	2	4	4	20	-	-	-	-	-	-
14822	T7-323	Klebsiella pneumoniae	strong	43	361531	959723	5202415	no	-	ST36	0	-	0	-	0	-	0	-	0	-	0	-	wzi27	KL27	ST36	2	1	2	1	7	1	7	-	-	-	-	-	-	-	-	-	-	-	-	-	-	-	-	-
14823	T7-324	Klebsiella pneumoniae	strong	49	414937	594780	5269636	no	-	ST1059	1	ybt 14; ICEKp5	356	-	0	-	0	-	0	-	0	-	wzi21	KL21	ST1059	2	1	1	1	12	1	4	4	4	175	4	1	69	62	2	4	4	266	-	-	-	-	-	-
14824	T7-326	Klebsiella pneumoniae	strong	74	339330	751125	5330617	no	-	ST661	0	-	0	-	0	-	0	-	0	-	0	-	wzi211	KL109	ST661	4	3	1	36	9	10	14	-	-	-	-	-	-	-	-	-	-	-	-	-	-	-	-	-
14828	T7-330	Klebsiella pneumoniae	strong	55	350097	883892	5442818	no	-	ST35	0	-	0	-	0	-	0	-	0	-	0	-	wzi37	KL22/KL37	ST35	2	1	2	1	10	1	19	-	-	-	-	-	-	-	-	-	-	-	-	-	-	-	-	-
14829	T7-332	Klebsiella pneumoniae	strong	44	387385	916009	5301309	no	-	ST3164	0	-	0	-	0	-	0	-	0	-	0	-	wzi5	KL5	ST3164	2	1	2	1	13	1	43	-	-	-	-	-	-	-	-	-	-	-	-	-	-	-	-	-
14830	T7-333	Klebsiella pneumoniae	strong	31	412652	1575229	5239058	no	-	ST2004	0	-	0	-	0	-	0	-	0	-	0	-	wzi83	KL23	ST2004	4	1	2	1	1	114	4	-	-	-	-	-	-	-	-	-	-	-	-	-	-	-	-	-
14831	T7-334	Klebsiella pneumoniae	strong	29	413112	1613109	5207478	no	-	ST2004	0	-	0	-	0	-	0	-	0	-	0	-	wzi83	KL23	ST2004	4	1	2	1	1	114	4	-	-	-	-	-	-	-	-	-	-	-	-	-	-	-	-	-
14833	T7-337	Klebsiella pneumoniae	strong	82	227738	795686	5474737	no	-	ST1243	0	-	0	-	0	-	0	-	0	-	0	-	wzi23	KL14	ST1243	76	1	2	1	7	4	224	-	-	-	-	-	-	-	-	-	-	-	-	-	-	-	-	-
14835	T7-341	Klebsiella pneumoniae	strong	66	358289	927487	5487681	no	-	ST20	1	ybt 14; ICEKp5	135	-	0	-	0	-	0	-	0	-	wzi84	KL28	ST20	2	3	1	1	4	4	4	4	4	18	4	1	27	25	2	4	4	2	-	-	-	-	-	-
14839	T7-345	Klebsiella pneumoniae	strong	58	449687	1208077	5469245	no	-	ST1545	0	-	0	-	0	-	0	-	0	-	0	-	wzi24	KL24 (KL54,KL55)	ST1545	4	10	1	1	27	27	25	-	-	-	-	-	-	-	-	-	-	-	-	-	-	-	-	-
14840	T7-346	Klebsiella pneumoniae	strong	70	211752	409475	5064730	no	-	ST584	0	-	0	-	0	-	0	-	0	-	0	-	wzi96	KL38	ST584	4	1	2	1	1	7	4	-	-	-	-	-	-	-	-	-	-	-	-	-	-	-	-	-
14847	T7-358	Klebsiella pneumoniae	strong	54	380349	883790	5442551	no	-	ST35	0	-	0	-	0	-	0	-	0	-	0	-	wzi37	KL22/KL37	ST35	2	1	2	1	10	1	19	-	-	-	-	-	-	-	-	-	-	-	-	-	-	-	-	-
14848	T7-359	Klebsiella pneumoniae	strong	84	374143	746684	5553435	no	-	ST277	0	-	0	-	0	-	0	-	0	-	0	-	wzi97	KL46	ST277	3	1	1	1	1	1	43	-	-	-	-	-	-	-	-	-	-	-	-	-	-	-	-	-
14849	T7-360	Klebsiella pneumoniae	strong	56	380349	705344	5485898	no	-	ST35	0	-	0	-	0	-	0	-	0	-	0	-	wzi37	KL22/KL37	ST35	2	1	2	1	10	1	19	-	-	-	-	-	-	-	-	-	-	-	-	-	-	-	-	-
14851	T7-362	Klebsiella pneumoniae	strong	69	319097	834173	5423449	no	-	ST45	1	ybt 10; ICEKp4	78	-	0	-	0	-	0	-	0	-	wzi101	KL24	ST45	2	1	1	6	7	1	12	3	12	4	11	3	21	18	3	10	16	2	-	-	-	-	-	-
14852	T7-364	Klebsiella pneumoniae	strong	58	349752	790002	5455357	no	-	ST14	0	-	0	-	0	-	0	-	0	-	0	-	wzi2	KL2 (KL30)	ST14	1	6	1	1	1	1	1	-	-	-	-	-	-	-	-	-	-	-	-	-	-	-	-	-
14853	T7-365	Klebsiella pneumoniae	strong	75	404454	1294425	5521916	no	-	ST20	0	-	0	-	0	-	0	-	0	-	0	-	wzi84	KL28	ST20	2	3	1	1	4	4	4	-	-	-	-	-	-	-	-	-	-	-	-	-	-	-	-	-
14854	T7-366	Klebsiella pneumoniae	strong	65	205477	504251	5225584	no	-	ST37	0	-	0	-	0	-	0	-	0	-	0	-	wzi108	KL118	ST37	2	9	2	1	13	1	16	-	-	-	-	-	-	-	-	-	-	-	-	-	-	-	-	-
14856	T7-369	Klebsiella pneumoniae	strong	68	324555	874728	5488113	no	-	ST163	0	-	0	-	0	-	0	-	0	-	0	-	wzi12	KL12	ST163	2	1	1	1	9	1	12	-	-	-	-	-	-	-	-	-	-	-	-	-	-	-	-	-
14861	T7-376	Klebsiella pneumoniae	strong	46	436052	812022	5172472	no	-	ST45	1	ybt 10; ICEKp4	78	-	0	-	0	-	0	-	0	-	wzi84	KL28	ST45	2	1	1	6	7	1	12	3	12	4	11	3	21	18	3	10	16	2	-	-	-	-	-	-
14862	T7-377	Klebsiella pneumoniae	strong	79	323971	1082234	5464679	no	-	ST20	0	-	0	-	0	-	0	-	0	-	0	-	wzi421	KL22/KL37	ST20	2	3	1	1	4	4	4	-	-	-	-	-	-	-	-	-	-	-	-	-	-	-	-	-
14863	T7-378	Klebsiella pneumoniae	strong	87	381009	980009	5344309	no	-	ST643	0	-	0	-	0	-	0	-	0	-	0	-	wzi149	KL62	ST643	2	3	6	75	9	7	137	-	-	-	-	-	-	-	-	-	-	-	-	-	-	-	-	-
14865	T7-380	Klebsiella pneumoniae	strong	33	429609	898954	5123324	no	-	ST198	0	-	0	-	0	-	0	-	0	-	0	-	wzi85	KL30	ST198	25	33	1	26	7	1	56	-	-	-	-	-	-	-	-	-	-	-	-	-	-	-	-	-
14867	T7-382	Klebsiella pneumoniae	strong	24	1030762	1898978	5258842	no	-	ST2525	0	-	0	-	0	-	0	-	0	-	0	-	wzi59	KL3	ST2525	4	1	1	8	2	1	6	-	-	-	-	-	-	-	-	-	-	-	-	-	-	-	-	-
14869	T7-385	Klebsiella pneumoniae	strong	86	207839	410070	5306324	no	-	ST375	3	-	0	-	0	iuc 1	20	iro 1	14	-,rmp 1; KpVP-1	0,26	rmpA2_3-47%	wzi72	KL2	ST375	43	1	2	1	10	4	13	-	-	-	-	-	-	-	-	-	-	-	-	-	-	-	-	-
14871	T7-387	Klebsiella pneumoniae	strong	31	412652	1575178	5238805	no	-	ST2004	0	-	0	-	0	-	0	-	0	-	0	-	wzi83	KL23	ST2004	4	1	2	1	1	114	4	-	-	-	-	-	-	-	-	-	-	-	-	-	-	-	-	-
14875	T7-393	Klebsiella pneumoniae	strong	63	370287	721910	5415537	no	-	ST4007	0	-	0	-	0	-	0	-	0	-	0	-	wzi380	KL158	ST4007	2	1	1	1	12	6	68	-	-	-	-	-	-	-	-	-	-	-	-	-	-	-	-	-
14876	T7-394	Klebsiella pneumoniae	strong	96	206939	457272	5548682	no	-	ST2042	5	ybt 12; ICEKp10	373	clb 1	66	iuc 2	84	iro 2	36	rmp 2; KpVP-2	7	-	wzi82	KL23 (KL18, KL38)	ST2042	4	1	2	4	10	102	242	19	1	1	150	1	23	451	1	1	1	227	1	65	1	1	1	3
14878	T7-396	Klebsiella pneumoniae	strong	59	350097	705344	5443575	no	-	ST35	0	-	0	-	0	-	0	-	0	-	0	-	wzi37	KL22/KL37	ST35	2	1	2	1	10	1	19	-	-	-	-	-	-	-	-	-	-	-	-	-	-	-	-	-
14884	T7-405	Klebsiella pneumoniae	strong	79	419865	708039	5720272	no	-	ST116	1	ybt 4; plasmid	361	-	0	-	0	-	0	-	0	-	wzi316	KL6	ST116	15	1	1	18	1	1	4	18	20	27	18	13	440	38	9	8	26	35	-	-	-	-	-	-
14886	T7-407	Klebsiella pneumoniae	strong	38	422040	975560	5091654	no	-	ST200	0	-	0	-	0	-	0	-	0	-	0	-	wzi474	KL?	ST200	2	1	2	1	12	1	68	-	-	-	-	-	-	-	-	-	-	-	-	-	-	-	-	-
14888	T7-409	Klebsiella pneumoniae	strong	91	269387	717205	5489477	no	-	ST2248	0	-	0	-	0	-	0	-	0	-	0	-	wzi192	KL9	ST2248	2	1	1	1	9	4	112	-	-	-	-	-	-	-	-	-	-	-	-	-	-	-	-	-
14893	T7-415	Klebsiella pneumoniae	strong	63	247636	821390	5455515	no	-	ST14	0	-	0	-	0	-	0	-	0	-	0	-	wzi2	KL2 (KL30)	ST14	1	6	1	1	1	1	1	-	-	-	-	-	-	-	-	-	-	-	-	-	-	-	-	-
14896	T7-418	Klebsiella pneumoniae	strong	74	343604	493313	5497582	no	-	ST327	0	-	0	-	0	-	0	-	0	-	0	-	wzi39	KL39 (KL13)	ST327	2	1	1	1	10	1	19	-	-	-	-	-	-	-	-	-	-	-	-	-	-	-	-	-
14898	T7-420	Klebsiella pneumoniae	strong	89	383782	1418745	5422459	no	-	ST294	0	-	0	-	0	-	0	-	0	-	0	-	wzi274	KL30	ST294	2	1	2	1	4	4	87	-	-	-	-	-	-	-	-	-	-	-	-	-	-	-	-	-
14904	T7-427	Klebsiella pneumoniae	strong	48	280071	658848	5411219	no	-	ST151	1	ybt 10; ICEKp4	350	-	0	-	0	-	0	-	0	-	wzi2	KL2 (KL30)	ST151	4	1	32	1	7	4	10	3	12	126	3	3	85	343	3	10	9	2	-	-	-	-	-	-
14906	T7-431	Klebsiella pneumoniae	strong	76	322068	922081	5329106	no	-	ST485	0	-	0	-	0	-	0	-	0	-	0	-	wzi5	KL5	ST485	2	1	1	1	7	1	12	-	-	-	-	-	-	-	-	-	-	-	-	-	-	-	-	-
14908	T7-436	Klebsiella pneumoniae	strong	40	395100	664809	5172778	no	-	ST870	0	-	0	-	0	-	0	-	0	-	0	-	wzi137	KL17	ST870	2	6	1	1	147	1	31	-	-	-	-	-	-	-	-	-	-	-	-	-	-	-	-	-
14910	T7-438	Klebsiella pneumoniae	strong	65	366997	681189	5701759	no	-	ST1106	0	-	0	-	0	-	0	-	0	-	0	-	wzi162	KL122	ST1106	2	1	1	1	7	2	12	-	-	-	-	-	-	-	-	-	-	-	-	-	-	-	-	-
14913	T7-442	Klebsiella pneumoniae	strong	60	327040	677350	5523502	no	-	ST23	5	-	0	clb 2	68	iuc 1	1	iro 1	2	rmp 1; KpVP-1	26-1LV	rmpA2_6*-47%	wzi1	KL1	ST23	2	1	1	1	9	4	12	-	-	-	-	-	-	-	-	-	-	-	2	2	2	2	2	2
14914	T7-443	Klebsiella pneumoniae	strong	74	335965	837666	5423780	no	-	ST20	0	-	0	-	0	-	0	-	0	-	0	-	wzi173	KL102 (KL149,KL155)	ST20	2	3	1	1	4	4	4	-	-	-	-	-	-	-	-	-	-	-	-	-	-	-	-	-
14915	T7-445	Klebsiella pneumoniae	strong	42	348634	1274551	5257875	no	-	ST1145	0	-	0	-	0	-	0	-	0	-	0	-	wzi2	KL2 (KL30)	ST1145	2	1	4	34	1	1	2	-	-	-	-	-	-	-	-	-	-	-	-	-	-	-	-	-
14916	T7-446	Klebsiella pneumoniae	strong	68	303368	703504	5422980	no	-	ST14	0	-	0	-	0	-	0	-	0	-	0	-	wzi16	KL16 (KL143)	ST14	1	6	1	1	1	1	1	-	-	-	-	-	-	-	-	-	-	-	-	-	-	-	-	-
14917	T7-449	Klebsiella pneumoniae	strong	85	326352	799812	5586861	no	-	ST1228	1	ybt 15; ICEKp11	378	-	0	-	0	-	0	-	0	-	wzi96	KL38	ST1228	2	9	2	1	13	1	217	6	15	22	4	1	37	44	14	1	4	17	-	-	-	-	-	-
14918	T7-451	Klebsiella pneumoniae	strong	67	327789	975722	5438954	no	-	ST25	1	ybt 6; ICEKp5	63	-	0	-	0	-	0	-	0	-	wzi72	KL2	ST25	2	1	1	1	10	4	13	22	22	6	24	16	53	51	9	17	5	30	-	-	-	-	-	-
14919	T7-453	Klebsiella pneumoniae	strong	58	373076	730950	5232802	no	-	ST37	0	-	0	-	0	-	0	-	0	-	0	-	wzi14	KL14	ST37	2	9	2	1	13	1	16	-	-	-	-	-	-	-	-	-	-	-	-	-	-	-	-	-
14923	T7-457	Klebsiella pneumoniae	strong	60	626094	768811	5317334	no	-	ST515	0	-	0	-	0	-	0	-	0	-	0	-	wzi368	KL134	ST515	2	1	1	1	1	1	4	-	-	-	-	-	-	-	-	-	-	-	-	-	-	-	-	-
14924	T7-458	Klebsiella pneumoniae	strong	70	264897	1033717	5543593	no	-	ST628	0	-	0	-	0	-	0	-	0	-	0	-	wzi426	KL?	ST628	2	60	11	1	4	8	24	-	-	-	-	-	-	-	-	-	-	-	-	-	-	-	-	-
14925	T7-459	Klebsiella pneumoniae	strong	73	350317	768804	5400734	no	-	ST515	0	-	0	-	0	-	0	-	0	-	0	-	wzi368	KL134	ST515	2	1	1	1	1	1	4	-	-	-	-	-	-	-	-	-	-	-	-	-	-	-	-	-
14926	T7-460	Klebsiella pneumoniae	strong	78	306923	710231	5551405	no	-	ST1496	1	ybt 10; ICEKp4	352	-	0	-	0	-	0	-	0	-	wzi322	KL62	ST1496	2	1	1	37	3	4	64	3	12	4	3	91	434	108	126	10	9	76	-	-	-	-	-	-
14927	T7-461	Klebsiella pneumoniae	strong	62	383765	783674	5454405	no	-	ST129	0	-	0	-	0	-	0	-	0	-	0	-	wzi105	KL108	ST129	2	20	23	1	1	1	19	-	-	-	-	-	-	-	-	-	-	-	-	-	-	-	-	-
14929	T7-463	Klebsiella pneumoniae	strong	73	404454	1251250	5357917	no	-	ST20	0	-	0	-	0	-	0	-	0	-	0	-	wzi84	KL28	ST20	2	3	1	1	4	4	4	-	-	-	-	-	-	-	-	-	-	-	-	-	-	-	-	-
14931	T7-467	Klebsiella pneumoniae	strong	79	228022	717703	5321397	no	-	ST528	0	-	0	-	0	-	0	-	0	-	0	-	wzi26	KL27	ST528	32	5	1	1	9	4	18	-	-	-	-	-	-	-	-	-	-	-	-	-	-	-	-	-
14932	T7-468	Klebsiella pneumoniae	strong	88	225584	496360	5502139	no	-	ST37	1	ybt 4; plasmid	359	-	0	-	0	-	0	-	0	-	wzi85	KL30	ST37	2	9	2	1	13	1	16	18	20	172	18	13	435	38	9	8	26	22	-	-	-	-	-	-
14934	T7-471	Klebsiella pneumoniae	strong	52	293980	820765	5199359	no	-	ST499	0	-	0	-	0	-	0	-	0	-	0	-	-	-	ST499	2	1	5	2	7	4	4	-	-	-	-	-	-	-	-	-	-	-	-	-	-	-	-	-
14935	T7-473	Klebsiella pneumoniae	strong	95	208086	593722	5481811	no	-	ST4255	0	-	0	-	0	-	0	-	0	-	0	-	wzi162	KL122	ST4255	2	1	2	1	9	1	12	-	-	-	-	-	-	-	-	-	-	-	-	-	-	-	-	-
14937	T7-475	Klebsiella pneumoniae	strong	40	350939	1276864	5297752	no	-	ST151	0	-	0	-	0	-	0	-	0	-	0	-	wzi2	KL2 (KL30)	ST151	4	1	32	1	7	4	10	-	-	-	-	-	-	-	-	-	-	-	-	-	-	-	-	-
14939	T7-479	Klebsiella pneumoniae	strong	72	350098	622001	5540403	no	-	ST35	1	ybt 9; ICEKp3	180	-	0	-	0	-	0	-	0	-	wzi37	KL22/KL37	ST35	2	1	2	1	10	1	19	5	11	6	5	1	16	37	9	5	5	133	-	-	-	-	-	-
14940	T7-480	Klebsiella pneumoniae	strong	47	344553	688962	5165721	no	-	ST48	1	ybt 9; ICEKp3	193	-	0	-	0	-	0	-	0	-	wzi62	KL62	ST48	2	5	2	2	7	1	10	5	11	6	5	1	34	15	9	5	5	25	-	-	-	-	-	-
14943	T7-484	Klebsiella pneumoniae	strong	70	353595	777559	5543522	no	-	ST1496	0	-	0	-	0	-	0	-	0	-	0	-	wzi322	KL62	ST1496	2	1	1	37	3	4	64	-	-	-	-	-	-	-	-	-	-	-	-	-	-	-	-	-
14945	T7-486	Klebsiella pneumoniae	strong	72	285200	618040	5569361	no	-	ST449	1	ybt 10; ICEKp4	351	-	0	-	0	-	0	-	0	-	wzi37	KL22/KL37	ST449	2	1	2	1	10	1	120	3	12	4	66	3	137	400	3	10	60	2	-	-	-	-	-	-
14946	T7-487	Klebsiella pneumoniae	strong	83	230392	749662	5403430	no	-	ST1213	0	-	0	-	0	-	0	-	0	-	0	-	wzi74	KL103	ST1213	2	1	1	1	7	4	87	-	-	-	-	-	-	-	-	-	-	-	-	-	-	-	-	-
14947	T7-490	Klebsiella pneumoniae	strong	59	361531	770747	5600680	no	-	ST36	1	ybt 10; ICEKp4	71	-	0	-	0	-	0	-	0	-	wzi27	KL27	ST36	2	1	2	1	7	1	7	3	10	4	3	29	111	94	29	10	41	10	-	-	-	-	-	-
14949	T7-492	Klebsiella pneumoniae	strong	61	366368	575123	5430644	no	-	ST985	0	-	0	-	0	-	0	-	0	-	0	-	wzi39	KL39 (KL13)	ST985	10	3	2	2	6	4	4	-	-	-	-	-	-	-	-	-	-	-	-	-	-	-	-	-
15607	g19	Klebsiella pneumoniae	strong	61	270443	634651	5535952	no	-	ST485	1	ybt 4; plasmid	65	-	0	-	0	-	0	-	0	-	wzi101	KL24	ST485	2	1	1	1	7	1	12	23	27	30	18	13	65	61	9	18	26	35	-	-	-	-	-	-
15632	19KM1053	Klebsiella pneumoniae	strong	3	5452593	5452593	5553614	no	-	ST11	1	ybt 10; ICEKp4	20-3LV	-	0	-	0	-	0	-	0	-	wzi75	KL105	ST11	3	3	1	1	1	1	4	16	12	4	3	3	420	519	3	10	9	308	-	-	-	-	-	-
15633	19KM1109	Klebsiella pneumoniae	strong	3	5414429	5414429	5532489	no	-	ST11	1	ybt 10; ICEKp4	20-2LV	-	0	-	0	-	0	-	0	-	wzi75	KL105	ST11	3	3	1	1	1	1	4	16	12	4	3	3	420	519	3	10	9	2	-	-	-	-	-	-
15634	19KM267	Klebsiella pneumoniae	strong	3	5452021	5452021	5559027	no	-	ST11	1	ybt 10; ICEKp4	20-2LV	-	0	-	0	-	0	-	0	-	wzi75	KL105	ST11	3	3	1	1	1	1	4	16	12	4	3	3	420	519	3	10	9	2	-	-	-	-	-	-
15635	11KM256	Klebsiella pneumoniae	strong	3	5406746	5406746	5653261	no	-	ST11	1	ybt 10; ICEKp4	26	-	0	-	0	-	0	-	0	-	wzi75	KL105	ST11	3	3	1	1	1	1	4	16	12	4	3	3	35	33	3	10	9	2	-	-	-	-	-	-
15636	06KM907	Klebsiella pneumoniae	strong	2	5405574	5405574	5610273	no	-	ST11	1	ybt 10; ICEKp4	26	-	0	-	0	-	0	-	0	-	wzi75	KL105	ST11	3	3	1	1	1	1	4	16	12	4	3	3	35	33	3	10	9	2	-	-	-	-	-	-
15637	AR142_2b	Klebsiella pneumoniae	strong	3	5399166	5399166	5619087	no	-	ST307	1	ybt 10; ICEKp4	384	-	0	-	0	-	0	-	0	-	wzi173	KL102 (KL149,KL155)	ST307	4	1	2	52	1	1	7	16	12	4	3	3	61	54	3	10	9	39	-	-	-	-	-	-
15638	18KM2445b	Klebsiella pneumoniae	strong	3	5399745	5399745	5619666	no	-	ST307	1	ybt 10; ICEKp4	384	-	0	-	0	-	0	-	0	-	wzi173	KL102 (KL149,KL155)	ST307	4	1	2	52	1	1	7	16	12	4	3	3	61	54	3	10	9	39	-	-	-	-	-	-
15639	19KM57	Klebsiella pneumoniae	strong	3	5452451	5452451	5572414	no	-	ST11	1	ybt 10; ICEKp4	20-2LV	-	0	-	0	-	0	-	0	-	wzi75	KL105	ST11	3	3	1	1	1	1	4	16	12	4	3	3	420	519	3	10	9	2	-	-	-	-	-	-
15640	19KM28	Klebsiella pneumoniae	strong	3	5453228	5453228	5571068	no	-	ST11	1	ybt 10; ICEKp4	20-2LV	-	0	-	0	-	0	-	0	-	wzi75	KL105	ST11	3	3	1	1	1	1	4	16	12	4	3	3	420	519	3	10	9	2	-	-	-	-	-	-
15641	18KM2813	Klebsiella pneumoniae	strong	3	5452451	5452451	5570513	no	-	ST11	1	ybt 10; ICEKp4	20-2LV	-	0	-	0	-	0	-	0	-	wzi75	KL105	ST11	3	3	1	1	1	1	4	16	12	4	3	3	420	519	3	10	9	2	-	-	-	-	-	-
15642	18KM2517	Klebsiella pneumoniae	strong	3	5452268	5452268	5570301	no	-	ST11	1	ybt 10; ICEKp4	20-2LV	-	0	-	0	-	0	-	0	-	wzi75	KL105	ST11	3	3	1	1	1	1	4	16	12	4	3	3	420	519	3	10	9	2	-	-	-	-	-	-
15643	18KM1950	Klebsiella pneumoniae	strong	3	5452021	5452021	5570083	no	-	ST11	1	ybt 10; ICEKp4	20-2LV	-	0	-	0	-	0	-	0	-	wzi75	KL105	ST11	3	3	1	1	1	1	4	16	12	4	3	3	420	519	3	10	9	2	-	-	-	-	-	-
15645	KP_13	Klebsiella pneumoniae	strong	98	214810	461799	5356077	no	-	ST307	0	-	0	-	0	-	0	-	0	-	0	-	wzi173	KL102 (KL149,KL155)	ST307	4	1	2	52	1	1	7	-	-	-	-	-	-	-	-	-	-	-	-	-	-	-	-	-
15646	KP_14	Klebsiella pneumoniae	strong	84	224241	512009	5347262	no	-	ST307	0	-	0	-	0	-	0	-	0	-	0	-	wzi173	KL102 (KL149,KL155)	ST307	4	1	2	52	1	1	7	-	-	-	-	-	-	-	-	-	-	-	-	-	-	-	-	-
15648	KP_51	Klebsiella pneumoniae	strong	90	187813	707135	5364878	no	-	ST11	0	-	0	-	0	-	0	-	0	-	0	-	wzi177	KL125 (KL114)	ST11	3	3	1	1	1	1	4	-	-	-	-	-	-	-	-	-	-	-	-	-	-	-	-	-
15649	KP_55	Klebsiella pneumoniae	strong	81	187799	642565	5339292	no	-	ST11	0	-	0	-	0	-	0	-	0	-	0	-	wzi177	KL125 (KL114)	ST11	3	3	1	1	1	1	4	-	-	-	-	-	-	-	-	-	-	-	-	-	-	-	-	-
15650	KP_63	Klebsiella pneumoniae	strong	90	222877	332202	5523715	no	-	ST15	0	-	0	-	0	-	0	-	0	-	0	-	wzi93	KL112	ST15	1	1	1	1	1	1	1	-	-	-	-	-	-	-	-	-	-	-	-	-	-	-	-	-
15653	MH9CRKP	Klebsiella pneumoniae	strong	3	5541076	5541076	5899380	no	-	ST11	1	ybt 9; ICEKp3	503	-	0	-	0	-	0	-	0	-	wzi141	KL25	ST11	3	3	1	1	1	1	4	140	11	6	5	1	60	65	9	5	5	11	-	-	-	-	-	-
15654	D32	Klebsiella pneumoniae	strong	76	224895	461899	5692789	no	-	ST307	1	ybt 10; ICEKp4	384	-	0	-	0	-	0	-	0	-	wzi173	KL102 (KL149,KL155)	ST307	4	1	2	52	1	1	7	16	12	4	3	3	61	54	3	10	9	39	-	-	-	-	-	-
15655	C23	Klebsiella pneumoniae	strong	75	214850	659673	5698681	no	-	ST307	1	ybt 10; ICEKp4	384	-	0	-	0	-	0	-	0	-	wzi173	KL102 (KL149,KL155)	ST307	4	1	2	52	1	1	7	16	12	4	3	3	61	54	3	10	9	39	-	-	-	-	-	-
15656	PVT01	Klebsiella pneumoniae	strong	9	5230931	5230931	5630899	no	-	ST11	1	ybt 9; ICEKp3	183	-	0	-	0	-	0	-	0	-	wzi50	KL15 (KL17,KL51,KL52)	ST11	3	3	1	1	1	1	4	5	11	6	5	1	25	37	9	5	5	11	-	-	-	-	-	-
15661	PEROUPCH20K	Klebsiella pneumoniae	strong	70	307140	516111	5391214	no	-	ST307	0	-	0	-	0	-	0	-	0	-	0	-	wzi173	KL102 (KL149,KL155)	ST307	4	1	2	52	1	1	7	-	-	-	-	-	-	-	-	-	-	-	-	-	-	-	-	-
15662	Klebsequi53	Klebsiella pneumoniae	strong	51	207941	426175	5112192	yes (443)	ambiguous_bases	ST5390	0	-	0	-	0	-	0	-	0	-	0	-	-	-	ST5390	2	1	1	115	4	4	271	-	-	-	-	-	-	-	-	-	-	-	-	-	-	-	-	-
15663	Klebsequi39	Klebsiella pneumoniae	strong	88	174321	698106	5357392	yes (895)	ambiguous_bases	ST5391	0	-	0	-	0	-	0	-	0	-	0	-	wzi462	KL?	ST5391	2	1	99	1	13	1	62	-	-	-	-	-	-	-	-	-	-	-	-	-	-	-	-	-
15664	Klebsequi34	Klebsiella pneumoniae	strong	98	159792	348347	5323691	yes (640)	ambiguous_bases	ST5392	0	-	0	-	0	-	0	-	0	-	0	-	wzi417	KL151 (KL46)	ST5392	5	1	1	1	9	1	264	-	-	-	-	-	-	-	-	-	-	-	-	-	-	-	-	-
15665	Klebsequi33	Klebsiella pneumoniae	strong	65	174363	493344	5068121	yes (612)	ambiguous_bases	ST5393	0	-	0	-	0	-	0	-	0	-	0	-	-	-	ST5393	2	7	2	1	9	1	9	-	-	-	-	-	-	-	-	-	-	-	-	-	-	-	-	-
15666	Klebsequi32	Klebsiella pneumoniae	strong	77	219277	377415	5218671	yes (915)	ambiguous_bases	ST5394	0	-	0	-	0	-	0	-	0	-	0	-	-	-	ST5394	2	94	5	1	503	1	4	-	-	-	-	-	-	-	-	-	-	-	-	-	-	-	-	-
15667	Klebsequi30	Klebsiella pneumoniae	strong	99	189084	332577	5401656	yes (718)	ambiguous_bases	ST5395	1	ybt unknown	0	-	0	-	0	-	0	-	0	-	wzi385	KL22/KL37	ST5395	4	1	1	1	12	16	70	117*	138*	178*	49*	100	221*	533*	111*	113	130*	272	-	-	-	-	-	-
15671	Klebsequi18	Klebsiella pneumoniae	strong	80	199013	552127	5341594	yes (647)	ambiguous_bases	ST5399	0	-	0	-	0	-	0	-	0	-	0	-	wzi22	KL22/KL37 (KL8,KL30,KL151)	ST5399	4	1	2	1	1	4	363	-	-	-	-	-	-	-	-	-	-	-	-	-	-	-	-	-
15672	Klebsequi14	Klebsiella pneumoniae	strong	76	200781	368012	5284011	yes (765)	ambiguous_bases	ST5400	0	-	0	-	0	-	0	-	0	-	0	-	wzi173	KL102 (KL149,KL155)	ST5400	2	9	2	1	13	4	16	-	-	-	-	-	-	-	-	-	-	-	-	-	-	-	-	-
15673	Klebsequi13	Klebsiella pneumoniae	strong	63	235842	949096	5187736	yes (373)	ambiguous_bases	ST5401	0	-	0	-	0	-	0	-	0	-	0	-	wzi59	KL3	ST5401	2	3	2	1	9	1	24	-	-	-	-	-	-	-	-	-	-	-	-	-	-	-	-	-
15674	Klebsequi64	Klebsiella pneumoniae	strong	70	310181	732799	5557220	yes (946)	ambiguous_bases	ST5402	0	-	0	-	0	-	0	-	0	-	0	-	wzi31	KL31	ST5402	2	1	41	1	7	4	4	-	-	-	-	-	-	-	-	-	-	-	-	-	-	-	-	-
15689	Klebsequi4	Klebsiella pneumoniae	strong	81	200551	396584	5483123	yes (700)	ambiguous_bases	ST5415	1	ybt 14; ICEKp5	376	-	0	-	0	-	0	-	0	-	wzi419	KL7	ST5415	4	3	1	1	1	4	756	4	4	5	4	1	8	8	2	4	4	2	-	-	-	-	-	-
15691	Klebsequi58	Klebsiella pneumoniae	strong	57	213544	479395	5167549	yes (305)	ambiguous_bases	ST5417	0	-	0	-	0	-	0	-	0	-	0	-	wzi274	KL30	ST5417	2	1	1	2	539	4	4	-	-	-	-	-	-	-	-	-	-	-	-	-	-	-	-	-
15692	Klebsequi70	Klebsiella pneumoniae	strong	79	173255	640627	5324399	yes (466)	ambiguous_bases	ST5418	0	-	0	-	0	-	0	-	0	-	0	-	-	-	ST5418	4	1	1	359	48	4	24	-	-	-	-	-	-	-	-	-	-	-	-	-	-	-	-	-
15696	Klebsequi138	Klebsiella pneumoniae	strong	96	186282	331072	5363324	yes (810)	ambiguous_bases	ST5420	0	-	0	-	0	-	0	-	0	-	0	-	wzi97	KL46	ST5420	2	3	1	4	1	2	38	-	-	-	-	-	-	-	-	-	-	-	-	-	-	-	-	-
15854	MEZ33_S9	Klebsiella pneumoniae	strong	83	216014	504080	5314245	no	-	ST5470	0	-	0	-	0	-	0	-	0	-	0	-	wzi193	KL125	ST5470	10	1	1	1	9	5	24	-	-	-	-	-	-	-	-	-	-	-	-	-	-	-	-	-
15858	MEZ45_S15	Klebsiella pneumoniae	strong	86	199715	504203	5315337	yes (200)	ambiguous_bases	ST5470	0	-	0	-	0	-	0	-	0	-	0	-	wzi193	KL125	ST5470	10	1	1	1	9	5	24	-	-	-	-	-	-	-	-	-	-	-	-	-	-	-	-	-
15912	134F	Klebsiella pneumoniae	strong	86	342988	1528181	5524090	yes (392)	ambiguous_bases	ST5556	0	-	0	-	0	-	0	-	0	-	0	-	wzi95	KL20	ST5556	1	1	1	1	1	1	38	-	-	-	-	-	-	-	-	-	-	-	-	-	-	-	-	-
15916	0.1263.3.KLEPNE	Klebsiella pneumoniae	strong	76	488291	1055800	5426443	yes (589)	ambiguous_bases	ST5560	0	-	0	-	0	-	0	-	0	-	0	-	wzi262	KL21	ST5560	2	1	1	1	9	1	770	-	-	-	-	-	-	-	-	-	-	-	-	-	-	-	-	-
15928	DKP9	Klebsiella pneumoniae	strong	79	266534	1237004	5672723	no	-	ST5568	3	-	0	-	0	iuc 3	25	-	0	-	0	-	wzi59	KL3	ST5568	4	1	1	1	549	1	6	-	-	-	-	-	-	-	-	-	-	-	-	-	-	-	-	-
15929	DKP6	Klebsiella pneumoniae	strong	83	200021	642894	5673362	no	-	ST5568	3	-	0	-	0	iuc 3	25	-	0	-	0	-	wzi59	KL3	ST5568	4	1	1	1	549	1	6	-	-	-	-	-	-	-	-	-	-	-	-	-	-	-	-	-
15932	MVK-11O002	Klebsiella pneumoniae	strong	95	375948	881979	5333887	no	-	ST108	0	-	0	-	0	-	0	-	0	-	0	-	-	-	ST108	2	1	2	1	3	4	18	-	-	-	-	-	-	-	-	-	-	-	-	-	-	-	-	-
15935	MVK-11O104	Klebsiella pneumoniae	strong	87	385952	774813	5250709	no	-	ST727	0	-	0	-	0	-	0	-	0	-	0	-	wzi83	KL23	ST727	2	9	2	1	7	1	16	-	-	-	-	-	-	-	-	-	-	-	-	-	-	-	-	-
15940	MVK-11O111	Klebsiella pneumoniae	strong	96	256457	613016	5330170	no	-	ST76	0	-	0	-	0	-	0	-	0	-	0	-	wzi23	KL14	ST76	4	1	1	1	21	1	35	-	-	-	-	-	-	-	-	-	-	-	-	-	-	-	-	-
15941	MVK-11O113	Klebsiella pneumoniae	strong	81	283577	931632	5558163	no	-	ST70	0	-	0	-	0	-	0	-	0	-	0	-	wzi162	KL122	ST70	2	6	17	1	20	10	25	-	-	-	-	-	-	-	-	-	-	-	-	-	-	-	-	-
15952	MVK-11W022	Klebsiella pneumoniae	strong	96	330972	744677	5538912	no	-	ST348	0	-	0	-	0	-	0	-	0	-	0	-	wzi94	KL62	ST348	2	1	20	1	12	15	16	-	-	-	-	-	-	-	-	-	-	-	-	-	-	-	-	-
15998	MEI009	Klebsiella pneumoniae	strong	3	5116988	5116988	5383607	no	-	ST5580	0	-	0	-	0	-	0	-	0	-	0	-	wzi50	KL15 (KL17,KL51,KL52)	ST5580	298	1	1	1	9	1	13	-	-	-	-	-	-	-	-	-	-	-	-	-	-	-	-	-
16093	K10	Klebsiella pneumoniae	strong	57	325172	757894	5144522	no	-	ST5638	0	-	0	-	0	-	0	-	0	-	0	-	wzi178	KL?	ST5638	26	40	1	1	1	44	5	-	-	-	-	-	-	-	-	-	-	-	-	-	-	-	-	-
16503	mas43	Klebsiella pneumoniae	strong	69	351108	972622	5429745	yes (100)	ambiguous_bases	ST327-1LV	0	-	0	-	0	-	0	-	0	-	0	-	wzi356	KL117	ST327-1LV	2	1	1	1	10	1	9	-	-	-	-	-	-	-	-	-	-	-	-	-	-	-	-	-
16504	mas46	Klebsiella pneumoniae	strong	58	315597	984317	5379227	yes (97)	ambiguous_bases	ST4-3LV	0	-	0	-	0	-	0	-	0	-	0	-	wzi56	KL55	ST4-3LV	3	1	1	1	20	2	62	-	-	-	-	-	-	-	-	-	-	-	-	-	-	-	-	-
16508	mas58	Klebsiella pneumoniae	strong	85	196617	617492	5298214	no	-	ST305-2LV	0	-	0	-	0	-	0	-	0	-	0	-	wzi46	KL61 (KL13)	ST305-2LV	2	81	2	3	8	1	2	-	-	-	-	-	-	-	-	-	-	-	-	-	-	-	-	-
16511	mas124	Klebsiella pneumoniae	strong	76	213092	524846	5465020	no	-	ST5020	0	-	0	-	0	-	0	-	0	-	0	-	wzi178	KL?	ST5020	2	1	1	1	11	1	31	-	-	-	-	-	-	-	-	-	-	-	-	-	-	-	-	-
16720	NNKP16	Klebsiella pneumoniae	strong	80	236318	542252	5406160	no	-	ST2262	0	-	0	-	0	-	0	-	0	-	0	-	wzi64	KL64	ST2262	2	4	1	26	7	27	9	-	-	-	-	-	-	-	-	-	-	-	-	-	-	-	-	-
16740	e150	Klebsiella pneumoniae	strong	67	164397	528703	5057844	no	-	ST840-1LV	0	-	0	-	0	-	0	-	0	-	0	-	wzi546	KL?	ST840-1LV	2	1	1	8	7	1	9	-	-	-	-	-	-	-	-	-	-	-	-	-	-	-	-	-
17405	B-11-19	Klebsiella pneumoniae	strong	92	182024	465965	5441239	no	-	ST15	1	ybt 10; ICEKp4	28-2LV	-	0	-	0	-	0	-	0	-	wzi151	KL48	ST15	1	1	1	1	1	1	1	16	12	4	3	3	35*	50*	3	10	23	2	-	-	-	-	-	-
17412	RL-54	Klebsiella pneumoniae	strong	55	274101	715001	5398879	no	-	ST463	0	-	0	-	0	-	0	-	0	-	0	-	wzi356	KL117	ST463	2	1	4	1	7	6	19	-	-	-	-	-	-	-	-	-	-	-	-	-	-	-	-	-
17413	RL-63	Klebsiella pneumoniae	strong	51	246845	561551	5397926	no	-	ST463	0	-	0	-	0	-	0	-	0	-	0	-	wzi356	KL117	ST463	2	1	4	1	7	6	19	-	-	-	-	-	-	-	-	-	-	-	-	-	-	-	-	-
18426	MV-v4-SK2-O	Klebsiella pneumoniae	strong	3	5263198	5263198	5332678	no	-	ST857-1LV	0	-	0	-	0	-	0	-	0	-	0	-	wzi241	KL13	ST857-1LV	2*	35	2	35	56	24	19	-	-	-	-	-	-	-	-	-	-	-	-	-	-	-	-	-
18428	e233	Klebsiella pneumoniae	strong	57	364749	921310	5528024	no	-	ST2015-1LV	0	-	0	-	0	-	0	-	0	-	0	-	wzi81	KL81 (KL120)	ST2015-1LV	2	1	1	3	3	1	15	-	-	-	-	-	-	-	-	-	-	-	-	-	-	-	-	-
18621	e224	Klebsiella pneumoniae	strong	73	349899	415093	5278520	no	-	ST276-1LV	0	-	0	-	0	-	0	-	0	-	0	-	-	-	ST276-1LV	2	1	1	1	1	4	22	-	-	-	-	-	-	-	-	-	-	-	-	-	-	-	-	-
18623	c95	Klebsiella pneumoniae	strong	41	265368	660828	5151731	no	-	ST2415	0	-	0	-	0	-	0	-	0	-	0	-	wzi363	KL131	ST2415	6	1	1	1	9	1	43	-	-	-	-	-	-	-	-	-	-	-	-	-	-	-	-	-
18635	b103	Klebsiella pneumoniae	strong	81	214940	425360	5516318	no	-	ST661-1LV	0	-	0	-	0	-	0	-	0	-	0	-	wzi442	KL?	ST661-1LV	4	3	1	36	9	10*	14	-	-	-	-	-	-	-	-	-	-	-	-	-	-	-	-	-
18640	b115	Klebsiella pneumoniae	strong	90	185441	417355	5514730	no	-	ST661-1LV	0	-	0	-	0	-	0	-	0	-	0	-	wzi442	KL?	ST661-1LV	4	3	1	36	9	10*	14	-	-	-	-	-	-	-	-	-	-	-	-	-	-	-	-	-
18646	SD-14	Klebsiella pneumoniae	strong	2	5326114	5326114	5526653	no	-	ST43	0	-	0	-	0	-	0	-	0	-	0	-	wzi412	KL61	ST43	2	6	1	5	11	1	15	-	-	-	-	-	-	-	-	-	-	-	-	-	-	-	-	-
21761	HB-21	Klebsiella pneumoniae	strong	6	5315618	5315618	5764349	no	-	ST896	0	-	0	-	0	-	0	-	0	-	0	-	wzi59	KL3	ST896	2	9	2	1	13	1	38	-	-	-	-	-	-	-	-	-	-	-	-	-	-	-	-	-
21772	AHT8C055WT	Klebsiella pneumoniae	strong	10	5256587	5256587	5754976	no	-	ST863-1LV	0	-	0	-	0	-	0	-	0	-	0	-	wzi23	KL14	ST863-1LV	2	9	2	1	1	1	1	-	-	-	-	-	-	-	-	-	-	-	-	-	-	-	-	-
21968	MVK-06S001	Klebsiella pneumoniae	strong	95	254785	610394	5590869	yes (702)	ambiguous_bases	ST391	1	ybt 14; ICEKp5	526	-	0	-	0	-	0	-	0	-	wzi554	KL?	ST391	10	5	1	4	6	4	4	6	4	186	167	1	257	250	2	65	4	2	-	-	-	-	-	-
21990	FMUL403	Klebsiella pneumoniae	strong	76	306498	967862	5566162	yes (727)	ambiguous_bases	ST11	1	ybt 10; ICEKp4	26-1LV	-	0	-	0	-	0	-	0	-	wzi75	KL105	ST11	3	3	1	1	1	1	4	16	12*	4	3	3	35	33	3	10	9	2	-	-	-	-	-	-
22100	30823	Klebsiella pneumoniae	strong	89	472332	1003149	5325996	no	-	ST432	0	-	0	-	0	-	0	-	0	-	0	-	wzi130	KL58	ST432	4	1	1	2	7	4	4	-	-	-	-	-	-	-	-	-	-	-	-	-	-	-	-	-
22104	30827	Klebsiella pneumoniae	strong	90	513534	1903444	5384415	no	-	ST37	1	ybt 15; ICEKp11	378	-	0	-	0	-	0	-	0	-	wzi96	KL38	ST37	2	9	2	1	13	1	16	6	15	22	4	1	37	44	14	1	4	17	-	-	-	-	-	-
22105	30829	Klebsiella pneumoniae	strong	54	378486	777182	5365503	no	-	ST43	0	-	0	-	0	-	0	-	0	-	0	-	wzi30	KL30	ST43	2	6	1	5	11	1	15	-	-	-	-	-	-	-	-	-	-	-	-	-	-	-	-	-
22106	30832	Klebsiella pneumoniae	strong	95	526723	1014844	5531009	no	-	ST458	1	ybt 14; ICEKp5	145-2LV	-	0	-	0	-	0	-	0	-	wzi24	KL24 (KL54,KL55)	ST458	2	1	2	2	10	4	9	4	4	5	4	1	275	328	2	4	4	2	-	-	-	-	-	-
22116	30846	Klebsiella pneumoniae	strong	90	803052	2092937	5313660	no	-	ST111	1	ybt 6; ICEKp5 (truncated)	63-2LV	-	0	-	0	-	0	-	0	-	wzi63	KL63	ST111	2	1	5	1	17	4	42	22	22	6	24	16	53*-0%	51*	9	17	5	30	-	-	-	-	-	-
22117	30849	Klebsiella pneumoniae	strong	90	498755	1700370	5455132	no	-	ST107	0	-	0	-	0	-	0	-	0	-	0	-	wzi69	KL143 (KL101)	ST107	2	1	2	17	27	1	39	-	-	-	-	-	-	-	-	-	-	-	-	-	-	-	-	-
22124	30856	Klebsiella pneumoniae	strong	62	745822	850108	5401851	no	-	ST463	0	-	0	-	0	-	0	-	0	-	0	-	wzi356	KL117	ST463	2	1	4	1	7	6	19	-	-	-	-	-	-	-	-	-	-	-	-	-	-	-	-	-
22126	30858	Klebsiella pneumoniae	strong	64	2914001	2914001	5386350	no	-	ST530	0	-	0	-	0	-	0	-	0	-	0	-	wzi115	KL54	ST530	2	39	2	1	1	4	24	-	-	-	-	-	-	-	-	-	-	-	-	-	-	-	-	-
22127	30859	Klebsiella pneumoniae	strong	77	473435	1280837	5390598	no	-	ST294	0	-	0	-	0	-	0	-	0	-	0	-	wzi274	KL30	ST294	2	1	2	1	4	4	87	-	-	-	-	-	-	-	-	-	-	-	-	-	-	-	-	-
22128	30860	Klebsiella pneumoniae	strong	85	473435	1281284	5406621	no	-	ST294	0	-	0	-	0	-	0	-	0	-	0	-	wzi274	KL30	ST294	2	1	2	1	4	4	87	-	-	-	-	-	-	-	-	-	-	-	-	-	-	-	-	-
22129	30861	Klebsiella pneumoniae	strong	89	452457	732102	5519776	no	-	ST107	0	-	0	-	0	-	0	-	0	-	0	-	wzi350	KL113	ST107	2	1	2	17	27	1	39	-	-	-	-	-	-	-	-	-	-	-	-	-	-	-	-	-
22130	30862	Klebsiella pneumoniae	strong	85	356265	651831	5438636	no	-	ST882	0	-	0	-	0	-	0	-	0	-	0	-	wzi248	KL16	ST882	2	1	1	37	1	27	19	-	-	-	-	-	-	-	-	-	-	-	-	-	-	-	-	-
22133	30865	Klebsiella pneumoniae	strong	73	662732	792693	5381462	no	-	ST3682	0	-	0	-	0	-	0	-	0	-	0	-	wzi2	KL2 (KL30)	ST3682	2	1	1	37	1	23	31	-	-	-	-	-	-	-	-	-	-	-	-	-	-	-	-	-
22134	30866	Klebsiella pneumoniae	strong	74	615570	794188	5381791	no	-	ST3682	0	-	0	-	0	-	0	-	0	-	0	-	wzi2	KL2 (KL30)	ST3682	2	1	1	37	1	23	31	-	-	-	-	-	-	-	-	-	-	-	-	-	-	-	-	-
22135	30867	Klebsiella pneumoniae	strong	79	723573	1495895	5375333	no	-	ST29	0	-	0	-	0	-	0	-	0	-	0	-	wzi85	KL30	ST29	2	3	2	2	6	4	4	-	-	-	-	-	-	-	-	-	-	-	-	-	-	-	-	-
22137	30869	Klebsiella pneumoniae	strong	99	371747	916069	5385522	no	-	ST107-1LV	0	-	0	-	0	-	0	-	0	-	0	-	wzi128	KL1 (KL22/37)	ST107-1LV	2	1	2	17	27	1	14	-	-	-	-	-	-	-	-	-	-	-	-	-	-	-	-	-
22138	30870	Klebsiella pneumoniae	strong	76	647406	1474125	5614187	no	-	ST14	0	-	0	-	0	-	0	-	0	-	0	-	wzi16	KL16 (KL143)	ST14	1	6	1	1	1	1	1	-	-	-	-	-	-	-	-	-	-	-	-	-	-	-	-	-
22140	30880	Klebsiella pneumoniae	strong	65	702347	1388183	5470571	no	-	ST976	1	ybt 14; ICEKp5	146-1LV	-	0	-	0	-	0	-	0	-	wzi415	KL54	ST976	2	3	108	26	3	4	64	4	4	5	4	1	131	134*	41	4	4	2	-	-	-	-	-	-
22333	7174	Klebsiella pneumoniae	strong	96	196683	462967	5701563	no	-	ST258	0	-	0	-	0	-	0	-	0	-	0	-	wzi154	KL107	ST258	3	3	1	1	1	1	79	-	-	-	-	-	-	-	-	-	-	-	-	-	-	-	-	-
22336	2021.TE.289549.1.8	Klebsiella pneumoniae	strong	98	356789	925162	5388108	yes (81)	ambiguous_bases	ST2330-2LV	0	-	0	-	0	-	0	-	0	-	0	-	-	-	ST2330-2LV	4	1	1	69	3	7	19	-	-	-	-	-	-	-	-	-	-	-	-	-	-	-	-	-
22337	2021.TE.289549.1.13	Klebsiella pneumoniae	strong	94	393057	1075691	5470807	yes (131)	ambiguous_bases	ST702-1LV	0	-	0	-	0	-	0	-	0	-	0	-	wzi73	KL104	ST702-1LV	2	1	2	1	7	4	91	-	-	-	-	-	-	-	-	-	-	-	-	-	-	-	-	-
23312	2019.TE.17588.1.6	Klebsiella pneumoniae	strong	57	473137	754197	5503707	yes (37)	ambiguous_bases	ST661-1LV	3	-	0	-	0	iuc 3	88	-	0	-	0	-	wzi3	KL3	ST661-1LV	4	3	1	36	9	10*	14	-	-	-	-	-	-	-	-	-	-	-	-	-	-	-	-	-
23313	2019.TE.17588.1.7	Klebsiella pneumoniae	strong	82	253028	881951	5195805	yes (196)	ambiguous_bases	ST442-1LV	0	-	0	-	0	-	0	-	0	-	0	-	wzi130	KL58	ST442-1LV	10	20	1	1	9	11	14	-	-	-	-	-	-	-	-	-	-	-	-	-	-	-	-	-
23320	2019.TE.22691.1.19	Klebsiella pneumoniae	strong	71	294148	1056793	5279547	yes (37)	ambiguous_bases	ST36-1LV	0	-	0	-	0	-	0	-	0	-	0	-	wzi27	KL27	ST36-1LV	2	1	2	1*	7	1	7	-	-	-	-	-	-	-	-	-	-	-	-	-	-	-	-	-
23818	ERR4367682	Klebsiella pneumoniae	strong	35	471385	1521249	5421308	no	-	ST3801	0	-	0	-	0	-	0	-	0	-	0	-	wzi34	KL57 (KL34)	ST3801	2	6	1	1	4	4	537	-	-	-	-	-	-	-	-	-	-	-	-	-	-	-	-	-
23819	ERR4367719	Klebsiella pneumoniae	strong	44	456486	1456442	5497821	no	-	ST3541	3	-	0	-	0	iuc 3	13-2LV	-	0	-	0	-	-	-	ST3541	4	1	2	1	3	4	477	-	-	-	-	-	-	-	-	-	-	-	-	-	-	-	-	-
24056	ERR4367477	Klebsiella pneumoniae	strong	52	368550	605681	5323704	no	-	ST294	0	-	0	-	0	-	0	-	0	-	0	-	wzi274	KL30	ST294	2	1	2	1	4	4	87	-	-	-	-	-	-	-	-	-	-	-	-	-	-	-	-	-
24057	ERR4367479	Klebsiella pneumoniae	strong	49	906273	1005980	5556541	yes (592)	ambiguous_bases	ST290	3	-	0	-	0	iuc 3	25	-	0	-	0	-	wzi21	KL21	ST290	2	1	1	37	10	1	86	-	-	-	-	-	-	-	-	-	-	-	-	-	-	-	-	-
24059	ERR4367483	Klebsiella pneumoniae	strong	19	999228	1753391	5111529	yes (296)	ambiguous_bases	ST17	0	-	0	-	0	-	0	-	0	-	0	-	wzi82	KL23 (KL18, KL38)	ST17	2	1	1	1	4	4	4	-	-	-	-	-	-	-	-	-	-	-	-	-	-	-	-	-
24060	ERR4367486	Klebsiella pneumoniae	strong	34	486172	1866984	5268443	yes (682)	ambiguous_bases	ST500	0	-	0	-	0	-	0	-	0	-	0	-	wzi34	KL57 (KL34)	ST500	2	6	1	72	4	4	64	-	-	-	-	-	-	-	-	-	-	-	-	-	-	-	-	-
24061	ERR4367487	Klebsiella pneumoniae	strong	36	471499	1866984	5264891	yes (485)	ambiguous_bases	ST500	0	-	0	-	0	-	0	-	0	-	0	-	wzi34	KL57 (KL34)	ST500	2	6	1	72	4	4	64	-	-	-	-	-	-	-	-	-	-	-	-	-	-	-	-	-
24064	ERR4367494	Klebsiella pneumoniae	strong	47	439526	982464	5378668	yes (389)	ambiguous_bases	ST188	0	-	0	-	0	-	0	-	0	-	0	-	wzi114	KL30 (KL2, KL8, KL111)	ST188	3	1	1	3	4	28	39	-	-	-	-	-	-	-	-	-	-	-	-	-	-	-	-	-
24075	ERR4367522	Klebsiella pneumoniae	strong	23	753372	2249287	5279739	yes (194)	ambiguous_bases	ST1995	0	-	0	-	0	-	0	-	0	-	0	-	wzi394	KL153	ST1995	4	1	2	1	1	10	43	-	-	-	-	-	-	-	-	-	-	-	-	-	-	-	-	-
24079	ERR4367534	Klebsiella pneumoniae	strong	37	774382	1310010	5429066	yes (200)	ambiguous_bases	ST580	0	-	0	-	0	-	0	-	0	-	0	-	wzi64	KL64	ST580	3	4	6	1	9	4	38	-	-	-	-	-	-	-	-	-	-	-	-	-	-	-	-	-
24080	ERR4367535	Klebsiella pneumoniae	strong	32	405082	1285355	5387808	yes (189)	ambiguous_bases	ST727	0	-	0	-	0	-	0	-	0	-	0	-	wzi83	KL23	ST727	2	9	2	1	7	1	16	-	-	-	-	-	-	-	-	-	-	-	-	-	-	-	-	-
24081	ERR4367536	Klebsiella pneumoniae	strong	57	333605	884576	5357009	yes (490)	ambiguous_bases	ST716	0	-	0	-	0	-	0	-	0	-	0	-	-	-	ST716	71	1	1	2	16	4	164	-	-	-	-	-	-	-	-	-	-	-	-	-	-	-	-	-
24082	ERR4367537	Klebsiella pneumoniae	strong	46	355592	1054481	5316096	yes (388)	ambiguous_bases	ST1213	0	-	0	-	0	-	0	-	0	-	0	-	wzi74	KL103	ST1213	2	1	1	1	7	4	87	-	-	-	-	-	-	-	-	-	-	-	-	-	-	-	-	-
24084	ERR4367540	Klebsiella pneumoniae	strong	24	778542	985224	5153462	yes (394)	ambiguous_bases	ST4423	0	-	0	-	0	-	0	-	0	-	0	-	wzi99	KL128	ST4423	2	1	2	2	1	1	633	-	-	-	-	-	-	-	-	-	-	-	-	-	-	-	-	-
24086	ERR4367543	Klebsiella pneumoniae	strong	38	473611	1321415	5641799	yes (386)	ambiguous_bases	ST1102	0	-	0	-	0	-	0	-	0	-	0	-	wzi63	KL63	ST1102	2	78	5	1	17	4	42	-	-	-	-	-	-	-	-	-	-	-	-	-	-	-	-	-
24089	ERR4367547	Klebsiella pneumoniae	strong	59	302335	561515	5349063	yes (391)	ambiguous_bases	ST1301	0	-	0	-	0	-	0	-	0	-	0	-	-	-	ST1301	2	1	2	1	7	89	13	-	-	-	-	-	-	-	-	-	-	-	-	-	-	-	-	-
24091	ERR4367550	Klebsiella pneumoniae	strong	56	646274	2246946	5418438	yes (100)	ambiguous_bases	ST1995	0	-	0	-	0	-	0	-	0	-	0	-	wzi394	KL153	ST1995	4	1	2	1	1	10	43	-	-	-	-	-	-	-	-	-	-	-	-	-	-	-	-	-
24092	ERR4367551	Klebsiella pneumoniae	strong	29	740087	1993700	5460000	yes (200)	ambiguous_bases	ST1102	0	-	0	-	0	-	0	-	0	-	0	-	wzi63	KL63	ST1102	2	78	5	1	17	4	42	-	-	-	-	-	-	-	-	-	-	-	-	-	-	-	-	-
24094	ERR4367558	Klebsiella pneumoniae	strong	24	717277	1288473	5073887	yes (100)	ambiguous_bases	ST200	0	-	0	-	0	-	0	-	0	-	0	-	wzi451	KL?	ST200	2	1	2	1	12	1	68	-	-	-	-	-	-	-	-	-	-	-	-	-	-	-	-	-
24096	ERR4367561	Klebsiella pneumoniae	strong	90	196134	535821	5429774	yes (95)	ambiguous_bases	ST113	0	-	0	-	0	-	0	-	0	-	0	-	wzi355	KL114	ST113	14	1	2	1	21	1	23	-	-	-	-	-	-	-	-	-	-	-	-	-	-	-	-	-
24099	ERR4367571	Klebsiella pneumoniae	strong	29	1047235	1968669	5378864	yes (296)	ambiguous_bases	ST17	0	-	0	-	0	-	0	-	0	-	0	-	wzi82	KL23 (KL18, KL38)	ST17	2	1	1	1	4	4	4	-	-	-	-	-	-	-	-	-	-	-	-	-	-	-	-	-
24100	ERR4367572	Klebsiella pneumoniae	strong	58	733792	1436134	5459844	yes (292)	ambiguous_bases	ST15	0	-	0	-	0	-	0	-	0	-	0	-	wzi215	KL117	ST15	1	1	1	1	1	1	1	-	-	-	-	-	-	-	-	-	-	-	-	-	-	-	-	-
24102	ERR4367576	Klebsiella pneumoniae	strong	50	294725	706779	5337866	yes (97)	ambiguous_bases	ST2043	0	-	0	-	0	-	0	-	0	-	0	-	wzi114	KL30 (KL2, KL8, KL111)	ST2043	2	1	19	1	12	4	4	-	-	-	-	-	-	-	-	-	-	-	-	-	-	-	-	-
24104	ERR4367581	Klebsiella pneumoniae	strong	44	480180	1933890	5452659	yes (99)	ambiguous_bases	ST29	0	-	0	-	0	-	0	-	0	-	0	-	wzi115	KL54	ST29	2	3	2	2	6	4	4	-	-	-	-	-	-	-	-	-	-	-	-	-	-	-	-	-
24109	ERR4367590	Klebsiella pneumoniae	strong	56	375210	750013	5447156	yes (197)	ambiguous_bases	ST37	0	-	0	-	0	-	0	-	0	-	0	-	-	-	ST37	2	9	2	1	13	1	16	-	-	-	-	-	-	-	-	-	-	-	-	-	-	-	-	-
24116	ERR4367605	Klebsiella pneumoniae	strong	50	598847	953623	5387531	yes (192)	ambiguous_bases	ST964	0	-	0	-	0	-	0	-	0	-	0	-	wzi74	KL103	ST964	41	1	1	1	7	4	87	-	-	-	-	-	-	-	-	-	-	-	-	-	-	-	-	-
24120	ERR4367614	Klebsiella pneumoniae	strong	30	674880	2459446	5216317	yes (292)	ambiguous_bases	ST2800	0	-	0	-	0	-	0	-	0	-	0	-	wzi194	KL108	ST2800	2	1	2	1	9	1	18	-	-	-	-	-	-	-	-	-	-	-	-	-	-	-	-	-
24125	ERR4367623	Klebsiella pneumoniae	strong	31	495408	1786070	5197654	yes (489)	ambiguous_bases	ST501	0	-	0	-	0	-	0	-	0	-	0	-	wzi83	KL23	ST501	2	3	1	1	1	4	42	-	-	-	-	-	-	-	-	-	-	-	-	-	-	-	-	-
24132	ERR4367639	Klebsiella pneumoniae	strong	98	249115	481997	5313623	yes (99)	ambiguous_bases	ST2365	0	-	0	-	0	-	0	-	0	-	0	-	wzi42	KL42	ST2365	2	3	2	1	9	4	12	-	-	-	-	-	-	-	-	-	-	-	-	-	-	-	-	-
24134	ERR4367643	Klebsiella pneumoniae	strong	81	349791	529437	5400220	yes (196)	ambiguous_bases	ST1310	0	-	0	-	0	-	0	-	0	-	0	-	-	-	ST1310	14	1	2	1	21	1	1	-	-	-	-	-	-	-	-	-	-	-	-	-	-	-	-	-
24144	ERR4367669	Klebsiella pneumoniae	strong	42	547971	980619	5379824	yes (489)	ambiguous_bases	ST2555	0	-	0	-	0	-	0	-	0	-	0	-	-	-	ST2555	2	1	1	1	285	1	18	-	-	-	-	-	-	-	-	-	-	-	-	-	-	-	-	-
24145	ERR4367670	Klebsiella pneumoniae	strong	49	355517	901458	5340762	yes (97)	ambiguous_bases	ST1213	0	-	0	-	0	-	0	-	0	-	0	-	wzi74	KL103	ST1213	2	1	1	1	7	4	87	-	-	-	-	-	-	-	-	-	-	-	-	-	-	-	-	-
24147	ERR4367673	Klebsiella pneumoniae	strong	67	236850	711234	5221197	yes (295)	ambiguous_bases	ST1074	0	-	0	-	0	-	0	-	0	-	0	-	wzi371	KL138	ST1074	2	1	2	1	7	1	4	-	-	-	-	-	-	-	-	-	-	-	-	-	-	-	-	-
24148	ERR4367676	Klebsiella pneumoniae	strong	35	377415	1266243	5231016	yes (297)	ambiguous_bases	ST497	0	-	0	-	0	-	0	-	0	-	0	-	wzi16	KL16 (KL143)	ST497	2	1	5	1	9	8	59	-	-	-	-	-	-	-	-	-	-	-	-	-	-	-	-	-
24152	ERR4367681	Klebsiella pneumoniae	strong	66	328809	750494	5426834	yes (95)	ambiguous_bases	ST501	0	-	0	-	0	-	0	-	0	-	0	-	-	-	ST501	2	3	1	1	1	4	42	-	-	-	-	-	-	-	-	-	-	-	-	-	-	-	-	-
24154	ERR4367687	Klebsiella pneumoniae	strong	44	377509	723662	5511003	yes (690)	ambiguous_bases	ST76	3	-	0	-	0	iuc 3	88	-	0	-	0	-	wzi23	KL14	ST76	4	1	1	1	21	1	35	-	-	-	-	-	-	-	-	-	-	-	-	-	-	-	-	-
24156	ERR4367689	Klebsiella pneumoniae	strong	35	502804	1947015	5268683	yes (99)	ambiguous_bases	ST36	0	-	0	-	0	-	0	-	0	-	0	-	wzi27	KL27	ST36	2	1	2	1	7	1	7	-	-	-	-	-	-	-	-	-	-	-	-	-	-	-	-	-
24157	ERR4367690	Klebsiella pneumoniae	strong	62	441700	1397432	5463268	yes (290)	ambiguous_bases	ST17	0	-	0	-	0	-	0	-	0	-	0	-	wzi360	KL122	ST17	2	1	1	1	4	4	4	-	-	-	-	-	-	-	-	-	-	-	-	-	-	-	-	-
24159	ERR4367693	Klebsiella pneumoniae	strong	48	370565	634054	5474922	yes (387)	ambiguous_bases	ST719	0	-	0	-	0	-	0	-	0	-	0	-	wzi99	KL128	ST719	10	1	5	1	129	11	24	-	-	-	-	-	-	-	-	-	-	-	-	-	-	-	-	-
24160	ERR4367695	Klebsiella pneumoniae	strong	92	178437	404635	5410767	yes (290)	ambiguous_bases	ST1310	0	-	0	-	0	-	0	-	0	-	0	-	wzi411	KL154	ST1310	14	1	2	1	21	1	1	-	-	-	-	-	-	-	-	-	-	-	-	-	-	-	-	-
24164	ERR4367703	Klebsiella pneumoniae	strong	26	720216	921161	5495540	yes (299)	ambiguous_bases	ST661	0	-	0	-	0	-	0	-	0	-	0	-	wzi209	KL47	ST661	4	3	1	36	9	10	14	-	-	-	-	-	-	-	-	-	-	-	-	-	-	-	-	-
24168	ERR4367714	Klebsiella pneumoniae	strong	29	435465	1330474	5275772	yes (99)	ambiguous_bases	ST3167	3	-	0	-	0	iuc 3	88	-	0	-	0	-	wzi21	KL21	ST3167	2	1	2	37	4	178	15	-	-	-	-	-	-	-	-	-	-	-	-	-	-	-	-	-
24169	ERR4367715	Klebsiella pneumoniae	strong	46	456275	1514157	5384477	yes (193)	ambiguous_bases	ST3541	3	-	0	-	0	iuc 3	13-2LV	-	0	-	0	-	-	-	ST3541	4	1	2	1	3	4	477	-	-	-	-	-	-	-	-	-	-	-	-	-	-	-	-	-
24172	ERR4367718	Klebsiella pneumoniae	strong	42	455766	1456544	5494191	no	-	ST3541	3	-	0	-	0	iuc 3	13-2LV	-	0	-	0	-	-	-	ST3541	4	1	2	1	3	4	477	-	-	-	-	-	-	-	-	-	-	-	-	-	-	-	-	-
25206	ERR3562123	Klebsiella pneumoniae	strong	45	288808	402736	5497707	yes (298)	ambiguous_bases	ST552	0	-	0	-	0	-	0	-	0	-	0	-	wzi363	KL131	ST552	56	1	2	1	10	1	136	-	-	-	-	-	-	-	-	-	-	-	-	-	-	-	-	-
25207	ERR3562124	Klebsiella pneumoniae	strong	53	251397	558861	5526559	yes (397)	ambiguous_bases	ST553	0	-	0	-	0	-	0	-	0	-	0	-	wzi41	KL126	ST553	4	1	2	1	16	1	38	-	-	-	-	-	-	-	-	-	-	-	-	-	-	-	-	-
25221	ERR3562231	Klebsiella pneumoniae	strong	71	220029	476407	5663135	yes (199)	ambiguous_bases	ST551	0	-	0	-	0	-	0	-	0	-	0	-	wzi18	KL18	ST551	3	1	1	1	9	4	135	-	-	-	-	-	-	-	-	-	-	-	-	-	-	-	-	-
25227	ERR3562276	Klebsiella pneumoniae	strong	76	239623	421417	5446963	yes (496)	ambiguous_bases	ST15	0	-	0	-	0	-	0	-	0	-	0	-	wzi24	KL24 (KL54,KL55)	ST15	1	1	1	1	1	1	1	-	-	-	-	-	-	-	-	-	-	-	-	-	-	-	-	-
25228	ERR3562277	Klebsiella pneumoniae	strong	44	366082	756310	5289185	yes (993)	ambiguous_bases	ST280	1	ybt 14; ICEKp5	151-2LV	-	0	-	0	-	0	-	0	-	wzi82	KL23 (KL18, KL38)	ST280	2	1	2	1	10	4	46	4	4	5	4	1	69*	62*	2	4	4	20	-	-	-	-	-	-
25241	ERR3562291	Klebsiella pneumoniae	strong	47	364221	848295	5369092	yes (495)	ambiguous_bases	ST1530	1	ybt 10; ICEKp4	107	-	0	-	0	-	0	-	0	-	wzi215	KL117	ST1530	1	1	1	3	27	1	39	3	3	4	3	3	7	7	3	3	3	32	-	-	-	-	-	-
25242	ERR3562292	Klebsiella pneumoniae	strong	58	425227	854521	5387999	yes (393)	ambiguous_bases	ST2176	0	-	0	-	0	-	0	-	0	-	0	-	-	-	ST2176	2	1	1	1	1	1	68	-	-	-	-	-	-	-	-	-	-	-	-	-	-	-	-	-
25243	ERR3562293	Klebsiella pneumoniae	strong	57	383193	985203	5388874	yes (491)	ambiguous_bases	ST2176	0	-	0	-	0	-	0	-	0	-	0	-	-	-	ST2176	2	1	1	1	1	1	68	-	-	-	-	-	-	-	-	-	-	-	-	-	-	-	-	-
25244	ERR3562294	Klebsiella pneumoniae	strong	62	352268	841034	5616019	yes (989)	ambiguous_bases	ST15	0	-	0	-	0	-	0	-	0	-	0	-	wzi24	KL24 (KL54,KL55)	ST15	1	1	1	1	1	1	1	-	-	-	-	-	-	-	-	-	-	-	-	-	-	-	-	-
25245	ERR3562295	Klebsiella pneumoniae	strong	60	482424	967035	5478670	yes (813)	ambiguous_bases	ST231	0	-	0	-	0	-	0	-	0	-	0	-	wzi104	KL51	ST231	2	6	1	3	26	1	77	-	-	-	-	-	-	-	-	-	-	-	-	-	-	-	-	-
25246	ERR3562296	Klebsiella pneumoniae	strong	72	331515	1194091	5740415	yes (709)	ambiguous_bases	ST3161	0	-	0	-	0	-	0	-	0	-	0	-	wzi56	KL55	ST3161	2	1	1	115	1	4	271	-	-	-	-	-	-	-	-	-	-	-	-	-	-	-	-	-
25247	ERR3562298	Klebsiella pneumoniae	strong	82	214734	501013	5565394	yes (108)	ambiguous_bases	ST607	0	-	0	-	0	-	0	-	0	-	0	-	wzi151	KL48	ST607	2	1	2	80	10	1	155	-	-	-	-	-	-	-	-	-	-	-	-	-	-	-	-	-
25820	ERR4783279	Klebsiella pneumoniae	strong	64	389125	1254928	5662256	yes (490)	ambiguous_bases	ST147	1	ybt 16; ICEKp12	280	-	0	-	0	-	0	-	0	-	wzi64	KL64	ST147	3	4	6	1	7	4	38	6	15	5	4	11	125	129	2	11	51	2	-	-	-	-	-	-
26130	ERR4783022	Klebsiella pneumoniae	strong	91	209816	387172	5423864	yes (580)	ambiguous_bases	ST340	0	-	0	-	0	-	0	-	0	-	0	-	wzi50	KL15 (KL17,KL51,KL52)	ST340	3	3	1	1	1	1	18	-	-	-	-	-	-	-	-	-	-	-	-	-	-	-	-	-
26321	ERR4783310	Klebsiella pneumoniae	strong	60	479738	1913179	5554592	yes (489)	ambiguous_bases	ST22	0	-	0	-	0	-	0	-	0	-	0	-	wzi9	KL9	ST22	2	3	1	1	1	4	4	-	-	-	-	-	-	-	-	-	-	-	-	-	-	-	-	-
27124	ERR1308092	Klebsiella pneumoniae	strong	72	274259	503612	5805664	yes (603)	ambiguous_bases	ST110	3	-	0	-	0	iuc 3 (incomplete)	88-2LV	-	0	-	0	-	-	-	ST110	2	6	1	3	8	1	44	-	-	-	-	-	-	-	-	-	-	-	-	-	-	-	-	-
27125	ERR1308099	Klebsiella pneumoniae	strong	45	433643	947016	5499310	yes (497)	ambiguous_bases	ST35	3	-	0	-	0	iuc unknown	0	-	0	-	0	-	wzi37	KL22/KL37	ST35	2	1	2	1	10	1	19	-	-	-	-	-	-	-	-	-	-	-	-	-	-	-	-	-
27480	ERR1305853	Klebsiella pneumoniae	strong	65	237651	461122	5499246	yes (245)	ambiguous_bases	ST25	4	ybt 2; ICEKp1	323	-	0	iuc 3 (truncated)	64-2LV	iro 3 (truncated)	25	rmp 3; ICEKp1	74	-	wzi72	KL2	ST25	2	1	1	1	10	4	13	8	7	9	6	5	13	1	6	7	7	6	-	-	-	-	-	-
27566	ERR4008046	Klebsiella pneumoniae	strong	71	479349	1486216	5766737	yes (889)	ambiguous_bases	ST17	1	ybt 15; ICEKp11	230-1LV	-	0	-	0	-	0	-	0	-	wzi141	KL25	ST17	2	1	1	1	4	4	4	6	15	22	4	1	37	34*	14	1	4	17	-	-	-	-	-	-
27625	ERR1305851	Klebsiella pneumoniae	strong	27	454528	1095621	5505737	yes (893)	ambiguous_bases	ST25	4	ybt 2; ICEKp1	323	-	0	iuc 3	64	iro 3 (truncated)	25	rmp 3; ICEKp1	74	-	wzi72	KL2	ST25	2	1	1	1	10	4	13	8	7	9	6	5	13	1	6	7	7	6	-	-	-	-	-	-
27818	ERR4008047	Klebsiella pneumoniae	strong	98	479625	1186275	5778450	yes (607)	ambiguous_bases	ST17	1	ybt 15; ICEKp11	230-1LV	-	0	-	0	-	0	-	0	-	wzi141	KL25	ST17	2	1	1	1	4	4	4	6	15	22	4	1	37	34*	14	1	4	17	-	-	-	-	-	-
27819	ERR1305852	Klebsiella pneumoniae	strong	54	313920	567818	5499799	yes (721)	ambiguous_bases	ST25	4	ybt 2; ICEKp1	323	-	0	iuc 3 (incomplete)	64-2LV	iro 3 (truncated)	25	rmp 3; ICEKp1 (incomplete)	74-1LV	-	wzi72	KL2	ST25	2	1	1	1	10	4	13	8	7	9	6	5	13	1	6	7	7	6	-	-	-	-	-	-
27820	ERR1308098	Klebsiella pneumoniae	strong	43	351373	597648	5464680	yes (594)	ambiguous_bases	ST35	3	-	0	-	0	iuc 3	25	-	0	-	0	-	wzi37	KL22/KL37	ST35	2	1	2	1	10	1	19	-	-	-	-	-	-	-	-	-	-	-	-	-	-	-	-	-
27824	ERR1313166	Klebsiella pneumoniae	strong	36	445621	726396	5483688	yes (505)	ambiguous_bases	ST76	4	ybt 9; ICEKp3	192-5LV	-	0	iuc 3	25	-	0	-	0	-	wzi46	KL61 (KL13)	ST76	4	1	1	1	21	1	35	5	19	6	5	1	313	65	9*	68	5	151	-	-	-	-	-	-
27971	ERR4008020	Klebsiella pneumoniae	strong	89	265288	986967	5669714	yes (297)	ambiguous_bases	ST17	1	ybt 15; ICEKp11	230-1LV	-	0	-	0	-	0	-	0	-	wzi141	KL25	ST17	2	1	1	1	4	4	4	6	15	22	4	1	37	34*	14	1	4	17	-	-	-	-	-	-
27975	ERR2303392	Klebsiella pneumoniae	strong	93	140549	381779	5688253	yes (685)	ambiguous_bases	ST309	0	-	0	-	0	-	0	-	0	-	0	-	wzi343	KL109	ST309	2	9	2	1	13	1	10	-	-	-	-	-	-	-	-	-	-	-	-	-	-	-	-	-
28045	ERR2303542	Klebsiella pneumoniae	strong	56	230327	696843	5313901	yes (606)	ambiguous_bases	ST45	1	ybt 10; ICEKp4	78	-	0	-	0	-	0	-	0	-	wzi101	KL24	ST45	2	1	1	6	7	1	12	3	12	4	11	3	21	18	3	10	16	2	-	-	-	-	-	-
28140	ERR1308100	Klebsiella pneumoniae	strong	29	517034	1447088	5341348	yes (498)	ambiguous_bases	ST29	3	-	0	-	0	iuc 3	88	-	0	-	0	-	wzi115	KL54	ST29	2	3	2	2	6	4	4	-	-	-	-	-	-	-	-	-	-	-	-	-	-	-	-	-
28336	ERR1308101	Klebsiella pneumoniae	strong	55	245233	552472	5290864	yes (657)	ambiguous_bases	ST778	3	-	0	-	0	iuc 3	88-1LV	-	0	-	0	-	wzi50	KL15 (KL17,KL51,KL52)	ST778	2	1	2	52	1	1	4	-	-	-	-	-	-	-	-	-	-	-	-	-	-	-	-	-
28458	ERR2303487	Klebsiella pneumoniae	strong	86	165936	517934	5584059	yes (691)	ambiguous_bases	ST1411	0	-	0	-	0	-	0	-	0	-	0	-	wzi46	KL61 (KL13)	ST1411	2	1	20	2	1	1	10	-	-	-	-	-	-	-	-	-	-	-	-	-	-	-	-	-
28715	ERR1308094	Klebsiella pneumoniae	strong	52	330725	1236858	5525578	yes (895)	ambiguous_bases	ST37	4	ybt 15; ICEKp11	273-1LV	-	0	iuc 3	25	-	0	-	0	-	wzi14	KL14	ST37	2	9	2	1	13	1	16	6	15	5	4	1	37	44	32	1	4	26	-	-	-	-	-	-
28936	ERR1308097	Klebsiella pneumoniae	strong	56	284083	472888	5368661	yes (418)	ambiguous_bases	ST45	4	ybt 10; ICEKp4	78-1LV	-	0	iuc 3 (incomplete)	49-1LV	-	0	-	0	-	wzi5	KL5	ST45	2	1	1	6	7	1	12	3	12	4	11	3	241*	18	3	10	16	2	-	-	-	-	-	-
29028	ERR2303481	Klebsiella pneumoniae	strong	73	146061	348946	5389557	yes (603)	ambiguous_bases	ST409	0	-	0	-	0	-	0	-	0	-	0	-	wzi192	KL9	ST409	5	1	11	1	7	11	24	-	-	-	-	-	-	-	-	-	-	-	-	-	-	-	-	-
29424	ERR5727763	Klebsiella pneumoniae	strong	43	336675	498834	5572526	yes (986)	ambiguous_bases	ST107	0	-	0	-	0	-	0	-	0	-	0	-	-	-	ST107	2	1	2	17	27	1	39	-	-	-	-	-	-	-	-	-	-	-	-	-	-	-	-	-
29425	ERR5727764	Klebsiella pneumoniae	strong	42	240584	813336	5491970	yes (582)	ambiguous_bases	ST1944	0	-	0	-	0	-	0	-	0	-	0	-	wzi10	KL10	ST1944	2	1	1	6	9	115	182	-	-	-	-	-	-	-	-	-	-	-	-	-	-	-	-	-
29543	ERR6096177	Klebsiella pneumoniae	strong	74	215303	445257	5342509	yes (297)	ambiguous_bases	ST299-1LV	0	-	0	-	0	-	0	-	0	-	0	-	wzi38	KL38	ST299-1LV	2	10	1	1*	56	24	31	-	-	-	-	-	-	-	-	-	-	-	-	-	-	-	-	-
29544	ERR6096178	Klebsiella pneumoniae	strong	60	429668	789592	5482287	yes (696)	ambiguous_bases	ST1083	0	-	0	-	0	-	0	-	0	-	0	-	wzi462	KL?	ST1083	2	1	2	1	13	1	23	-	-	-	-	-	-	-	-	-	-	-	-	-	-	-	-	-
29545	ERR6096179	Klebsiella pneumoniae	strong	67	237250	445253	5344971	yes (199)	ambiguous_bases	ST299-1LV	0	-	0	-	0	-	0	-	0	-	0	-	wzi38	KL38	ST299-1LV	2	10	1	1*	56	24	31	-	-	-	-	-	-	-	-	-	-	-	-	-	-	-	-	-
29546	ERR6096180	Klebsiella pneumoniae	strong	81	213549	445257	5405654	yes (598)	ambiguous_bases	ST299-1LV	0	-	0	-	0	-	0	-	0	-	0	-	wzi38	KL38	ST299-1LV	2	10	1	1*	56	24	31	-	-	-	-	-	-	-	-	-	-	-	-	-	-	-	-	-
29547	ERR6096181	Klebsiella pneumoniae	strong	84	229411	445257	5406290	yes (598)	ambiguous_bases	ST299-1LV	0	-	0	-	0	-	0	-	0	-	0	-	wzi38	KL38	ST299-1LV	2	10	1	1*	56	24	31	-	-	-	-	-	-	-	-	-	-	-	-	-	-	-	-	-
29548	ERR6096182	Klebsiella pneumoniae	strong	80	236308	513060	5405108	yes (398)	ambiguous_bases	ST299-1LV	0	-	0	-	0	-	0	-	0	-	0	-	wzi38	KL38	ST299-1LV	2	10	1	1*	56	24	31	-	-	-	-	-	-	-	-	-	-	-	-	-	-	-	-	-
29550	ERR6096184	Klebsiella pneumoniae	strong	40	323324	877188	5302566	yes (600)	ambiguous_bases	ST567	0	-	0	-	0	-	0	-	0	-	0	-	wzi63	KL63	ST567	2	1	77	1	17	4	42	-	-	-	-	-	-	-	-	-	-	-	-	-	-	-	-	-
29552	ERR6096186	Klebsiella pneumoniae	strong	55	289401	697378	5579180	yes (297)	ambiguous_bases	ST23	5	ybt 1; ICEKp10	47	clb 2	29	iuc 1	1	iro 1	2	rmp 1; KpVP-1	26	rmpA2_6-60%	wzi1	KL1	ST23	2	1	1	1	9	4	12	2	2	2	2	2	6	6	2	2	2	2	2	2	2	2	2	2
29553	ERR6096187	Klebsiella pneumoniae	strong	77	211171	674918	5641997	yes (797)	ambiguous_bases	ST1322	0	-	0	-	0	-	0	-	0	-	0	-	wzi372	KL139	ST1322	2	5	121	8	180	1	6	-	-	-	-	-	-	-	-	-	-	-	-	-	-	-	-	-
29554	ERR6096188	Klebsiella pneumoniae	strong	76	277255	906931	5611836	yes (293)	ambiguous_bases	ST5625	0	-	0	-	0	-	0	-	0	-	0	-	wzi177	KL125 (KL114)	ST5625	2	1	1	3	40	1	22	-	-	-	-	-	-	-	-	-	-	-	-	-	-	-	-	-
29555	ERR6096189	Klebsiella pneumoniae	strong	69	384842	906887	5606724	yes (98)	ambiguous_bases	ST5625	0	-	0	-	0	-	0	-	0	-	0	-	wzi177	KL125 (KL114)	ST5625	2	1	1	3	40	1	22	-	-	-	-	-	-	-	-	-	-	-	-	-	-	-	-	-
29556	ERR6096190	Klebsiella pneumoniae	strong	41	280394	876750	5418588	yes (199)	ambiguous_bases	ST567	0	-	0	-	0	-	0	-	0	-	0	-	wzi63	KL63	ST567	2	1	77	1	17	4	42	-	-	-	-	-	-	-	-	-	-	-	-	-	-	-	-	-
29557	ERR6096191	Klebsiella pneumoniae	strong	44	259427	877589	5410356	yes (694)	ambiguous_bases	ST567	0	-	0	-	0	-	0	-	0	-	0	-	wzi63	KL63	ST567	2	1	77	1	17	4	42	-	-	-	-	-	-	-	-	-	-	-	-	-	-	-	-	-
29558	ERR6096192	Klebsiella pneumoniae	strong	71	384843	906808	5604599	yes (198)	ambiguous_bases	ST5625	0	-	0	-	0	-	0	-	0	-	0	-	wzi177	KL125 (KL114)	ST5625	2	1	1	3	40	1	22	-	-	-	-	-	-	-	-	-	-	-	-	-	-	-	-	-
29561	ERR6096196	Klebsiella pneumoniae	strong	70	279619	906885	5605958	yes (295)	ambiguous_bases	ST5625	0	-	0	-	0	-	0	-	0	-	0	-	wzi177	KL125 (KL114)	ST5625	2	1	1	3	40	1	22	-	-	-	-	-	-	-	-	-	-	-	-	-	-	-	-	-
29562	ERR6096197	Klebsiella pneumoniae	strong	48	283633	464910	5574854	yes (199)	ambiguous_bases	ST220	0	-	0	-	0	-	0	-	0	-	0	-	wzi177	KL125 (KL114)	ST220	2	1	2	1	45	4	9	-	-	-	-	-	-	-	-	-	-	-	-	-	-	-	-	-
29563	ERR6096198	Klebsiella pneumoniae	strong	73	384843	716681	5606272	yes (394)	ambiguous_bases	ST5625	0	-	0	-	0	-	0	-	0	-	0	-	wzi177	KL125 (KL114)	ST5625	2	1	1	3	40	1	22	-	-	-	-	-	-	-	-	-	-	-	-	-	-	-	-	-
30127	SRR10223885	Klebsiella pneumoniae	strong	98	170516	466224	5708436	yes (398)	ambiguous_bases	ST11	4	ybt 9; ICEKp3	503-2LV	-	0	iuc 1	1	iro 1 (incomplete)	2-2LV	-	0	rmpA2_3-47%	wzi64	KL64	ST11	3	3	1	1	1	1	4	140	11	6	5	1*	60*	65	9	5	5	11	-	-	-	-	-	-
30130	SRR10223882	Klebsiella pneumoniae	strong	50	380986	1338520	5483093	no	-	ST11	0	-	0	-	0	-	0	-	0	-	0	-	wzi50	KL15 (KL17,KL51,KL52)	ST11	3	3	1	1	1	1	4	-	-	-	-	-	-	-	-	-	-	-	-	-	-	-	-	-
30131	SRR10223881	Klebsiella pneumoniae	strong	42	391363	1338511	5406124	yes (96)	ambiguous_bases	ST11	0	-	0	-	0	-	0	-	0	-	0	-	wzi50	KL15 (KL17,KL51,KL52)	ST11	3	3	1	1	1	1	4	-	-	-	-	-	-	-	-	-	-	-	-	-	-	-	-	-
30136	SRR10223875	Klebsiella pneumoniae	strong	90	281995	800695	5850904	yes (488)	ambiguous_bases	ST11	4	ybt 9; ICEKp3	178-1LV	-	0	iuc 1	78-1LV	-	0	-	0	rmpA2_8*	wzi64	KL64	ST11	3	3	1	1	1	1	4	5	11	6	5	1	16	15*	9	5	5	11	-	-	-	-	-	-
30137	SRR10223874	Klebsiella pneumoniae	strong	55	270354	1226909	5392320	yes (198)	ambiguous_bases	ST11	1	ybt 10; ICEKp4	26	-	0	-	0	-	0	-	0	-	wzi75	KL105	ST11	3	3	1	1	1	1	4	16	12	4	3	3	35	33	3	10	9	2	-	-	-	-	-	-
30138	SRR10223873	Klebsiella pneumoniae	strong	68	274012	638483	5381586	no	-	ST11	0	-	0	-	0	-	0	-	0	-	0	-	wzi75	KL105	ST11	3	3	1	1	1	1	4	-	-	-	-	-	-	-	-	-	-	-	-	-	-	-	-	-
30139	SRR10223872	Klebsiella pneumoniae	strong	90	270369	855027	5535556	yes (296)	ambiguous_bases	ST11	0	-	0	-	0	-	0	-	0	-	0	-	wzi45	KL45	ST11	3	3	1	1	1	1	4	-	-	-	-	-	-	-	-	-	-	-	-	-	-	-	-	-
30140	SRR10223871	Klebsiella pneumoniae	strong	47	329545	840612	5394640	yes (295)	ambiguous_bases	ST11	0	-	0	-	0	-	0	-	0	-	0	-	wzi39	KL39 (KL13)	ST11	3	3	1	1	1	1	4	-	-	-	-	-	-	-	-	-	-	-	-	-	-	-	-	-
30141	SRR10223870	Klebsiella pneumoniae	strong	53	350631	839432	5396261	yes (196)	ambiguous_bases	ST11	0	-	0	-	0	-	0	-	0	-	0	-	wzi39	KL39 (KL13)	ST11	3	3	1	1	1	1	4	-	-	-	-	-	-	-	-	-	-	-	-	-	-	-	-	-
30142	SRR10223869	Klebsiella pneumoniae	strong	51	350631	839432	5395011	yes (94)	ambiguous_bases	ST11	0	-	0	-	0	-	0	-	0	-	0	-	wzi39	KL39 (KL13)	ST11	3	3	1	1	1	1	4	-	-	-	-	-	-	-	-	-	-	-	-	-	-	-	-	-
30143	SRR10223868	Klebsiella pneumoniae	strong	51	350631	839432	5391163	yes (198)	ambiguous_bases	ST11	0	-	0	-	0	-	0	-	0	-	0	-	wzi39	KL39 (KL13)	ST11	3	3	1	1	1	1	4	-	-	-	-	-	-	-	-	-	-	-	-	-	-	-	-	-
30144	SRR10223867	Klebsiella pneumoniae	strong	44	357021	1039127	5750445	yes (394)	ambiguous_bases	ST23	5	ybt 1; ICEKp10	46	clb 2	29-1LV	iuc 1	1	iro 1	2	-,rmp 1; KpVP-1	0,40	rmpA2_8-60%	wzi1	KL1	ST23	2	1	1	1	9	4	12	2	2	2	2	2	36	6	2	2	2	2	2	2*	2	2	2	2
30145	SRR10223866	Klebsiella pneumoniae	strong	35	559567	2017848	5571211	yes (395)	ambiguous_bases	ST23	5	ybt 1; ICEKp10	46	clb 2	29	iuc 1	1	iro 1	2	rmp 1; KpVP-1	40	rmpA2_5-54%	wzi1	KL1	ST23	2	1	1	1	9	4	12	2	2	2	2	2	36	6	2	2	2	2	2	2	2	2	2	2
30147	SRR10223864	Klebsiella pneumoniae	strong	29	703950	1362868	5600884	yes (295)	ambiguous_bases	ST23	5	ybt 1; ICEKp10	46	clb 2	29-1LV	iuc 1	1	iro 1	2	rmp 1; KpVP-1,-	40,0	rmpA2_8*-60%	wzi1	KL1	ST23	2	1	1	1	9	4	12	2	2	2	2	2	36	6	2	2	2	2	2	2*	2	2	2	2
30148	SRR10223862	Klebsiella pneumoniae	strong	31	790729	2068061	5609016	yes (298)	ambiguous_bases	ST23	5	ybt 1; ICEKp10	46	clb 2 (truncated)	29-1LV	iuc 1	1	iro 1	2	rmp 1; KpVP-1	40	rmpA2_6-60%	wzi1	KL1	ST23	2	1	1	1	9	4	12	2	2	2	2	2	36	6	2	2	2	2	2	2	2*-12%	2	2	2
30149	SRR10223861	Klebsiella pneumoniae	strong	33	760139	2068106	5648135	yes (298)	ambiguous_bases	ST23	5	ybt 1; ICEKp10	46	clb 2	29	iuc 1	1	iro 1	2	rmp 1; KpVP-1	40	rmpA2_6-60%	wzi1	KL1	ST23	2	1	1	1	9	4	12	2	2	2	2	2	36	6	2	2	2	2	2	2	2	2	2	2
30150	SRR10223860	Klebsiella pneumoniae	strong	40	597619	2098980	5725243	yes (490)	ambiguous_bases	ST23	5	ybt 1; ICEKp10	46-1LV	clb 2	29-2LV	iuc 1	1	iro 1	2	-,rmp 1; KpVP-1	0,40	rmpA2_3-47%	wzi1	KL1	ST23	2	1	1	1	9	4	12	2	2	2	2	2	36*	6	2	2	2	2	2*	2*	2	2	2	2
30151	SRR10223859	Klebsiella pneumoniae	strong	37	327237	1388655	5641197	yes (100)	ambiguous_bases	ST23	5	ybt 1; ICEKp10	46	clb 2	29-1LV	iuc 1	1	iro 1	2	rmp 1; KpVP-1	40	rmpA2_6-60%	wzi1	KL1	ST23	2	1	1	1	9	4	12	2	2	2	2	2	36	6	2	2	2	2	2	2*	2	2	2	2
30152	SRR10223858	Klebsiella pneumoniae	strong	36	712111	1434086	5710390	yes (298)	ambiguous_bases	ST23	5	ybt 1; ICEKp10 (truncated)	46-1LV	clb 2	29	iuc 1	1	iro 1	2	-,rmp 1; KpVP-1	0,40	rmpA2_8-60%	wzi1	KL1	ST23	2	1	1	1	9	4	12	2	2	2	2	2	36	6	2*-54%	2	2	2	2	2	2	2	2	2
30153	SRR10223857	Klebsiella pneumoniae	strong	38	506993	785166	5784986	yes (99)	ambiguous_bases	ST23	5	ybt 1; ICEKp10	46-1LV	clb 2	29-1LV	iuc 1	1	iro 1	2	-,rmp 1; KpVP-1	0,40	rmpA2_3-47%	wzi1	KL1	ST23	2	1	1	1	9	4	12	2	2	2	2	2	36	6*	2	2	2	2	2	2	2	2	2	2
30154	SRR10223856	Klebsiella pneumoniae	strong	38	506818	1276769	5784392	yes (196)	ambiguous_bases	ST23	5	ybt 1; ICEKp10	46-1LV	clb 2	29-1LV	iuc 1	1	iro 1	2	-,rmp 1; KpVP-1	0,40	rmpA2_3-47%	wzi1	KL1	ST23	2	1	1	1	9	4	12	2	2	2	2	2	36	6*	2	2	2	2	2	2	2	2	2	2
30157	SRR10223853	Klebsiella pneumoniae	strong	86	203875	387379	5554792	yes (393)	ambiguous_bases	ST11	1	ybt 9; ICEKp3	503	-	0	-	0	-	0	-	0	-	wzi209	KL47	ST11	3	3	1	1	1	1	4	140	11	6	5	1	60	65	9	5	5	11	-	-	-	-	-	-
30165	SRR10694664	Klebsiella pneumoniae	strong	48	361722	668841	5262195	yes (426)	ambiguous_bases	ST4	0	-	0	-	0	-	0	-	0	-	0	-	wzi13	KL13	ST4	3	1	1	1	3	3	1	-	-	-	-	-	-	-	-	-	-	-	-	-	-	-	-	-
30167	SRR10694662	Klebsiella pneumoniae	strong	88	334078	811485	5595877	yes (535)	ambiguous_bases	ST29	0	-	0	-	0	-	0	-	0	-	0	-	wzi24	KL24 (KL54,KL55)	ST29	2	3	2	2	6	4	4	-	-	-	-	-	-	-	-	-	-	-	-	-	-	-	-	-
30168	SRR10694661	Klebsiella pneumoniae	strong	55	335826	615620	5233226	yes (610)	ambiguous_bases	ST107-1LV	0	-	0	-	0	-	0	-	0	-	0	-	wzi411	KL154	ST107-1LV	2	1	2	17	27	1	1	-	-	-	-	-	-	-	-	-	-	-	-	-	-	-	-	-
30169	SRR10694660	Klebsiella pneumoniae	strong	90	168062	459468	5303700	yes (280)	ambiguous_bases	ST107	0	-	0	-	0	-	0	-	0	-	0	-	wzi69	KL143 (KL101)	ST107	2	1	2	17	27	1	39	-	-	-	-	-	-	-	-	-	-	-	-	-	-	-	-	-
30170	SRR10694659	Klebsiella pneumoniae	strong	64	280346	629096	5228855	yes (417)	ambiguous_bases	ST107-1LV	0	-	0	-	0	-	0	-	0	-	0	-	wzi411	KL154	ST107-1LV	2	1	2	17	27	1	1	-	-	-	-	-	-	-	-	-	-	-	-	-	-	-	-	-
30172	SRR10694657	Klebsiella pneumoniae	strong	60	398973	1095524	5512886	yes (803)	ambiguous_bases	ST1507	0	-	0	-	0	-	0	-	0	-	0	-	wzi354	KL114	ST1507	2	9	2	1	13	1	24	-	-	-	-	-	-	-	-	-	-	-	-	-	-	-	-	-
30173	SRR10694656	Klebsiella pneumoniae	strong	54	340709	471169	5503458	yes (527)	ambiguous_bases	ST485	0	-	0	-	0	-	0	-	0	-	0	-	wzi81	KL81 (KL120)	ST485	2	1	1	1	7	1	12	-	-	-	-	-	-	-	-	-	-	-	-	-	-	-	-	-
30174	SRR10694655	Klebsiella pneumoniae	strong	59	324535	512523	5502233	yes (408)	ambiguous_bases	ST485	0	-	0	-	0	-	0	-	0	-	0	-	wzi81	KL81 (KL120)	ST485	2	1	1	1	7	1	12	-	-	-	-	-	-	-	-	-	-	-	-	-	-	-	-	-
30175	SRR10694654	Klebsiella pneumoniae	strong	66	365448	680544	5312600	yes (308)	ambiguous_bases	ST107	0	-	0	-	0	-	0	-	0	-	0	-	wzi69	KL143 (KL101)	ST107	2	1	2	17	27	1	39	-	-	-	-	-	-	-	-	-	-	-	-	-	-	-	-	-
30176	SRR10694653	Klebsiella pneumoniae	strong	63	310040	606548	5353416	yes (362)	ambiguous_bases	ST107	0	-	0	-	0	-	0	-	0	-	0	-	wzi69	KL143 (KL101)	ST107	2	1	2	17	27	1	39	-	-	-	-	-	-	-	-	-	-	-	-	-	-	-	-	-
30179	SRR10694650	Klebsiella pneumoniae	strong	62	323343	595615	5501613	yes (447)	ambiguous_bases	ST485	0	-	0	-	0	-	0	-	0	-	0	-	wzi81	KL81 (KL120)	ST485	2	1	1	1	7	1	12	-	-	-	-	-	-	-	-	-	-	-	-	-	-	-	-	-
30180	SRR10694649	Klebsiella pneumoniae	strong	58	340610	471670	5501171	yes (349)	ambiguous_bases	ST485	0	-	0	-	0	-	0	-	0	-	0	-	wzi81	KL81 (KL120)	ST485	2	1	1	1	7	1	12	-	-	-	-	-	-	-	-	-	-	-	-	-	-	-	-	-
30181	SRR10694648	Klebsiella pneumoniae	strong	53	350568	777068	5308878	yes (108)	ambiguous_bases	ST107	0	-	0	-	0	-	0	-	0	-	0	-	wzi69	KL143 (KL101)	ST107	2	1	2	17	27	1	39	-	-	-	-	-	-	-	-	-	-	-	-	-	-	-	-	-
30182	SRR10694647	Klebsiella pneumoniae	strong	58	400456	961627	5456886	yes (339)	ambiguous_bases	ST5020	0	-	0	-	0	-	0	-	0	-	0	-	wzi178	KL?	ST5020	2	1	1	1	11	1	31	-	-	-	-	-	-	-	-	-	-	-	-	-	-	-	-	-
30183	SRR10694646	Klebsiella pneumoniae	strong	57	482247	724803	5293832	yes (509)	ambiguous_bases	ST661	0	-	0	-	0	-	0	-	0	-	0	-	-	-	ST661	4	3	1	36	9	10	14	-	-	-	-	-	-	-	-	-	-	-	-	-	-	-	-	-
30184	SRR10694645	Klebsiella pneumoniae	strong	36	426088	852557	5318967	yes (498)	ambiguous_bases	ST2425	0	-	0	-	0	-	0	-	0	-	0	-	wzi325	KL56 (KL63,KL114,KL148)	ST2425	6	1	2	1	1	1	14	-	-	-	-	-	-	-	-	-	-	-	-	-	-	-	-	-
30185	SRR10694644	Klebsiella pneumoniae	strong	49	373221	952272	5231118	yes (527)	ambiguous_bases	ST107-1LV	0	-	0	-	0	-	0	-	0	-	0	-	wzi411	KL154	ST107-1LV	2	1	2	17	27	1	1	-	-	-	-	-	-	-	-	-	-	-	-	-	-	-	-	-
30186	SRR10694643	Klebsiella pneumoniae	strong	52	420252	917939	5305333	yes (309)	ambiguous_bases	ST107	0	-	0	-	0	-	0	-	0	-	0	-	wzi69	KL143 (KL101)	ST107	2	1	2	17	27	1	39	-	-	-	-	-	-	-	-	-	-	-	-	-	-	-	-	-
30187	SRR10694642	Klebsiella pneumoniae	strong	44	342281	499497	5314947	yes (705)	ambiguous_bases	ST2425	0	-	0	-	0	-	0	-	0	-	0	-	wzi325	KL56 (KL63,KL114,KL148)	ST2425	6	1	2	1	1	1	14	-	-	-	-	-	-	-	-	-	-	-	-	-	-	-	-	-
30188	SRR10694641	Klebsiella pneumoniae	strong	56	834702	1362212	5513790	yes (838)	ambiguous_bases	ST1507	0	-	0	-	0	-	0	-	0	-	0	-	wzi354	KL114	ST1507	2	9	2	1	13	1	24	-	-	-	-	-	-	-	-	-	-	-	-	-	-	-	-	-
30190	SRR10694639	Klebsiella pneumoniae	strong	58	307923	637378	5459945	yes (604)	ambiguous_bases	ST5020	0	-	0	-	0	-	0	-	0	-	0	-	wzi178	KL?	ST5020	2	1	1	1	11	1	31	-	-	-	-	-	-	-	-	-	-	-	-	-	-	-	-	-
30191	SRR10694638	Klebsiella pneumoniae	strong	63	304057	668100	5316539	yes (228)	ambiguous_bases	ST107	0	-	0	-	0	-	0	-	0	-	0	-	wzi69	KL143 (KL101)	ST107	2	1	2	17	27	1	39	-	-	-	-	-	-	-	-	-	-	-	-	-	-	-	-	-
30192	SRR10694637	Klebsiella pneumoniae	strong	49	264402	977034	5533018	yes (527)	ambiguous_bases	ST14	0	-	0	-	0	-	0	-	0	-	0	-	wzi16	KL16 (KL143)	ST14	1	6	1	1	1	1	1	-	-	-	-	-	-	-	-	-	-	-	-	-	-	-	-	-
30193	SRR10694636	Klebsiella pneumoniae	strong	58	245297	594991	5535406	yes (986)	ambiguous_bases	ST14	0	-	0	-	0	-	0	-	0	-	0	-	wzi16	KL16 (KL143)	ST14	1	6	1	1	1	1	1	-	-	-	-	-	-	-	-	-	-	-	-	-	-	-	-	-
30194	SRR10694634	Klebsiella pneumoniae	strong	74	190675	459543	5452817	yes (557)	ambiguous_bases	ST5020	0	-	0	-	0	-	0	-	0	-	0	-	wzi178	KL?	ST5020	2	1	1	1	11	1	31	-	-	-	-	-	-	-	-	-	-	-	-	-	-	-	-	-
30195	SRR10694632	Klebsiella pneumoniae	strong	35	464373	1013751	5367841	yes (420)	ambiguous_bases	ST1086	0	-	0	-	0	-	0	-	0	-	0	-	wzi471	KL?	ST1086	3	1	2	1	3	4	31	-	-	-	-	-	-	-	-	-	-	-	-	-	-	-	-	-
30196	SRR10694631	Klebsiella pneumoniae	strong	55	304057	917939	5309655	yes (394)	ambiguous_bases	ST107	0	-	0	-	0	-	0	-	0	-	0	-	wzi69	KL143 (KL101)	ST107	2	1	2	17	27	1	39	-	-	-	-	-	-	-	-	-	-	-	-	-	-	-	-	-
30197	SRR10694630	Klebsiella pneumoniae	strong	80	219716	631002	5472903	yes (516)	ambiguous_bases	ST111	0	-	0	-	0	-	0	-	0	-	0	-	wzi63	KL63	ST111	2	1	5	1	17	4	42	-	-	-	-	-	-	-	-	-	-	-	-	-	-	-	-	-
30198	SRR10694628	Klebsiella pneumoniae	strong	69	246751	631210	5453587	yes (557)	ambiguous_bases	ST107	0	-	0	-	0	-	0	-	0	-	0	-	wzi380	KL158	ST107	2	1	2	17	27	1	39	-	-	-	-	-	-	-	-	-	-	-	-	-	-	-	-	-
30199	SRR10694627	Klebsiella pneumoniae	strong	34	302722	624916	5318181	yes (507)	ambiguous_bases	ST458	0	-	0	-	0	-	0	-	0	-	0	-	-	-	ST458	2	1	2	2	10	4	9	-	-	-	-	-	-	-	-	-	-	-	-	-	-	-	-	-
30200	SRR10694626	Klebsiella pneumoniae	strong	57	334197	619019	5346316	yes (210)	ambiguous_bases	ST107	0	-	0	-	0	-	0	-	0	-	0	-	wzi69	KL143 (KL101)	ST107	2	1	2	17	27	1	39	-	-	-	-	-	-	-	-	-	-	-	-	-	-	-	-	-
30201	SRR10694625	Klebsiella pneumoniae	strong	61	224741	612689	5455665	yes (707)	ambiguous_bases	ST5020	0	-	0	-	0	-	0	-	0	-	0	-	wzi178	KL?	ST5020	2	1	1	1	11	1	31	-	-	-	-	-	-	-	-	-	-	-	-	-	-	-	-	-
30203	SRR10694623	Klebsiella pneumoniae	strong	82	174731	395319	5346471	yes (219)	ambiguous_bases	ST107	0	-	0	-	0	-	0	-	0	-	0	-	wzi69	KL143 (KL101)	ST107	2	1	2	17	27	1	39	-	-	-	-	-	-	-	-	-	-	-	-	-	-	-	-	-
30204	SRR10694622	Klebsiella pneumoniae	strong	74	175323	571594	5303028	yes (239)	ambiguous_bases	ST107	0	-	0	-	0	-	0	-	0	-	0	-	wzi69	KL143 (KL101)	ST107	2	1	2	17	27	1	39	-	-	-	-	-	-	-	-	-	-	-	-	-	-	-	-	-
30205	SRR10694621	Klebsiella pneumoniae	strong	54	309536	594573	5349011	yes (498)	ambiguous_bases	ST107	0	-	0	-	0	-	0	-	0	-	0	-	wzi69	KL143 (KL101)	ST107	2	1	2	17	27	1	39	-	-	-	-	-	-	-	-	-	-	-	-	-	-	-	-	-
30206	SRR10694620	Klebsiella pneumoniae	strong	54	261472	528958	5374662	yes (309)	ambiguous_bases	ST44	0	-	0	-	0	-	0	-	0	-	0	-	wzi34	KL57 (KL34)	ST44	2	1	4	3	8	1	9	-	-	-	-	-	-	-	-	-	-	-	-	-	-	-	-	-
30207	SRR10694619	Klebsiella pneumoniae	strong	67	244360	528653	5373737	yes (427)	ambiguous_bases	ST44	0	-	0	-	0	-	0	-	0	-	0	-	wzi34	KL57 (KL34)	ST44	2	1	4	3	8	1	9	-	-	-	-	-	-	-	-	-	-	-	-	-	-	-	-	-
30209	SRR10694617	Klebsiella pneumoniae	strong	63	232183	926599	5462208	yes (526)	ambiguous_bases	ST5020	0	-	0	-	0	-	0	-	0	-	0	-	wzi178	KL?	ST5020	2	1	1	1	11	1	31	-	-	-	-	-	-	-	-	-	-	-	-	-	-	-	-	-
30210	SRR10694616	Klebsiella pneumoniae	strong	59	334336	605025	5339868	yes (536)	ambiguous_bases	ST107	0	-	0	-	0	-	0	-	0	-	0	-	wzi69	KL143 (KL101)	ST107	2	1	2	17	27	1	39	-	-	-	-	-	-	-	-	-	-	-	-	-	-	-	-	-
30211	SRR10694615	Klebsiella pneumoniae	strong	64	305191	471470	5352748	yes (428)	ambiguous_bases	ST107	0	-	0	-	0	-	0	-	0	-	0	-	wzi69	KL143 (KL101)	ST107	2	1	2	17	27	1	39	-	-	-	-	-	-	-	-	-	-	-	-	-	-	-	-	-
30212	SRR10694614	Klebsiella pneumoniae	strong	58	350275	640123	5349782	yes (408)	ambiguous_bases	ST107	0	-	0	-	0	-	0	-	0	-	0	-	wzi69	KL143 (KL101)	ST107	2	1	2	17	27	1	39	-	-	-	-	-	-	-	-	-	-	-	-	-	-	-	-	-
30213	SRR10694613	Klebsiella pneumoniae	strong	53	350081	529336	5420668	yes (330)	ambiguous_bases	ST107	0	-	0	-	0	-	0	-	0	-	0	-	wzi69	KL143 (KL101)	ST107	2	1	2	17	27	1	39	-	-	-	-	-	-	-	-	-	-	-	-	-	-	-	-	-
30214	SRR10694612	Klebsiella pneumoniae	strong	67	224011	528526	5353344	yes (400)	ambiguous_bases	ST107	0	-	0	-	0	-	0	-	0	-	0	-	wzi69	KL143 (KL101)	ST107	2	1	2	17	27	1	39	-	-	-	-	-	-	-	-	-	-	-	-	-	-	-	-	-
30215	SRR10694611	Klebsiella pneumoniae	strong	39	376943	754499	5336898	yes (705)	ambiguous_bases	ST661	0	-	0	-	0	-	0	-	0	-	0	-	wzi278	KL35	ST661	4	3	1	36	9	10	14	-	-	-	-	-	-	-	-	-	-	-	-	-	-	-	-	-
30216	SRR10694610	Klebsiella pneumoniae	strong	34	429299	753997	5334876	yes (399)	ambiguous_bases	ST661	0	-	0	-	0	-	0	-	0	-	0	-	wzi278	KL35	ST661	4	3	1	36	9	10	14	-	-	-	-	-	-	-	-	-	-	-	-	-	-	-	-	-
30218	SRR10694608	Klebsiella pneumoniae	strong	44	360807	752696	5316861	yes (797)	ambiguous_bases	ST2425	0	-	0	-	0	-	0	-	0	-	0	-	wzi325	KL56 (KL63,KL114,KL148)	ST2425	6	1	2	1	1	1	14	-	-	-	-	-	-	-	-	-	-	-	-	-	-	-	-	-
30219	SRR10694607	Klebsiella pneumoniae	strong	34	361548	765797	5331672	yes (505)	ambiguous_bases	ST107	0	-	0	-	0	-	0	-	0	-	0	-	wzi462	KL?	ST107	2	1	2	17	27	1	39	-	-	-	-	-	-	-	-	-	-	-	-	-	-	-	-	-
30220	SRR10694606	Klebsiella pneumoniae	strong	38	371719	753990	5334495	yes (518)	ambiguous_bases	ST661	0	-	0	-	0	-	0	-	0	-	0	-	wzi278	KL35	ST661	4	3	1	36	9	10	14	-	-	-	-	-	-	-	-	-	-	-	-	-	-	-	-	-
30222	SRR10694604	Klebsiella pneumoniae	strong	75	279575	536812	5395467	yes (275)	ambiguous_bases	ST107	0	-	0	-	0	-	0	-	0	-	0	-	-	-	ST107	2	1	2	17	27	1	39	-	-	-	-	-	-	-	-	-	-	-	-	-	-	-	-	-
30223	SRR10694603	Klebsiella pneumoniae	strong	58	305407	542136	5345290	yes (219)	ambiguous_bases	ST107	0	-	0	-	0	-	0	-	0	-	0	-	wzi69	KL143 (KL101)	ST107	2	1	2	17	27	1	39	-	-	-	-	-	-	-	-	-	-	-	-	-	-	-	-	-
30224	SRR10694602	Klebsiella pneumoniae	strong	48	301585	629955	5378244	yes (445)	ambiguous_bases	ST107	0	-	0	-	0	-	0	-	0	-	0	-	-	-	ST107	2	1	2	17	27	1	39	-	-	-	-	-	-	-	-	-	-	-	-	-	-	-	-	-
30225	SRR10694601	Klebsiella pneumoniae	strong	58	421841	903822	5491102	yes (327)	ambiguous_bases	ST485	0	-	0	-	0	-	0	-	0	-	0	-	wzi81	KL81 (KL120)	ST485	2	1	1	1	7	1	12	-	-	-	-	-	-	-	-	-	-	-	-	-	-	-	-	-
30226	SRR10694600	Klebsiella pneumoniae	strong	70	285328	755800	5477791	yes (526)	ambiguous_bases	ST111	0	-	0	-	0	-	0	-	0	-	0	-	wzi63	KL63	ST111	2	1	5	1	17	4	42	-	-	-	-	-	-	-	-	-	-	-	-	-	-	-	-	-
30227	SRR10694599	Klebsiella pneumoniae	strong	38	348372	619674	5373636	yes (417)	ambiguous_bases	ST1086	0	-	0	-	0	-	0	-	0	-	0	-	wzi471	KL?	ST1086	3	1	2	1	3	4	31	-	-	-	-	-	-	-	-	-	-	-	-	-	-	-	-	-
30228	SRR10694598	Klebsiella pneumoniae	strong	39	456018	935526	5369348	yes (428)	ambiguous_bases	ST1086	0	-	0	-	0	-	0	-	0	-	0	-	wzi471	KL?	ST1086	3	1	2	1	3	4	31	-	-	-	-	-	-	-	-	-	-	-	-	-	-	-	-	-
30229	SRR10694597	Klebsiella pneumoniae	strong	55	350081	995049	5352252	yes (408)	ambiguous_bases	ST107	0	-	0	-	0	-	0	-	0	-	0	-	wzi69	KL143 (KL101)	ST107	2	1	2	17	27	1	39	-	-	-	-	-	-	-	-	-	-	-	-	-	-	-	-	-
30230	SRR10694595	Klebsiella pneumoniae	strong	70	215066	423362	5500309	yes (435)	ambiguous_bases	ST485	0	-	0	-	0	-	0	-	0	-	0	-	wzi81	KL81 (KL120)	ST485	2	1	1	1	7	1	12	-	-	-	-	-	-	-	-	-	-	-	-	-	-	-	-	-
30231	SRR10694594	Klebsiella pneumoniae	strong	67	216098	525631	5457695	yes (697)	ambiguous_bases	ST5020	0	-	0	-	0	-	0	-	0	-	0	-	wzi178	KL?	ST5020	2	1	1	1	11	1	31	-	-	-	-	-	-	-	-	-	-	-	-	-	-	-	-	-
30232	SRR10694593	Klebsiella pneumoniae	strong	69	321998	444492	5355366	yes (719)	ambiguous_bases	ST190-1LV	0	-	0	-	0	-	0	-	0	-	0	-	wzi108	KL118	ST190-1LV	2	3	1	39	7	1	23	-	-	-	-	-	-	-	-	-	-	-	-	-	-	-	-	-
30233	SRR10694591	Klebsiella pneumoniae	strong	34	711435	1322438	5380785	yes (309)	ambiguous_bases	ST44	0	-	0	-	0	-	0	-	0	-	0	-	wzi34	KL57 (KL34)	ST44	2	1	4	3	8	1	9	-	-	-	-	-	-	-	-	-	-	-	-	-	-	-	-	-
30234	SRR10694590	Klebsiella pneumoniae	strong	36	459566	994368	5373009	yes (397)	ambiguous_bases	ST107	0	-	0	-	0	-	0	-	0	-	0	-	-	-	ST107	2	1	2	17	27	1	39	-	-	-	-	-	-	-	-	-	-	-	-	-	-	-	-	-
30235	SRR10694589	Klebsiella pneumoniae	strong	57	359254	710982	5485029	yes (537)	ambiguous_bases	ST111	0	-	0	-	0	-	0	-	0	-	0	-	wzi63	KL63	ST111	2	1	5	1	17	4	42	-	-	-	-	-	-	-	-	-	-	-	-	-	-	-	-	-
30236	SRR10694588	Klebsiella pneumoniae	strong	48	449579	937377	5464973	yes (496)	ambiguous_bases	ST5020	0	-	0	-	0	-	0	-	0	-	0	-	wzi178	KL?	ST5020	2	1	1	1	11	1	31	-	-	-	-	-	-	-	-	-	-	-	-	-	-	-	-	-
30237	SRR10694587	Klebsiella pneumoniae	strong	79	278501	501953	5389403	yes (518)	ambiguous_bases	ST107	0	-	0	-	0	-	0	-	0	-	0	-	wzi194	KL108	ST107	2	1	2	17	27	1	39	-	-	-	-	-	-	-	-	-	-	-	-	-	-	-	-	-
30238	SRR10694586	Klebsiella pneumoniae	strong	93	176141	719316	5371574	yes (699)	ambiguous_bases	ST309	0	-	0	-	0	-	0	-	0	-	0	-	wzi42	KL42	ST309	2	9	2	1	13	1	10	-	-	-	-	-	-	-	-	-	-	-	-	-	-	-	-	-
30239	SRR10694584	Klebsiella pneumoniae	strong	71	192409	633560	5478198	yes (525)	ambiguous_bases	ST111	0	-	0	-	0	-	0	-	0	-	0	-	wzi63	KL63	ST111	2	1	5	1	17	4	42	-	-	-	-	-	-	-	-	-	-	-	-	-	-	-	-	-
30240	SRR10694583	Klebsiella pneumoniae	strong	95	151888	420151	5473594	yes (488)	ambiguous_bases	ST111	0	-	0	-	0	-	0	-	0	-	0	-	wzi63	KL63	ST111	2	1	5	1	17	4	42	-	-	-	-	-	-	-	-	-	-	-	-	-	-	-	-	-
30242	SRR10694581	Klebsiella pneumoniae	strong	71	308901	740274	5337297	yes (419)	ambiguous_bases	ST76	0	-	0	-	0	-	0	-	0	-	0	-	wzi102	KL31?	ST76	4	1	1	1	21	1	35	-	-	-	-	-	-	-	-	-	-	-	-	-	-	-	-	-
30243	SRR10694579	Klebsiella pneumoniae	strong	43	269181	477032	5213979	yes (788)	ambiguous_bases	ST290	0	-	0	-	0	-	0	-	0	-	0	-	wzi21	KL21	ST290	2	1	1	37	10	1	86	-	-	-	-	-	-	-	-	-	-	-	-	-	-	-	-	-
30244	SRR10694578	Klebsiella pneumoniae	strong	58	350275	691679	5342729	yes (306)	ambiguous_bases	ST107	0	-	0	-	0	-	0	-	0	-	0	-	wzi69	KL143 (KL101)	ST107	2	1	2	17	27	1	39	-	-	-	-	-	-	-	-	-	-	-	-	-	-	-	-	-
30245	SRR10694577	Klebsiella pneumoniae	strong	62	409905	691807	5413729	yes (406)	ambiguous_bases	ST107	0	-	0	-	0	-	0	-	0	-	0	-	-	-	ST107	2	1	2	17	27	1	39	-	-	-	-	-	-	-	-	-	-	-	-	-	-	-	-	-
30246	SRR10694576	Klebsiella pneumoniae	strong	81	181111	532615	5476456	yes (438)	ambiguous_bases	ST111	0	-	0	-	0	-	0	-	0	-	0	-	wzi63	KL63	ST111	2	1	5	1	17	4	42	-	-	-	-	-	-	-	-	-	-	-	-	-	-	-	-	-
30247	SRR10694575	Klebsiella pneumoniae	strong	67	273152	711310	5398919	yes (438)	ambiguous_bases	ST107	0	-	0	-	0	-	0	-	0	-	0	-	-	-	ST107	2	1	2	17	27	1	39	-	-	-	-	-	-	-	-	-	-	-	-	-	-	-	-	-
30248	SRR10694574	Klebsiella pneumoniae	strong	44	350425	630306	5422194	yes (407)	ambiguous_bases	ST1530	0	-	0	-	0	-	0	-	0	-	0	-	wzi215	KL117	ST1530	1	1	1	3	27	1	39	-	-	-	-	-	-	-	-	-	-	-	-	-	-	-	-	-
30249	SRR10694573	Klebsiella pneumoniae	strong	83	216033	792146	5497803	yes (634)	ambiguous_bases	ST107	0	-	0	-	0	-	0	-	0	-	0	-	wzi122	KL121	ST107	2	1	2	17	27	1	39	-	-	-	-	-	-	-	-	-	-	-	-	-	-	-	-	-
30251	SRR10694569	Klebsiella pneumoniae	strong	68	254362	622337	5489068	yes (710)	ambiguous_bases	ST190-1LV	0	-	0	-	0	-	0	-	0	-	0	-	wzi108	KL118	ST190-1LV	2	3	1	39	7	1	23	-	-	-	-	-	-	-	-	-	-	-	-	-	-	-	-	-
30253	SRR10694566	Klebsiella pneumoniae	strong	79	239210	932146	5390698	yes (495)	ambiguous_bases	ST2777	0	-	0	-	0	-	0	-	0	-	0	-	-	-	ST2777	2	1	1	17	27	1	39	-	-	-	-	-	-	-	-	-	-	-	-	-	-	-	-	-
30254	SRR10694565	Klebsiella pneumoniae	strong	72	331554	890666	5831980	yes (605)	ambiguous_bases	ST111	1	ybt 10; ICEKp2	164	-	0	-	0	-	0	-	0	-	wzi63	KL63	ST111	2	1	5	1	17	4	42	49	64	63	3	45	194	157	3	10	73	80	-	-	-	-	-	-
30255	SRR10694564	Klebsiella pneumoniae	strong	79	195937	470481	5538952	yes (398)	ambiguous_bases	ST297	0	-	0	-	0	-	0	-	0	-	0	-	wzi10	KL10	ST297	31	1	1	37	3	27	64	-	-	-	-	-	-	-	-	-	-	-	-	-	-	-	-	-
30256	SRR10694563	Klebsiella pneumoniae	strong	91	234618	606419	5501083	yes (296)	ambiguous_bases	ST107	0	-	0	-	0	-	0	-	0	-	0	-	wzi350	KL113	ST107	2	1	2	17	27	1	39	-	-	-	-	-	-	-	-	-	-	-	-	-	-	-	-	-
30257	SRR10694562	Klebsiella pneumoniae	strong	64	252360	689739	5231795	yes (803)	ambiguous_bases	ST152	0	-	0	-	0	-	0	-	0	-	0	-	wzi110	KL149	ST152	2	3	2	1	1	4	56	-	-	-	-	-	-	-	-	-	-	-	-	-	-	-	-	-
30258	SRR10694561	Klebsiella pneumoniae	strong	87	293689	482245	5362561	yes (705)	ambiguous_bases	ST35	0	-	0	-	0	-	0	-	0	-	0	-	wzi37	KL22/KL37	ST35	2	1	2	1	10	1	19	-	-	-	-	-	-	-	-	-	-	-	-	-	-	-	-	-
30259	SRR10694559	Klebsiella pneumoniae	strong	56	350249	929180	5335126	yes (395)	ambiguous_bases	ST107	0	-	0	-	0	-	0	-	0	-	0	-	wzi462	KL?	ST107	2	1	2	17	27	1	39	-	-	-	-	-	-	-	-	-	-	-	-	-	-	-	-	-
30260	SRR10694558	Klebsiella pneumoniae	strong	55	268013	546652	5435128	yes (308)	ambiguous_bases	ST6	1	ybt 16; ICEKp12	448-2LV	-	0	-	0	-	0	-	0	-	wzi7	KL7	ST6	2	10	1	1	14	3	20	100	15	5	4	11	346	23*	2	11	4	210	-	-	-	-	-	-
30261	SRR10694557	Klebsiella pneumoniae	strong	59	271810	607257	5406433	yes (597)	ambiguous_bases	ST107	0	-	0	-	0	-	0	-	0	-	0	-	-	-	ST107	2	1	2	17	27	1	39	-	-	-	-	-	-	-	-	-	-	-	-	-	-	-	-	-
30262	SRR10694556	Klebsiella pneumoniae	strong	95	218105	695155	5440436	yes (598)	ambiguous_bases	ST442	0	-	0	-	0	-	0	-	0	-	0	-	wzi334	KL8	ST442	10	20	2	1	9	11	14	-	-	-	-	-	-	-	-	-	-	-	-	-	-	-	-	-
30266	SRR10694551	Klebsiella pneumoniae	strong	90	198972	477452	5528519	yes (716)	ambiguous_bases	ST5295	0	-	0	-	0	-	0	-	0	-	0	-	wzi362	KL130	ST5295	4	5	2	2	1	1	731	-	-	-	-	-	-	-	-	-	-	-	-	-	-	-	-	-
30267	SRR10694550	Klebsiella pneumoniae	strong	79	205933	387160	5443924	yes (417)	ambiguous_bases	ST107	0	-	0	-	0	-	0	-	0	-	0	-	wzi69	KL143 (KL101)	ST107	2	1	2	17	27	1	39	-	-	-	-	-	-	-	-	-	-	-	-	-	-	-	-	-
30269	SRR10694544	Klebsiella pneumoniae	strong	66	210102	491769	5355542	yes (400)	ambiguous_bases	ST107	0	-	0	-	0	-	0	-	0	-	0	-	wzi69	KL143 (KL101)	ST107	2	1	2	17	27	1	39	-	-	-	-	-	-	-	-	-	-	-	-	-	-	-	-	-
30270	SRR10694543	Klebsiella pneumoniae	strong	58	350737	633502	5503379	yes (814)	ambiguous_bases	ST1530	0	-	0	-	0	-	0	-	0	-	0	-	wzi215	KL117	ST1530	1	1	1	3	27	1	39	-	-	-	-	-	-	-	-	-	-	-	-	-	-	-	-	-
30271	SRR10694542	Klebsiella pneumoniae	strong	83	252336	428831	5405920	yes (802)	ambiguous_bases	ST442	0	-	0	-	0	-	0	-	0	-	0	-	wzi114	KL30 (KL2, KL8, KL111)	ST442	10	20	2	1	9	11	14	-	-	-	-	-	-	-	-	-	-	-	-	-	-	-	-	-
30272	SRR10694541	Klebsiella pneumoniae	strong	55	182277	513367	5275324	yes (804)	ambiguous_bases	ST229	0	-	0	-	0	-	0	-	0	-	0	-	wzi325	KL56 (KL63,KL114,KL148)	ST229	4	6	1	1	8	1	56	-	-	-	-	-	-	-	-	-	-	-	-	-	-	-	-	-
30275	SRR10694538	Klebsiella pneumoniae	strong	82	187252	474516	5390655	yes (894)	ambiguous_bases	ST309	0	-	0	-	0	-	0	-	0	-	0	-	wzi42	KL42	ST309	2	9	2	1	13	1	10	-	-	-	-	-	-	-	-	-	-	-	-	-	-	-	-	-
30276	SRR10694537	Klebsiella pneumoniae	strong	44	255824	500307	5531531	yes (802)	ambiguous_bases	ST14	0	-	0	-	0	-	0	-	0	-	0	-	wzi16	KL16 (KL143)	ST14	1	6	1	1	1	1	1	-	-	-	-	-	-	-	-	-	-	-	-	-	-	-	-	-
30277	SRR10694535	Klebsiella pneumoniae	strong	90	137856	323056	5282778	yes (396)	ambiguous_bases	ST3167	0	-	0	-	0	-	0	-	0	-	0	-	wzi81	KL81 (KL120)	ST3167	2	1	2	37	4	178	15	-	-	-	-	-	-	-	-	-	-	-	-	-	-	-	-	-
30279	SRR10694532	Klebsiella pneumoniae	strong	71	183147	542207	5290573	yes (614)	ambiguous_bases	ST661	0	-	0	-	0	-	0	-	0	-	0	-	wzi211	KL109	ST661	4	3	1	36	9	10	14	-	-	-	-	-	-	-	-	-	-	-	-	-	-	-	-	-
30280	SRR10694531	Klebsiella pneumoniae	strong	78	205933	492142	5437088	yes (199)	ambiguous_bases	ST107	0	-	0	-	0	-	0	-	0	-	0	-	wzi69	KL143 (KL101)	ST107	2	1	2	17	27	1	39	-	-	-	-	-	-	-	-	-	-	-	-	-	-	-	-	-
30281	SRR10694530	Klebsiella pneumoniae	strong	78	293559	475416	5665015	yes (530)	ambiguous_bases	ST1496	0	-	0	-	0	-	0	-	0	-	0	-	wzi322	KL62	ST1496	2	1	1	37	3	4	64	-	-	-	-	-	-	-	-	-	-	-	-	-	-	-	-	-
30282	SRR10694529	Klebsiella pneumoniae	strong	63	322488	580629	5438098	yes (632)	ambiguous_bases	ST1117	0	-	0	-	0	-	0	-	0	-	0	-	wzi356	KL117	ST1117	2	1	2	2	10	4	19	-	-	-	-	-	-	-	-	-	-	-	-	-	-	-	-	-
30283	SRR10694526	Klebsiella pneumoniae	strong	45	315543	883751	5291576	yes (398)	ambiguous_bases	ST76	0	-	0	-	0	-	0	-	0	-	0	-	wzi100	KL10	ST76	4	1	1	1	21	1	35	-	-	-	-	-	-	-	-	-	-	-	-	-	-	-	-	-
30284	SRR10694525	Klebsiella pneumoniae	strong	86	215338	471869	5635031	yes (297)	ambiguous_bases	ST107	0	-	0	-	0	-	0	-	0	-	0	-	wzi69	KL143 (KL101)	ST107	2	1	2	17	27	1	39	-	-	-	-	-	-	-	-	-	-	-	-	-	-	-	-	-
30286	SRR10694522	Klebsiella pneumoniae	strong	60	341239	498177	5374412	yes (199)	ambiguous_bases	ST107	0	-	0	-	0	-	0	-	0	-	0	-	wzi40	KL3	ST107	2	1	2	17	27	1	39	-	-	-	-	-	-	-	-	-	-	-	-	-	-	-	-	-
30287	SRR10694519	Klebsiella pneumoniae	strong	91	142317	746652	5429977	yes (396)	ambiguous_bases	ST3664	0	-	0	-	0	-	0	-	0	-	0	-	-	-	ST3664	2	7	2	1	61	1	4	-	-	-	-	-	-	-	-	-	-	-	-	-	-	-	-	-
30288	SRR10694518	Klebsiella pneumoniae	strong	37	377929	754279	5321082	yes (604)	ambiguous_bases	ST661	0	-	0	-	0	-	0	-	0	-	0	-	wzi278	KL35	ST661	4	3	1	36	9	10	14	-	-	-	-	-	-	-	-	-	-	-	-	-	-	-	-	-
30291	SRR10694514	Klebsiella pneumoniae	strong	54	392153	662664	5379322	yes (258)	ambiguous_bases	ST776	0	-	0	-	0	-	0	-	0	-	0	-	wzi317	KL6	ST776	2	1	2	1	2	1	2	-	-	-	-	-	-	-	-	-	-	-	-	-	-	-	-	-
30292	SRR10694513	Klebsiella pneumoniae	strong	75	334369	661566	5432423	yes (10)	ambiguous_bases	ST107	0	-	0	-	0	-	0	-	0	-	0	-	wzi69	KL143 (KL101)	ST107	2	1	2	17	27	1	39	-	-	-	-	-	-	-	-	-	-	-	-	-	-	-	-	-
30293	SRR10694512	Klebsiella pneumoniae	strong	63	308182	616887	5228934	yes (348)	ambiguous_bases	ST107-1LV	0	-	0	-	0	-	0	-	0	-	0	-	wzi411	KL154	ST107-1LV	2	1	2	17	27	1	1	-	-	-	-	-	-	-	-	-	-	-	-	-	-	-	-	-
30295	SRR10694510	Klebsiella pneumoniae	strong	60	305135	629091	5232499	yes (210)	ambiguous_bases	ST107-1LV	0	-	0	-	0	-	0	-	0	-	0	-	wzi411	KL154	ST107-1LV	2	1	2	17	27	1	1	-	-	-	-	-	-	-	-	-	-	-	-	-	-	-	-	-
30296	SRR10694509	Klebsiella pneumoniae	strong	66	308283	953116	5232938	yes (528)	ambiguous_bases	ST107-1LV	0	-	0	-	0	-	0	-	0	-	0	-	wzi411	KL154	ST107-1LV	2	1	2	17	27	1	1	-	-	-	-	-	-	-	-	-	-	-	-	-	-	-	-	-
30297	SRR10694508	Klebsiella pneumoniae	strong	58	323207	617040	5231416	yes (628)	ambiguous_bases	ST107-1LV	0	-	0	-	0	-	0	-	0	-	0	-	wzi411	KL154	ST107-1LV	2	1	2	17	27	1	1	-	-	-	-	-	-	-	-	-	-	-	-	-	-	-	-	-
30298	SRR10694507	Klebsiella pneumoniae	strong	64	306938	471405	5509679	yes (539)	ambiguous_bases	ST485	0	-	0	-	0	-	0	-	0	-	0	-	wzi81	KL81 (KL120)	ST485	2	1	1	1	7	1	12	-	-	-	-	-	-	-	-	-	-	-	-	-	-	-	-	-
30300	SRR10694505	Klebsiella pneumoniae	strong	59	323031	555778	5227292	yes (397)	ambiguous_bases	ST107-1LV	0	-	0	-	0	-	0	-	0	-	0	-	wzi411	KL154	ST107-1LV	2	1	2	17	27	1	1	-	-	-	-	-	-	-	-	-	-	-	-	-	-	-	-	-
30301	SRR10694504	Klebsiella pneumoniae	strong	56	373005	826645	5428078	yes (517)	ambiguous_bases	ST2370	0	-	0	-	0	-	0	-	0	-	0	-	wzi36	KL36	ST2370	2	9	1	1	13	1	16	-	-	-	-	-	-	-	-	-	-	-	-	-	-	-	-	-
30302	SRR10694503	Klebsiella pneumoniae	strong	81	239191	1098859	5375630	yes (938)	ambiguous_bases	ST126-1LV	0	-	0	-	0	-	0	-	0	-	0	-	wzi116	KL19	ST126-1LV	2	5	2	1	10	10	46	-	-	-	-	-	-	-	-	-	-	-	-	-	-	-	-	-
30303	SRR10694502	Klebsiella pneumoniae	strong	41	366023	754508	5320663	yes (536)	ambiguous_bases	ST661	0	-	0	-	0	-	0	-	0	-	0	-	wzi278	KL35	ST661	4	3	1	36	9	10	14	-	-	-	-	-	-	-	-	-	-	-	-	-	-	-	-	-
30304	SRR10694501	Klebsiella pneumoniae	strong	60	350396	471775	5230881	yes (597)	ambiguous_bases	ST107-1LV	0	-	0	-	0	-	0	-	0	-	0	-	wzi411	KL154	ST107-1LV	2	1	2	17	27	1	1	-	-	-	-	-	-	-	-	-	-	-	-	-	-	-	-	-
30305	SRR10694500	Klebsiella pneumoniae	strong	64	269116	484967	5425893	yes (743)	ambiguous_bases	ST2370	0	-	0	-	0	-	0	-	0	-	0	-	wzi36	KL36	ST2370	2	9	1	1	13	1	16	-	-	-	-	-	-	-	-	-	-	-	-	-	-	-	-	-
30309	SRR10694496	Klebsiella pneumoniae	strong	40	361976	762562	5325931	yes (918)	ambiguous_bases	ST37	0	-	0	-	0	-	0	-	0	-	0	-	wzi12	KL12	ST37	2	9	2	1	13	1	16	-	-	-	-	-	-	-	-	-	-	-	-	-	-	-	-	-
30310	SRR10694495	Klebsiella pneumoniae	strong	57	350370	633499	5551164	yes (307)	ambiguous_bases	ST219	0	-	0	-	0	-	0	-	0	-	0	-	wzi122	KL121	ST219	2	1	2	3	27	1	39	-	-	-	-	-	-	-	-	-	-	-	-	-	-	-	-	-
30313	SRR10694492	Klebsiella pneumoniae	strong	76	194079	532332	5431924	yes (189)	ambiguous_bases	ST107	0	-	0	-	0	-	0	-	0	-	0	-	wzi69	KL143 (KL101)	ST107	2	1	2	17	27	1	39	-	-	-	-	-	-	-	-	-	-	-	-	-	-	-	-	-
30314	SRR10694491	Klebsiella pneumoniae	strong	49	325988	615791	5226614	yes (398)	ambiguous_bases	ST107-1LV	0	-	0	-	0	-	0	-	0	-	0	-	wzi411	KL154	ST107-1LV	2	1	2	17	27	1	1	-	-	-	-	-	-	-	-	-	-	-	-	-	-	-	-	-
30315	SRR10694490	Klebsiella pneumoniae	strong	61	323203	539957	5232592	yes (319)	ambiguous_bases	ST107-1LV	0	-	0	-	0	-	0	-	0	-	0	-	wzi411	KL154	ST107-1LV	2	1	2	17	27	1	1	-	-	-	-	-	-	-	-	-	-	-	-	-	-	-	-	-
30316	SRR10694489	Klebsiella pneumoniae	strong	46	420718	561451	5353137	yes (808)	ambiguous_bases	ST234	0	-	0	-	0	-	0	-	0	-	0	-	wzi272	KL30	ST234	2	1	2	1	7	1	24	-	-	-	-	-	-	-	-	-	-	-	-	-	-	-	-	-
30317	SRR10694488	Klebsiella pneumoniae	strong	83	195168	489524	5456308	yes (293)	ambiguous_bases	ST55	0	-	0	-	0	-	0	-	0	-	0	-	-	-	ST55	2	1	1	17	7	16	4	-	-	-	-	-	-	-	-	-	-	-	-	-	-	-	-	-
30319	SRR10694486	Klebsiella pneumoniae	strong	43	219830	616824	5321420	yes (434)	ambiguous_bases	ST661	0	-	0	-	0	-	0	-	0	-	0	-	wzi278	KL35	ST661	4	3	1	36	9	10	14	-	-	-	-	-	-	-	-	-	-	-	-	-	-	-	-	-
30320	SRR10694485	Klebsiella pneumoniae	strong	63	210699	391208	5308370	yes (328)	ambiguous_bases	ST2425	0	-	0	-	0	-	0	-	0	-	0	-	wzi325	KL56 (KL63,KL114,KL148)	ST2425	6	1	2	1	1	1	14	-	-	-	-	-	-	-	-	-	-	-	-	-	-	-	-	-
30529	SRR11907332	Klebsiella pneumoniae	strong	65	350158	705889	5356216	yes (197)	ambiguous_bases	ST101	0	-	0	-	0	-	0	-	0	-	0	-	-	-	ST101	2	6	1	5	4	1	6	-	-	-	-	-	-	-	-	-	-	-	-	-	-	-	-	-
32215	SRR10694633	Klebsiella pneumoniae	strong	33	397069	790106	5373396	yes (309)	ambiguous_bases	ST1530	0	-	0	-	0	-	0	-	0	-	0	-	wzi215	KL117	ST1530	1	1	1	3	27	1	39	-	-	-	-	-	-	-	-	-	-	-	-	-	-	-	-	-
32941	SRR11248994	Klebsiella pneumoniae	strong	58	479391	1078787	5672657	yes (488)	ambiguous_bases	ST17	1	ybt 15; ICEKp11	230	-	0	-	0	-	0	-	0	-	wzi141	KL25	ST17	2	1	1	1	4	4	4	6	15	22	4	1	37	34	14	1	4	17	-	-	-	-	-	-
32955	SRR11972474	Klebsiella pneumoniae	strong	75	329452	1611921	5406735	yes (486)	ambiguous_bases	ST4523	0	-	0	-	0	-	0	-	0	-	0	-	wzi113	KL111	ST4523	3	3	2	1	10	1	4	-	-	-	-	-	-	-	-	-	-	-	-	-	-	-	-	-
32999	SRR12627522	Klebsiella pneumoniae	strong	53	486459	1537742	5671085	yes (586)	ambiguous_bases	ST17	1	ybt 15; ICEKp11	230	-	0	-	0	-	0	-	0	-	wzi141	KL25	ST17	2	1	1	1	4	4	4	6	15	22	4	1	37	34	14	1	4	17	-	-	-	-	-	-
33091	SRR11971586	Klebsiella pneumoniae	strong	36	498480	1611660	5350680	yes (396)	ambiguous_bases	ST4523	0	-	0	-	0	-	0	-	0	-	0	-	wzi113	KL111	ST4523	3	3	2	1	10	1	4	-	-	-	-	-	-	-	-	-	-	-	-	-	-	-	-	-
33099	SRR11972537	Klebsiella pneumoniae	strong	47	381434	1447648	5344097	yes (488)	ambiguous_bases	ST4523	0	-	0	-	0	-	0	-	0	-	0	-	wzi113	KL111	ST4523	3	3	2	1	10	1	4	-	-	-	-	-	-	-	-	-	-	-	-	-	-	-	-	-
33101	SRR11972475	Klebsiella pneumoniae	strong	40	498885	1009335	5349317	yes (297)	ambiguous_bases	ST4523	0	-	0	-	0	-	0	-	0	-	0	-	wzi113	KL111	ST4523	3	3	2	1	10	1	4	-	-	-	-	-	-	-	-	-	-	-	-	-	-	-	-	-
33109	SRR11971579	Klebsiella pneumoniae	strong	36	498885	1825902	5347015	yes (290)	ambiguous_bases	ST4523	0	-	0	-	0	-	0	-	0	-	0	-	wzi113	KL111	ST4523	3	3	2	1	10	1	4	-	-	-	-	-	-	-	-	-	-	-	-	-	-	-	-	-
33121	SRR11972478	Klebsiella pneumoniae	strong	53	381434	1192665	5345660	yes (392)	ambiguous_bases	ST4523	0	-	0	-	0	-	0	-	0	-	0	-	wzi113	KL111	ST4523	3	3	2	1	10	1	4	-	-	-	-	-	-	-	-	-	-	-	-	-	-	-	-	-
33171	SRR11972536	Klebsiella pneumoniae	strong	51	381434	1164079	5351361	yes (988)	ambiguous_bases	ST4523	0	-	0	-	0	-	0	-	0	-	0	-	wzi113	KL111	ST4523	3	3	2	1	10	1	4	-	-	-	-	-	-	-	-	-	-	-	-	-	-	-	-	-
33317	SRR10094549	Klebsiella pneumoniae	strong	98	223241	419371	5565092	yes (198)	ambiguous_bases	ST231	4	ybt 14; ICEKp5	376	-	0	iuc 5	61-3LV	-	0	-	0	-	wzi104	KL51	ST231	2	6	1	3	26	1	77	4	4	5	4	1	8	8	2	4	4	2	-	-	-	-	-	-
33444	SRR10094547	Klebsiella pneumoniae	strong	79	235608	645801	5701153	yes (99)	ambiguous_bases	ST147	1	ybt 10; ICEKp4	384	-	0	-	0	-	0	-	0	-	wzi64	KL64	ST147	3	4	6	1	7	4	38	16	12	4	3	3	61	54	3	10	9	39	-	-	-	-	-	-
33459	SRR10094550	Klebsiella pneumoniae	strong	92	274475	452592	5497608	yes (294)	ambiguous_bases	ST231	4	ybt 14; ICEKp5	376	-	0	iuc 5	61-3LV	-	0	-	0	-	wzi104	KL51	ST231	2	6	1	3	26	1	77	4	4	5	4	1	8	8	2	4	4	2	-	-	-	-	-	-
33531	SRR10094530	Klebsiella pneumoniae	strong	99	101309	328051	5332320	yes (275)	ambiguous_bases	ST584	0	-	0	-	0	-	0	-	0	-	0	-	wzi9	KL9	ST584	4	1	2	1	1	7	4	-	-	-	-	-	-	-	-	-	-	-	-	-	-	-	-	-
33649	SRR10094548	Klebsiella pneumoniae	strong	73	214961	641911	5701704	no	-	ST147	1	ybt 10; ICEKp4	384	-	0	-	0	-	0	-	0	-	wzi64	KL64	ST147	3	4	6	1	7	4	38	16	12	4	3	3	61	54	3	10	9	39	-	-	-	-	-	-
33681	SRR11972480	Klebsiella pneumoniae	strong	33	498480	1450314	5336825	yes (392)	ambiguous_bases	ST4523	0	-	0	-	0	-	0	-	0	-	0	-	wzi113	KL111	ST4523	3	3	2	1	10	1	4	-	-	-	-	-	-	-	-	-	-	-	-	-	-	-	-	-
33746	SRR11971584	Klebsiella pneumoniae	strong	39	473696	951771	5345126	yes (589)	ambiguous_bases	ST4523	0	-	0	-	0	-	0	-	0	-	0	-	wzi113	KL111	ST4523	3	3	2	1	10	1	4	-	-	-	-	-	-	-	-	-	-	-	-	-	-	-	-	-
33750	SRR10230831	Klebsiella pneumoniae	strong	53	319150	629020	5579157	yes (791)	ambiguous_bases	ST16	1	ybt 9; ICEKp3	183-2LV	-	0	-	0	-	0	-	0	-	wzi50	KL15 (KL17,KL51,KL52)	ST16	2	1	2	1	4	4	4	5	11	6	5	1	25	436	9	5	5	11*	-	-	-	-	-	-
33763	SRR11972476	Klebsiella pneumoniae	strong	35	498885	1612261	5346408	yes (491)	ambiguous_bases	ST4523	0	-	0	-	0	-	0	-	0	-	0	-	wzi113	KL111	ST4523	3	3	2	1	10	1	4	-	-	-	-	-	-	-	-	-	-	-	-	-	-	-	-	-
33846	SRR11971581	Klebsiella pneumoniae	strong	52	453340	948247	5357910	yes (787)	ambiguous_bases	ST4523	0	-	0	-	0	-	0	-	0	-	0	-	wzi113	KL111	ST4523	3	3	2	1	10	1	4	-	-	-	-	-	-	-	-	-	-	-	-	-	-	-	-	-
33884	SRR10899221	Klebsiella pneumoniae	strong	61	274770	707202	5296801	yes (997)	ambiguous_bases	ST1228	1	ybt 15; ICEKp11 (truncated)	378-1LV	-	0	-	0	-	0	-	0	-	wzi96	KL38	ST1228	2	9	2	1	13	1	217	6*-35%	15	22	4	1	37	44	14	1	4	17	-	-	-	-	-	-
33905	SRR11972479	Klebsiella pneumoniae	strong	58	452769	1612379	5367580	yes (782)	ambiguous_bases	ST4523	0	-	0	-	0	-	0	-	0	-	0	-	wzi113	KL111	ST4523	3	3	2	1	10	1	4	-	-	-	-	-	-	-	-	-	-	-	-	-	-	-	-	-
33920	SRR11972481	Klebsiella pneumoniae	strong	35	498480	1615523	5344525	yes (394)	ambiguous_bases	ST4523	0	-	0	-	0	-	0	-	0	-	0	-	wzi113	KL111	ST4523	3	3	2	1	10	1	4	-	-	-	-	-	-	-	-	-	-	-	-	-	-	-	-	-
33961	SRR11972535	Klebsiella pneumoniae	strong	48	381434	1234879	5343693	yes (295)	ambiguous_bases	ST4523	0	-	0	-	0	-	0	-	0	-	0	-	wzi113	KL111	ST4523	3	3	2	1	10	1	4	-	-	-	-	-	-	-	-	-	-	-	-	-	-	-	-	-
34101	SRR11972482	Klebsiella pneumoniae	strong	53	453038	948398	5359744	yes (880)	ambiguous_bases	ST4523	0	-	0	-	0	-	0	-	0	-	0	-	wzi113	KL111	ST4523	3	3	2	1	10	1	4	-	-	-	-	-	-	-	-	-	-	-	-	-	-	-	-	-
34165	SRR10581305	Klebsiella pneumoniae	strong	56	215235	624240	5216939	yes (498)	ambiguous_bases	ST273	0	-	0	-	0	-	0	-	0	-	0	-	wzi50	KL15 (KL17,KL51,KL52)	ST273	3	4	6	1	7	4	4	-	-	-	-	-	-	-	-	-	-	-	-	-	-	-	-	-
34186	SRR10230837	Klebsiella pneumoniae	strong	47	346428	640771	5648325	yes (793)	ambiguous_bases	ST16	1	ybt 9; ICEKp3	183-2LV	-	0	-	0	-	0	-	0	-	wzi50	KL15 (KL17,KL51,KL52)	ST16	2	1	2	1	4	4	4	5	11	6	5	1	25	436	9	5	5	11*	-	-	-	-	-	-
34235	SRR11971582	Klebsiella pneumoniae	strong	37	473226	1401687	5345222	yes (586)	ambiguous_bases	ST4523	0	-	0	-	0	-	0	-	0	-	0	-	wzi113	KL111	ST4523	3	3	2	1	10	1	4	-	-	-	-	-	-	-	-	-	-	-	-	-	-	-	-	-
34241	SRR10230829	Klebsiella pneumoniae	strong	35	354596	506424	5159503	yes (593)	ambiguous_bases	ST130	0	-	0	-	0	-	0	-	0	-	0	-	-	-	ST130	4	1	24	21	1	1	4	-	-	-	-	-	-	-	-	-	-	-	-	-	-	-	-	-
34274	SRR10673218	Klebsiella pneumoniae	strong	88	225484	740646	5759155	yes (389)	ambiguous_bases	ST2018	0	-	0	-	0	-	0	-	0	-	0	-	wzi535	KL?	ST2018	3	9	2	1	1	1	16	-	-	-	-	-	-	-	-	-	-	-	-	-	-	-	-	-
34277	SRR11971587	Klebsiella pneumoniae	strong	33	473226	953977	5342192	yes (197)	ambiguous_bases	ST4523	0	-	0	-	0	-	0	-	0	-	0	-	wzi113	KL111	ST4523	3	3	2	1	10	1	4	-	-	-	-	-	-	-	-	-	-	-	-	-	-	-	-	-
34468	SRR11971585	Klebsiella pneumoniae	strong	40	498885	1009573	5345682	yes (99)	ambiguous_bases	ST4523	0	-	0	-	0	-	0	-	0	-	0	-	wzi113	KL111	ST4523	3	3	2	1	10	1	4	-	-	-	-	-	-	-	-	-	-	-	-	-	-	-	-	-
34506	SRR10899218	Klebsiella pneumoniae	strong	71	203700	688892	5430990	yes (494)	ambiguous_bases	ST307	0	-	0	-	0	-	0	-	0	-	0	-	wzi173	KL102 (KL149,KL155)	ST307	4	1	2	52	1	1	7	-	-	-	-	-	-	-	-	-	-	-	-	-	-	-	-	-
34514	SRR11713493	Klebsiella pneumoniae	strong	53	303650	562723	5701841	yes (7)	ambiguous_bases	ST3827	0	-	0	-	0	-	0	-	0	-	0	-	wzi113	KL111	ST3827	2	1	2	1	10	4	121	-	-	-	-	-	-	-	-	-	-	-	-	-	-	-	-	-
34533	SRR11972534	Klebsiella pneumoniae	strong	46	415065	1401835	5342302	yes (297)	ambiguous_bases	ST4523	0	-	0	-	0	-	0	-	0	-	0	-	wzi113	KL111	ST4523	3	3	2	1	10	1	4	-	-	-	-	-	-	-	-	-	-	-	-	-	-	-	-	-
34573	SRR11972477	Klebsiella pneumoniae	strong	41	415065	1444379	5340623	yes (496)	ambiguous_bases	ST4523	0	-	0	-	0	-	0	-	0	-	0	-	wzi113	KL111	ST4523	3	3	2	1	10	1	4	-	-	-	-	-	-	-	-	-	-	-	-	-	-	-	-	-
34623	SRR11971577	Klebsiella pneumoniae	strong	34	452869	1612061	5344883	yes (692)	ambiguous_bases	ST4523	0	-	0	-	0	-	0	-	0	-	0	-	wzi113	KL111	ST4523	3	3	2	1	10	1	4	-	-	-	-	-	-	-	-	-	-	-	-	-	-	-	-	-
34641	SRR11972473	Klebsiella pneumoniae	strong	38	500896	1611998	5351393	yes (479)	ambiguous_bases	ST4523	0	-	0	-	0	-	0	-	0	-	0	-	wzi113	KL111	ST4523	3	3	2	1	10	1	4	-	-	-	-	-	-	-	-	-	-	-	-	-	-	-	-	-
34671	SRR11460696	Klebsiella pneumoniae	strong	53	302522	1052603	5475994	yes (196)	ambiguous_bases	ST307	1	ybt 10; ICEKp4	384	-	0	-	0	-	0	-	0	-	wzi173	KL102 (KL149,KL155)	ST307	4	1	2	52	1	1	7	16	12	4	3	3	61	54	3	10	9	39	-	-	-	-	-	-
37063	SRR15851692	Klebsiella pneumoniae	strong	30	398021	1440885	5640887	yes (297)	ambiguous_bases	ST23	5	ybt 1; ICEKp10	46-1LV	clb 2	29	iuc 1	1	iro 1	2	-,rmp 1; KpVP-1	0,40	rmpA2_3-47%	wzi1	KL1	ST23	2	1	1	1	9	4	12	2*	2	2	2	2	36	6	2	2	2	2	2	2	2	2	2	2
37602	SRR13356595	Klebsiella pneumoniae	strong	45	470514	713141	5405979	yes (393)	ambiguous_bases	ST307	0	-	0	-	0	-	0	-	0	-	0	-	wzi173	KL102 (KL149,KL155)	ST307	4	1	2	52	1	1	7	-	-	-	-	-	-	-	-	-	-	-	-	-	-	-	-	-
37603	SRR13356556	Klebsiella pneumoniae	strong	80	192965	433867	5626164	yes (977)	ambiguous_bases	ST25	1	ybt 14; ICEKp5	145-2LV	-	0	-	0	-	0	-	0	-	wzi72	KL2	ST25	2	1	1	1	10	4	13	4	4	5	4	1	275	328	2	4	4	2	-	-	-	-	-	-
37687	SRR13254190	Klebsiella pneumoniae	strong	49	279212	1017639	5570363	yes (876)	ambiguous_bases	ST23	5	ybt 1; ICEKp10	47-1LV	clb 2	29-1LV	iuc 1	1	iro 1	2	-,rmp 1; KpVP-1	0,26	rmpA2_8-60%	-	-	ST23	2	1	1	1	9	4	12	2	2	2	2	2	6*	6	2	2	2	2	2	2	2*	2	2	2
37688	SRR13254191	Klebsiella pneumoniae	strong	39	340980	1497471	5589483	yes (878)	ambiguous_bases	ST23	5	ybt 1; ICEKp10	46-3LV	clb 2	29-2LV	iuc 1	1	iro 1	2-1LV	rmp 1; KpVP-1	40	rmpA2_7*-59%	wzi1	KL1	ST23	2	1	1	1	9	4	12	2	2	2	2	2	36*	6	2*	2	2	141*	2	2	2	2	2	2
37690	SRR13254193	Klebsiella pneumoniae	strong	40	326858	1009586	5506121	yes (779)	ambiguous_bases	ST23	5	ybt 1; ICEKp10	54	clb 2	29	iuc 1	1	iro 1	24	rmp 1; KpVP-1	70	rmpA2_6-60%	wzi1	KL1	ST23	2	1	1	1	9	4	12	2	2	2	2	2	6	40	2	2	2	2	2	2	2	2	2	2
37691	SRR13254194	Klebsiella pneumoniae	strong	38	417421	957380	5424736	yes (296)	ambiguous_bases	ST23	2	ybt 1; ICEKp10	47	clb 2	29	-	0	-	0	-	0	-	wzi1	KL1	ST23	2	1	1	1	9	4	12	2	2	2	2	2	6	6	2	2	2	2	2	2	2	2	2	2
37692	SRR13254195	Klebsiella pneumoniae	strong	52	307247	604662	5641455	yes (298)	ambiguous_bases	ST23	5	ybt 1; ICEKp10	43	clb 2	29	iuc 1	1	iro 1	2	-,rmp 1; KpVP-1	0,40	rmpA2_8-60%	-	-	ST23	2	1	1	1	9	4	12	2	17	2	2	2	36	6	2	2	2	2	2	2	2	2	2	2
37693	SRR13254196	Klebsiella pneumoniae	strong	38	639717	1362575	5500733	yes (289)	ambiguous_bases	ST23	5	ybt 1; ICEKp10	54	clb 2	29	iuc 1	1	iro 1	24	rmp 1; KpVP-1	70	rmpA2_5-54%	wzi1	KL1	ST23	2	1	1	1	9	4	12	2	2	2	2	2	6	40	2	2	2	2	2	2	2	2	2	2
37694	SRR13254197	Klebsiella pneumoniae	strong	50	307265	692591	5706666	yes (100)	ambiguous_bases	ST23	5	ybt 1; ICEKp10	46	clb 2	29	iuc 1	1	iro 1	2-1LV	rmp 1; KpVP-1	40	rmpA2_5-54%	wzi1	KL1	ST23	2	1	1	1	9	4	12	2	2	2	2	2	36	6	2	2	2	2	2	2	2	2	2	2
37695	SRR13254198	Klebsiella pneumoniae	strong	32	789996	2067800	5609918	yes (99)	ambiguous_bases	ST23	5	ybt 1; ICEKp10	46	clb 2 (truncated)	29-1LV	iuc 1	1	iro 1	2	rmp 1; KpVP-1	40	rmpA2_6-60%	wzi1	KL1	ST23	2	1	1	1	9	4	12	2	2	2	2	2	36	6	2	2	2	2	2	2	2*-12%	2	2	2
37696	SRR13254199	Klebsiella pneumoniae	strong	28	790727	2067678	5608903	yes (298)	ambiguous_bases	ST23	5	ybt 1; ICEKp10	46	clb 2 (truncated)	29-1LV	iuc 1	1	iro 1	2	rmp 1; KpVP-1	40	rmpA2_6-60%	wzi1	KL1	ST23	2	1	1	1	9	4	12	2	2	2	2	2	36	6	2	2	2	2	2	2	2*-12%	2	2	2
37739	SRR13811049	Klebsiella pneumoniae	strong	90	237703	434094	5655622	yes (296)	ambiguous_bases	ST258	0	-	0	-	0	-	0	-	0	-	0	-	wzi154	KL107	ST258	3	3	1	1	1	1	79	-	-	-	-	-	-	-	-	-	-	-	-	-	-	-	-	-
37740	SRR13811051	Klebsiella pneumoniae	strong	93	219849	434094	5661637	yes (307)	ambiguous_bases	ST258	0	-	0	-	0	-	0	-	0	-	0	-	wzi154	KL107	ST258	3	3	1	1	1	1	79	-	-	-	-	-	-	-	-	-	-	-	-	-	-	-	-	-
37741	SRR13811052	Klebsiella pneumoniae	strong	95	219849	399301	5660412	yes (493)	ambiguous_bases	ST258	0	-	0	-	0	-	0	-	0	-	0	-	wzi154	KL107	ST258	3	3	1	1	1	1	79	-	-	-	-	-	-	-	-	-	-	-	-	-	-	-	-	-
37743	SRR13811058	Klebsiella pneumoniae	strong	95	215537	434471	5657435	yes (395)	ambiguous_bases	ST258	0	-	0	-	0	-	0	-	0	-	0	-	wzi154	KL107	ST258	3	3	1	1	1	1	79	-	-	-	-	-	-	-	-	-	-	-	-	-	-	-	-	-
37774	SRR14707616	Klebsiella pneumoniae	strong	68	605683	920660	5669739	yes (685)	ambiguous_bases	ST585	1	ybt 14; ICEKp5	145-2LV	-	0	-	0	-	0	-	0	-	wzi50	KL15 (KL17,KL51,KL52)	ST585	4	1	2	1	7	4	12	4	4	5	4	1	275*	328*	2	4	4	2	-	-	-	-	-	-
37775	SRR14707617	Klebsiella pneumoniae	strong	65	523870	921090	5677348	yes (295)	ambiguous_bases	ST585	1	ybt 14; ICEKp5	145-2LV	-	0	-	0	-	0	-	0	-	wzi50	KL15 (KL17,KL51,KL52)	ST585	4	1	2	1	7	4	12	4	4	5	4	1	275*	328*	2	4	4	2	-	-	-	-	-	-
37777	SRR14707619	Klebsiella pneumoniae	strong	63	504564	1046565	5677636	yes (390)	ambiguous_bases	ST585	1	ybt 14; ICEKp5	145-2LV	-	0	-	0	-	0	-	0	-	wzi50	KL15 (KL17,KL51,KL52)	ST585	4	1	2	1	7	4	12	4	4	5	4	1	275*	328*	2	4	4	2	-	-	-	-	-	-
37778	SRR14707620	Klebsiella pneumoniae	strong	53	298735	472701	5518127	yes (99)	ambiguous_bases	ST218	4	ybt 9; ICEKp3 (truncated)	202-1LV	-	0	iuc 1	1-1LV	iro 1	1	rmp 1; KpVP-1	26	rmpA2_2-54%	wzi77	KL?	ST218	2	3	1	1	9	4	12	5	19	26	5	1	406*-10%	53	9	5	5	21	-	-	-	-	-	-
37779	SRR14707621	Klebsiella pneumoniae	strong	52	298735	472546	5518772	yes (198)	ambiguous_bases	ST218	4	ybt 9; ICEKp3 (truncated)	202-1LV	-	0	iuc 1	1-1LV	iro 1	1	rmp 1; KpVP-1	26	rmpA2_2-54%	wzi77	KL?	ST218	2	3	1	1	9	4	12	5	19	26	5	1	406*-10%	53	9	5	5	21	-	-	-	-	-	-
37780	SRR14707622	Klebsiella pneumoniae	strong	72	297888	472426	5649084	yes (10)	ambiguous_bases	ST218	4	ybt 9; ICEKp3 (truncated)	202-1LV	-	0	iuc 1	1-1LV	iro 1	1	rmp 1; KpVP-1	26	rmpA2_2-54%	wzi77	KL?	ST218	2	3	1	1	9	4	12	5	19	26	5	1	406*-10%	53	9	5	5	21	-	-	-	-	-	-
37781	SRR14707623	Klebsiella pneumoniae	strong	51	298735	472426	5519145	no	-	ST218	4	ybt 9; ICEKp3 (truncated)	202-1LV	-	0	iuc 1	1-1LV	iro 1	1	rmp 1; KpVP-1	26	rmpA2_2-54%	wzi77	KL?	ST218	2	3	1	1	9	4	12	5	19	26	5	1	406*-10%	53	9	5	5	21	-	-	-	-	-	-
37782	SRR14707624	Klebsiella pneumoniae	strong	64	382834	860925	5649465	yes (398)	ambiguous_bases	ST585	1	ybt 14; ICEKp5	145-2LV	-	0	-	0	-	0	-	0	-	wzi50	KL15 (KL17,KL51,KL52)	ST585	4	1	2	1	7	4	12	4	4	5	4	1	275*	328*	2	4	4	2	-	-	-	-	-	-
37784	SRR14707626	Klebsiella pneumoniae	strong	46	332928	472426	5379135	yes (98)	ambiguous_bases	ST218	4	ybt 9; ICEKp3 (truncated)	202-1LV	-	0	iuc 1	1-1LV	iro 1	1	rmp 1; KpVP-1	26	rmpA2_2-54%	wzi77	KL?	ST218	2	3	1	1	9	4	12	5	19	26	5	1	406*-10%	53	9	5	5	21	-	-	-	-	-	-
37785	SRR14707627	Klebsiella pneumoniae	strong	42	332928	472426	5376138	yes (97)	ambiguous_bases	ST218	4	ybt 9; ICEKp3 (truncated)	202-1LV	-	0	iuc 1	1-1LV	iro 1	1	rmp 1; KpVP-1	26	rmpA2_2-54%	wzi77	KL?	ST218	2	3	1	1	9	4	12	5	19	26	5	1	406*-10%	53	9	5	5	21	-	-	-	-	-	-
37823	SRR15348083	Klebsiella pneumoniae	strong	59	259188	979580	5558691	yes (907)	ambiguous_bases	ST307	0	-	0	-	0	-	0	-	0	-	0	-	wzi173	KL102 (KL149,KL155)	ST307	4	1	2	52	1	1	7	-	-	-	-	-	-	-	-	-	-	-	-	-	-	-	-	-
38104	SRR15827814	Klebsiella pneumoniae	strong	91	211937	802329	5557084	yes (882)	ambiguous_bases	ST11	0	-	0	-	0	-	0	-	0	-	0	-	wzi45	KL45	ST11	3	3	1	1	1	1	4	-	-	-	-	-	-	-	-	-	-	-	-	-	-	-	-	-
38117	SRR15827853	Klebsiella pneumoniae	strong	90	351071	738388	5827446	yes (491)	ambiguous_bases	ST726	0	-	0	-	0	-	0	-	0	-	0	-	wzi535	KL?	ST726	2	9	2	1	13	1	4	-	-	-	-	-	-	-	-	-	-	-	-	-	-	-	-	-
38118	SRR15827905	Klebsiella pneumoniae	strong	95	297100	458566	5797856	yes (889)	ambiguous_bases	ST726	0	-	0	-	0	-	0	-	0	-	0	-	wzi535	KL?	ST726	2	9	2	1	13	1	4	-	-	-	-	-	-	-	-	-	-	-	-	-	-	-	-	-
40280	SRR18030848	Klebsiella pneumoniae	strong	87	243533	710682	5651380	yes (10)	ambiguous_bases	ST268	1	ybt 9; ICEKp3	208-3LV	-	0	-	0	-	0	-	0	-	wzi95	KL20	ST268	2	1	2	1	7	1	81	5	19*	6	55	1	16	126	9	5	5	55*	-	-	-	-	-	-
40283	SRR18030856	Klebsiella pneumoniae	strong	79	281394	705790	5650665	yes (305)	ambiguous_bases	ST268	1	ybt 9; ICEKp3	208-3LV	-	0	-	0	-	0	-	0	-	wzi95	KL20	ST268	2	1	2	1	7	1	81	5	19*	6	55	1	16	126	9	5	5	55*	-	-	-	-	-	-
40291	SRR18030891	Klebsiella pneumoniae	strong	91	138548	449659	5316389	yes (287)	ambiguous_bases	ST1978-1LV	1	ybt 9; ICEKp3	183	-	0	-	0	-	0	-	0	-	wzi84	KL28	ST1978-1LV	4	4	2	1	7	1	46	5	11	6	5	1	25	37	9	5	5	11	-	-	-	-	-	-
40296	SRR18030912	Klebsiella pneumoniae	strong	84	306824	665362	5585827	yes (404)	ambiguous_bases	ST12	0	-	0	-	0	-	0	-	0	-	0	-	-	-	ST12	6	3	1	1	12	1	4	-	-	-	-	-	-	-	-	-	-	-	-	-	-	-	-	-
40299	SRR18030918	Klebsiella pneumoniae	strong	80	355915	705589	5649242	yes (694)	ambiguous_bases	ST268	1	ybt 9; ICEKp3	208-3LV	-	0	-	0	-	0	-	0	-	wzi95	KL20	ST268	2	1	2	1	7	1	81	5	19*	6	55	1	16	126	9	5	5	55*	-	-	-	-	-	-
40300	SRR18030921	Klebsiella pneumoniae	strong	93	234324	1163153	5561915	yes (588)	ambiguous_bases	ST11	0	-	0	-	0	-	0	-	0	-	0	-	-	-	ST11	3	3	1	1	1	1	4	-	-	-	-	-	-	-	-	-	-	-	-	-	-	-	-	-
40305	SRR18030933	Klebsiella pneumoniae	strong	84	355933	910916	5647289	yes (210)	ambiguous_bases	ST268	1	ybt 9; ICEKp3	208-3LV	-	0	-	0	-	0	-	0	-	wzi95	KL20	ST268	2	1	2	1	7	1	81	5	19*	6	55	1	16	126	9	5	5	55*	-	-	-	-	-	-
40308	SRR18030946	Klebsiella pneumoniae	strong	93	361026	1282277	5651149	yes (305)	ambiguous_bases	ST321	0	-	0	-	0	-	0	-	0	-	0	-	wzi131	KL3	ST321	4	16	2	1	28	3	40	-	-	-	-	-	-	-	-	-	-	-	-	-	-	-	-	-
40309	SRR18030949	Klebsiella pneumoniae	strong	84	355633	1124458	5645289	yes (699)	ambiguous_bases	ST268	1	ybt 9; ICEKp3	208-3LV	-	0	-	0	-	0	-	0	-	wzi95	KL20	ST268	2	1	2	1	7	1	81	5	19*	6	55	1	16	126	9	5	5	55*	-	-	-	-	-	-
40315	SRR18030966	Klebsiella pneumoniae	strong	86	322003	1168051	5588528	no	-	ST11	0	-	0	-	0	-	0	-	0	-	0	-	wzi75	KL105	ST11	3	3	1	1	1	1	4	-	-	-	-	-	-	-	-	-	-	-	-	-	-	-	-	-
40320	SRR18030982	Klebsiella pneumoniae	strong	81	349432	1168532	5588483	yes (294)	ambiguous_bases	ST11	0	-	0	-	0	-	0	-	0	-	0	-	wzi75	KL105	ST11	3	3	1	1	1	1	4	-	-	-	-	-	-	-	-	-	-	-	-	-	-	-	-	-
40324	SRR18030999	Klebsiella pneumoniae	strong	93	282884	705651	5648518	yes (486)	ambiguous_bases	ST268	1	ybt 9; ICEKp3	208-3LV	-	0	-	0	-	0	-	0	-	wzi95	KL20	ST268	2	1	2	1	7	1	81	5	19*	6	55	1	16	126	9	5	5	55*	-	-	-	-	-	-
40325	SRR18031000	Klebsiella pneumoniae	strong	81	249556	665349	5583632	yes (598)	ambiguous_bases	ST12	0	-	0	-	0	-	0	-	0	-	0	-	-	-	ST12	6	3	1	1	12	1	4	-	-	-	-	-	-	-	-	-	-	-	-	-	-	-	-	-
40331	SRR18031014	Klebsiella pneumoniae	strong	86	284735	711156	5645268	yes (308)	ambiguous_bases	ST268	1	ybt 9; ICEKp3	208-3LV	-	0	-	0	-	0	-	0	-	wzi95	KL20	ST268	2	1	2	1	7	1	81	5	19*	6	55	1	16	126	9	5	5	55*	-	-	-	-	-	-
40332	SRR18031015	Klebsiella pneumoniae	strong	27	957239	1726285	5333281	yes (297)	ambiguous_bases	ST1978-1LV	1	ybt 9; ICEKp3	183	-	0	-	0	-	0	-	0	-	wzi84	KL28	ST1978-1LV	4	4	2	1	7	1	46	5	11	6	5	1	25	37	9	5	5	11	-	-	-	-	-	-
40334	SRR18031021	Klebsiella pneumoniae	strong	61	291718	1069244	5655841	yes (486)	ambiguous_bases	ST321	0	-	0	-	0	-	0	-	0	-	0	-	wzi131	KL3	ST321	4	16	2	1	28	3	40	-	-	-	-	-	-	-	-	-	-	-	-	-	-	-	-	-
40336	SRR18031025	Klebsiella pneumoniae	strong	65	465485	1468019	5484243	yes (414)	ambiguous_bases	ST661	0	-	0	-	0	-	0	-	0	-	0	-	wzi373	KL140	ST661	4	3	1	36	9	10	14	-	-	-	-	-	-	-	-	-	-	-	-	-	-	-	-	-
40338	SRR18031027	Klebsiella pneumoniae	strong	87	349851	621787	5587573	yes (492)	ambiguous_bases	ST11	0	-	0	-	0	-	0	-	0	-	0	-	wzi75	KL105	ST11	3	3	1	1	1	1	4	-	-	-	-	-	-	-	-	-	-	-	-	-	-	-	-	-
40349	SRR18031066	Klebsiella pneumoniae	strong	77	320072	878821	5652635	yes (789)	ambiguous_bases	ST268	1	ybt 9; ICEKp3	208-3LV	-	0	-	0	-	0	-	0	-	wzi95	KL20	ST268	2	1	2	1	7	1	81	5	19*	6	55	1	16	126	9	5	5	55*	-	-	-	-	-	-
40359	SRR18031095	Klebsiella pneumoniae	strong	73	355633	1124356	5650939	yes (392)	ambiguous_bases	ST268	1	ybt 9; ICEKp3	208-3LV	-	0	-	0	-	0	-	0	-	wzi95	KL20	ST268	2	1	2	1	7	1	81	5	19*	6	55	1	16	126	9	5	5	55*	-	-	-	-	-	-
40367	SRR18031108	Klebsiella pneumoniae	strong	48	368483	878811	5499315	yes (590)	ambiguous_bases	ST268	1	ybt 9; ICEKp3	208-3LV	-	0	-	0	-	0	-	0	-	wzi95	KL20	ST268	2	1	2	1	7	1	81	5	19*	6	55	1	16	126	9	5	5	55*	-	-	-	-	-	-
40368	SRR18031117	Klebsiella pneumoniae	strong	81	327888	934541	5391303	yes (197)	ambiguous_bases	ST17	0	-	0	-	0	-	0	-	0	-	0	-	wzi360	KL122	ST17	2	1	1	1	4	4	4	-	-	-	-	-	-	-	-	-	-	-	-	-	-	-	-	-
40382	SRR18031148	Klebsiella pneumoniae	strong	66	397510	1467569	5484194	yes (293)	ambiguous_bases	ST661	0	-	0	-	0	-	0	-	0	-	0	-	wzi373	KL140	ST661	4	3	1	36	9	10	14	-	-	-	-	-	-	-	-	-	-	-	-	-	-	-	-	-
40396	SRR18031187	Klebsiella pneumoniae	strong	77	281068	586438	5649065	yes (207)	ambiguous_bases	ST321	0	-	0	-	0	-	0	-	0	-	0	-	wzi131	KL3	ST321	4	16	2	1	28	3	40	-	-	-	-	-	-	-	-	-	-	-	-	-	-	-	-	-
40397	SRR18031190	Klebsiella pneumoniae	strong	76	319520	750053	5649186	yes (296)	ambiguous_bases	ST268	1	ybt 9; ICEKp3	208-3LV	-	0	-	0	-	0	-	0	-	wzi95	KL20	ST268	2	1	2	1	7	1	81	5	19*	6	55	1	16	126	9	5	5	55*	-	-	-	-	-	-
40398	SRR18031192	Klebsiella pneumoniae	strong	78	355633	1124113	5647550	yes (317)	ambiguous_bases	ST268	1	ybt 9; ICEKp3	208-3LV	-	0	-	0	-	0	-	0	-	wzi95	KL20	ST268	2	1	2	1	7	1	81	5	19*	6	55	1	16	126	9	5	5	55*	-	-	-	-	-	-
40402	SRR18031204	Klebsiella pneumoniae	strong	87	204147	665591	5588011	yes (593)	ambiguous_bases	ST12	0	-	0	-	0	-	0	-	0	-	0	-	-	-	ST12	6	3	1	1	12	1	4	-	-	-	-	-	-	-	-	-	-	-	-	-	-	-	-	-
40404	SRR18031209	Klebsiella pneumoniae	strong	27	2683830	2683830	5335051	yes (391)	ambiguous_bases	ST1978-1LV	1	ybt 9; ICEKp3	183	-	0	-	0	-	0	-	0	-	wzi84	KL28	ST1978-1LV	4	4	2	1	7	1	46	5	11	6	5	1	25	37	9	5	5	11	-	-	-	-	-	-
40412	SRR18031232	Klebsiella pneumoniae	strong	75	234870	431576	5649682	yes (590)	ambiguous_bases	ST321	0	-	0	-	0	-	0	-	0	-	0	-	wzi131	KL3	ST321	4	16	2	1	28	3	40	-	-	-	-	-	-	-	-	-	-	-	-	-	-	-	-	-
40413	SRR18031233	Klebsiella pneumoniae	strong	87	358438	1168761	5588888	yes (512)	ambiguous_bases	ST11	0	-	0	-	0	-	0	-	0	-	0	-	wzi75	KL105	ST11	3	3	1	1	1	1	4	-	-	-	-	-	-	-	-	-	-	-	-	-	-	-	-	-
40418	SRR18031258	Klebsiella pneumoniae	strong	79	327887	963521	5392002	yes (297)	ambiguous_bases	ST17	0	-	0	-	0	-	0	-	0	-	0	-	wzi360	KL122	ST17	2	1	1	1	4	4	4	-	-	-	-	-	-	-	-	-	-	-	-	-	-	-	-	-
40423	SRR18031272	Klebsiella pneumoniae	strong	78	319776	1124221	5649290	yes (783)	ambiguous_bases	ST268	1	ybt 9; ICEKp3	208-3LV	-	0	-	0	-	0	-	0	-	wzi95	KL20	ST268	2	1	2	1	7	1	81	5	19*	6	55	1	16	126	9	5	5	55*	-	-	-	-	-	-
40429	SRR18031289	Klebsiella pneumoniae	strong	78	233991	674405	5480449	yes (496)	ambiguous_bases	ST11	0	-	0	-	0	-	0	-	0	-	0	-	-	-	ST11	3	3	1	1	1	1	4	-	-	-	-	-	-	-	-	-	-	-	-	-	-	-	-	-
40430	SRR18031292	Klebsiella pneumoniae	strong	66	270356	1162754	5496774	yes (197)	ambiguous_bases	ST11	0	-	0	-	0	-	0	-	0	-	0	-	-	-	ST11	3	3	1	1	1	1	4	-	-	-	-	-	-	-	-	-	-	-	-	-	-	-	-	-
40435	SRR18031319	Klebsiella pneumoniae	strong	76	355633	1124254	5650928	yes (503)	ambiguous_bases	ST268	1	ybt 9; ICEKp3	208-3LV	-	0	-	0	-	0	-	0	-	wzi95	KL20	ST268	2	1	2	1	7	1	81	5	19*	6	55	1	16	126	9	5	5	55*	-	-	-	-	-	-
40439	SRR18031333	Klebsiella pneumoniae	strong	92	289222	793780	5461154	yes (318)	ambiguous_bases	ST5473	0	-	0	-	0	-	0	-	0	-	0	-	wzi538	KL?	ST5473	2	3	6	1	9	7	42	-	-	-	-	-	-	-	-	-	-	-	-	-	-	-	-	-
40443	SRR18031338	Klebsiella pneumoniae	strong	83	349432	1168452	5585881	yes (199)	ambiguous_bases	ST11	0	-	0	-	0	-	0	-	0	-	0	-	wzi75	KL105	ST11	3	3	1	1	1	1	4	-	-	-	-	-	-	-	-	-	-	-	-	-	-	-	-	-
40447	SRR18031345	Klebsiella pneumoniae	strong	95	349189	621510	5592382	yes (105)	ambiguous_bases	ST11	0	-	0	-	0	-	0	-	0	-	0	-	wzi75	KL105	ST11	3	3	1	1	1	1	4	-	-	-	-	-	-	-	-	-	-	-	-	-	-	-	-	-
40451	SRR18031354	Klebsiella pneumoniae	strong	83	349851	1169676	5588369	yes (602)	ambiguous_bases	ST11	0	-	0	-	0	-	0	-	0	-	0	-	wzi75	KL105	ST11	3	3	1	1	1	1	4	-	-	-	-	-	-	-	-	-	-	-	-	-	-	-	-	-
40454	SRR18031360	Klebsiella pneumoniae	strong	80	320228	878633	5649398	yes (487)	ambiguous_bases	ST268	1	ybt 9; ICEKp3	208-3LV	-	0	-	0	-	0	-	0	-	wzi95	KL20	ST268	2	1	2	1	7	1	81	5	19*	6	55	1	16	126	9	5	5	55*	-	-	-	-	-	-
40455	SRR18031361	Klebsiella pneumoniae	strong	49	355915	705650	5493443	yes (575)	ambiguous_bases	ST268	1	ybt 9; ICEKp3	208-3LV	-	0	-	0	-	0	-	0	-	wzi95	KL20	ST268	2	1	2	1	7	1	81	5	19*	6	55	1	16	126	9	5	5	55*	-	-	-	-	-	-
40456	SRR18031362	Klebsiella pneumoniae	strong	50	368028	878695	5497780	yes (494)	ambiguous_bases	ST268	1	ybt 9; ICEKp3	208-3LV	-	0	-	0	-	0	-	0	-	wzi95	KL20	ST268	2	1	2	1	7	1	81	5	19*	6	55	1	16	126	9	5	5	55*	-	-	-	-	-	-
40462	SRR18031388	Klebsiella pneumoniae	strong	84	234424	1162754	5562544	yes (397)	ambiguous_bases	ST11	0	-	0	-	0	-	0	-	0	-	0	-	-	-	ST11	3	3	1	1	1	1	4	-	-	-	-	-	-	-	-	-	-	-	-	-	-	-	-	-
40468	SRR18031408	Klebsiella pneumoniae	strong	31	550499	2391218	5333957	yes (307)	ambiguous_bases	ST1978-1LV	1	ybt 9; ICEKp3	183	-	0	-	0	-	0	-	0	-	wzi84	KL28	ST1978-1LV	4	4	2	1	7	1	46	5	11	6	5	1	25	37	9	5	5	11	-	-	-	-	-	-
40471	SRR18031418	Klebsiella pneumoniae	strong	84	349432	1168153	5590135	yes (298)	ambiguous_bases	ST11	0	-	0	-	0	-	0	-	0	-	0	-	wzi75	KL105	ST11	3	3	1	1	1	1	4	-	-	-	-	-	-	-	-	-	-	-	-	-	-	-	-	-
40473	SRR18031420	Klebsiella pneumoniae	strong	79	356473	1124140	5651637	yes (895)	ambiguous_bases	ST268	1	ybt 9; ICEKp3	208-3LV	-	0	-	0	-	0	-	0	-	wzi95	KL20	ST268	2	1	2	1	7	1	81	5	19*	6	55	1	16	126	9	5	5	55*	-	-	-	-	-	-
40475	SRR18031425	Klebsiella pneumoniae	strong	96	238554	439167	5649933	yes (120)	ambiguous_bases	ST268	1	ybt 9; ICEKp3	208-3LV	-	0	-	0	-	0	-	0	-	wzi95	KL20	ST268	2	1	2	1	7	1	81	5	19*	6	55	1	16	126	9	5	5	55*	-	-	-	-	-	-
40491	SRR18031474	Klebsiella pneumoniae	strong	85	318684	901622	5650246	yes (407)	ambiguous_bases	ST268	1	ybt 9; ICEKp3	208-3LV	-	0	-	0	-	0	-	0	-	wzi95	KL20	ST268	2	1	2	1	7	1	81	5	19*	6	55	1	16	126	9	5	5	55*	-	-	-	-	-	-
40506	SRR18031528	Klebsiella pneumoniae	strong	80	319470	750043	5648916	yes (289)	ambiguous_bases	ST268	1	ybt 9; ICEKp3	208-3LV	-	0	-	0	-	0	-	0	-	wzi95	KL20	ST268	2	1	2	1	7	1	81	5	19*	6	55	1	16	126	9	5	5	55*	-	-	-	-	-	-
40507	SRR18031529	Klebsiella pneumoniae	strong	90	349432	1168736	5588522	yes (692)	ambiguous_bases	ST11	0	-	0	-	0	-	0	-	0	-	0	-	wzi75	KL105	ST11	3	3	1	1	1	1	4	-	-	-	-	-	-	-	-	-	-	-	-	-	-	-	-	-
40508	SRR18031532	Klebsiella pneumoniae	strong	78	320434	1029260	5650439	yes (302)	ambiguous_bases	ST268	1	ybt 9; ICEKp3	208-3LV	-	0	-	0	-	0	-	0	-	wzi95	KL20	ST268	2	1	2	1	7	1	81	5	19*	6	55	1	16	126	9	5	5	55*	-	-	-	-	-	-
40517	SRR18031549	Klebsiella pneumoniae	strong	80	355659	878679	5648357	yes (784)	ambiguous_bases	ST268	1	ybt 9; ICEKp3	208-3LV	-	0	-	0	-	0	-	0	-	wzi95	KL20	ST268	2	1	2	1	7	1	81	5	19*	6	55	1	16	126	9	5	5	55*	-	-	-	-	-	-
40519	SRR18031552	Klebsiella pneumoniae	strong	88	358438	621510	5588445	yes (204)	ambiguous_bases	ST11	0	-	0	-	0	-	0	-	0	-	0	-	wzi75	KL105	ST11	3	3	1	1	1	1	4	-	-	-	-	-	-	-	-	-	-	-	-	-	-	-	-	-
40525	SRR18031575	Klebsiella pneumoniae	strong	75	354913	878407	5648093	yes (383)	ambiguous_bases	ST268	1	ybt 9; ICEKp3	208-3LV	-	0	-	0	-	0	-	0	-	wzi95	KL20	ST268	2	1	2	1	7	1	81	5	19*	6	55	1	16	126	9	5	5	55*	-	-	-	-	-	-
40526	SRR18031580	Klebsiella pneumoniae	strong	94	349432	1168736	5587981	yes (803)	ambiguous_bases	ST11	0	-	0	-	0	-	0	-	0	-	0	-	wzi75	KL105	ST11	3	3	1	1	1	1	4	-	-	-	-	-	-	-	-	-	-	-	-	-	-	-	-	-
40528	SRR18031585	Klebsiella pneumoniae	strong	85	234084	1162754	5561159	yes (295)	ambiguous_bases	ST11	0	-	0	-	0	-	0	-	0	-	0	-	-	-	ST11	3	3	1	1	1	1	4	-	-	-	-	-	-	-	-	-	-	-	-	-	-	-	-	-
40532	SRR18031603	Klebsiella pneumoniae	strong	76	355915	686349	5650497	yes (493)	ambiguous_bases	ST268	1	ybt 9; ICEKp3	208-3LV	-	0	-	0	-	0	-	0	-	wzi95	KL20	ST268	2	1	2	1	7	1	81	5	19*	6	55	1	16	126	9	5	5	55*	-	-	-	-	-	-
40534	SRR18031610	Klebsiella pneumoniae	strong	61	465485	1468010	5492764	yes (798)	ambiguous_bases	ST661	0	-	0	-	0	-	0	-	0	-	0	-	wzi373	KL140	ST661	4	3	1	36	9	10	14	-	-	-	-	-	-	-	-	-	-	-	-	-	-	-	-	-
40541	SRR18031625	Klebsiella pneumoniae	strong	49	368468	1124523	5498912	yes (411)	ambiguous_bases	ST268	1	ybt 9; ICEKp3	208-3LV	-	0	-	0	-	0	-	0	-	wzi95	KL20	ST268	2	1	2	1	7	1	81	5	19*	6	55	1	16	126	9	5	5	55*	-	-	-	-	-	-
40542	SRR18031626	Klebsiella pneumoniae	strong	85	349432	1168729	5587717	yes (490)	ambiguous_bases	ST11	0	-	0	-	0	-	0	-	0	-	0	-	wzi75	KL105	ST11	3	3	1	1	1	1	4	-	-	-	-	-	-	-	-	-	-	-	-	-	-	-	-	-
40547	SRR18031647	Klebsiella pneumoniae	strong	43	374939	816862	5322443	yes (514)	ambiguous_bases	ST1978-1LV	1	ybt 9; ICEKp3	183	-	0	-	0	-	0	-	0	-	wzi84	KL28	ST1978-1LV	4	4	2	1	7	1	46	5	11	6	5	1	25	37	9	5	5	11	-	-	-	-	-	-
40548	SRR18031648	Klebsiella pneumoniae	strong	88	279063	473231	5648784	yes (110)	ambiguous_bases	ST268	1	ybt 9; ICEKp3	208-3LV	-	0	-	0	-	0	-	0	-	wzi95	KL20	ST268	2	1	2	1	7	1	81	5	19*	6	55	1	16	126	9	5	5	55*	-	-	-	-	-	-
40550	SRR18031652	Klebsiella pneumoniae	strong	95	234199	1168257	5589204	yes (614)	ambiguous_bases	ST11	0	-	0	-	0	-	0	-	0	-	0	-	wzi75	KL105	ST11	3	3	1	1	1	1	4	-	-	-	-	-	-	-	-	-	-	-	-	-	-	-	-	-
40552	SRR18031658	Klebsiella pneumoniae	strong	35	573078	1047680	5333229	yes (597)	ambiguous_bases	ST1978-1LV	1	ybt 9; ICEKp3	183	-	0	-	0	-	0	-	0	-	wzi84	KL28	ST1978-1LV	4	4	2	1	7	1	46	5	11	6	5	1	25	37	9	5	5	11	-	-	-	-	-	-
40553	SRR18031659	Klebsiella pneumoniae	strong	82	282776	621623	5649861	yes (489)	ambiguous_bases	ST268	1	ybt 9; ICEKp3	208-3LV	-	0	-	0	-	0	-	0	-	wzi95	KL20	ST268	2	1	2	1	7	1	81	5	19*	6	55	1	16	126	9	5	5	55*	-	-	-	-	-	-
40561	SRR18031677	Klebsiella pneumoniae	strong	86	349432	1168232	5587691	no	-	ST11	0	-	0	-	0	-	0	-	0	-	0	-	wzi75	KL105	ST11	3	3	1	1	1	1	4	-	-	-	-	-	-	-	-	-	-	-	-	-	-	-	-	-
40567	SRR18031687	Klebsiella pneumoniae	strong	91	394638	1286278	5475920	yes (397)	ambiguous_bases	ST34	0	-	0	-	0	-	0	-	0	-	0	-	wzi356	KL117	ST34	2	3	6	1	9	7	4	-	-	-	-	-	-	-	-	-	-	-	-	-	-	-	-	-
40568	SRR18031693	Klebsiella pneumoniae	strong	94	322003	1168452	5583395	yes (97)	ambiguous_bases	ST11	0	-	0	-	0	-	0	-	0	-	0	-	wzi75	KL105	ST11	3	3	1	1	1	1	4	-	-	-	-	-	-	-	-	-	-	-	-	-	-	-	-	-
40576	SRR18031718	Klebsiella pneumoniae	strong	57	365829	833483	5652428	yes (195)	ambiguous_bases	ST321	0	-	0	-	0	-	0	-	0	-	0	-	wzi131	KL3	ST321	4	16	2	1	28	3	40	-	-	-	-	-	-	-	-	-	-	-	-	-	-	-	-	-
40577	SRR18031723	Klebsiella pneumoniae	strong	81	327888	934279	5388019	yes (601)	ambiguous_bases	ST17	0	-	0	-	0	-	0	-	0	-	0	-	wzi360	KL122	ST17	2	1	1	1	4	4	4	-	-	-	-	-	-	-	-	-	-	-	-	-	-	-	-	-
40580	SRR18031734	Klebsiella pneumoniae	strong	81	283956	455819	5647390	yes (185)	ambiguous_bases	ST268	1	ybt 9; ICEKp3	208-3LV	-	0	-	0	-	0	-	0	-	wzi95	KL20	ST268	2	1	2	1	7	1	81	5	19*	6	55	1	16	126	9	5	5	55*	-	-	-	-	-	-
40581	SRR18031735	Klebsiella pneumoniae	strong	90	322003	1168452	5587248	yes (198)	ambiguous_bases	ST11	0	-	0	-	0	-	0	-	0	-	0	-	wzi75	KL105	ST11	3	3	1	1	1	1	4	-	-	-	-	-	-	-	-	-	-	-	-	-	-	-	-	-
40587	SRR18031771	Klebsiella pneumoniae	strong	76	355915	878423	5649345	yes (508)	ambiguous_bases	ST268	1	ybt 9; ICEKp3	208-3LV	-	0	-	0	-	0	-	0	-	wzi95	KL20	ST268	2	1	2	1	7	1	81	5	19*	6	55	1	16	126	9	5	5	55*	-	-	-	-	-	-
40588	SRR18031773	Klebsiella pneumoniae	strong	80	323724	779370	5647773	yes (291)	ambiguous_bases	ST268	1	ybt 9; ICEKp3	208-4LV	-	0	-	0	-	0	-	0	-	wzi95	KL20	ST268	2	1	2	1	7	1	81	5	19*	6	55	1*	16	126	9	5	5	55*	-	-	-	-	-	-
40592	SRR18031788	Klebsiella pneumoniae	strong	74	323724	1124660	5654793	yes (407)	ambiguous_bases	ST268	1	ybt 9; ICEKp3	208-3LV	-	0	-	0	-	0	-	0	-	wzi95	KL20	ST268	2	1	2	1	7	1	81	5	19*	6	55	1	16	126	9	5	5	55*	-	-	-	-	-	-
40595	SRR18031796	Klebsiella pneumoniae	strong	79	355633	1124231	5647078	yes (402)	ambiguous_bases	ST268	1	ybt 9; ICEKp3	208-3LV	-	0	-	0	-	0	-	0	-	wzi95	KL20	ST268	2	1	2	1	7	1	81	5	19*	6	55	1	16	126	9	5	5	55*	-	-	-	-	-	-
40596	SRR18031798	Klebsiella pneumoniae	strong	83	282776	705593	5647541	yes (195)	ambiguous_bases	ST268	1	ybt 9; ICEKp3	208-3LV	-	0	-	0	-	0	-	0	-	wzi95	KL20	ST268	2	1	2	1	7	1	81	5	19*	6	55	1	16	126	9	5	5	55*	-	-	-	-	-	-
40602	SRR18031816	Klebsiella pneumoniae	strong	88	278977	620948	5647131	yes (98)	ambiguous_bases	ST268	1	ybt 9; ICEKp3	208-3LV	-	0	-	0	-	0	-	0	-	wzi95	KL20	ST268	2	1	2	1	7	1	81	5	19*	6	55	1	16	126	9	5	5	55*	-	-	-	-	-	-
40603	SRR18031817	Klebsiella pneumoniae	strong	82	349907	1168734	5588595	yes (393)	ambiguous_bases	ST11	0	-	0	-	0	-	0	-	0	-	0	-	wzi75	KL105	ST11	3	3	1	1	1	1	4	-	-	-	-	-	-	-	-	-	-	-	-	-	-	-	-	-
40875	SRR18031833	Klebsiella pneumoniae	strong	76	270356	1162754	5496299	yes (198)	ambiguous_bases	ST11	0	-	0	-	0	-	0	-	0	-	0	-	-	-	ST11	3	3	1	1	1	1	4	-	-	-	-	-	-	-	-	-	-	-	-	-	-	-	-	-
40898	SRR18031890	Klebsiella pneumoniae	strong	85	349851	1168372	5587032	yes (308)	ambiguous_bases	ST11	0	-	0	-	0	-	0	-	0	-	0	-	wzi75	KL105	ST11	3	3	1	1	1	1	4	-	-	-	-	-	-	-	-	-	-	-	-	-	-	-	-	-
40900	SRR18031893	Klebsiella pneumoniae	strong	81	318548	878524	5647821	yes (108)	ambiguous_bases	ST268	1	ybt 9; ICEKp3	208-3LV	-	0	-	0	-	0	-	0	-	wzi95	KL20	ST268	2	1	2	1	7	1	81	5	19*	6	55	1	16	126	9	5	5	55*	-	-	-	-	-	-
40910	SRR18031914	Klebsiella pneumoniae	strong	85	318487	705602	5646561	yes (505)	ambiguous_bases	ST268	1	ybt 9; ICEKp3	208-3LV	-	0	-	0	-	0	-	0	-	wzi95	KL20	ST268	2	1	2	1	7	1	81	5	19*	6	55	1	16	126	9	5	5	55*	-	-	-	-	-	-
40913	SRR18031918	Klebsiella pneumoniae	strong	90	279092	711029	5640618	yes (402)	ambiguous_bases	ST268	1	ybt 9; ICEKp3	208-3LV	-	0	-	0	-	0	-	0	-	wzi95	KL20	ST268	2	1	2	1	7	1	81	5	19*	6	55	1	16	126	9	5	5	55*	-	-	-	-	-	-
40918	SRR18031931	Klebsiella pneumoniae	strong	51	465485	1468207	5488757	yes (684)	ambiguous_bases	ST661	0	-	0	-	0	-	0	-	0	-	0	-	wzi373	KL140	ST661	4	3	1	36	9	10	14	-	-	-	-	-	-	-	-	-	-	-	-	-	-	-	-	-
40931	SRR18031957	Klebsiella pneumoniae	strong	99	204688	513598	5706321	yes (220)	ambiguous_bases	ST478	0	-	0	-	0	-	0	-	0	-	0	-	wzi86	KL125	ST478	14	1	2	1	95	1	1	-	-	-	-	-	-	-	-	-	-	-	-	-	-	-	-	-
40955	SRR18032019	Klebsiella pneumoniae	strong	85	138593	418474	5316514	yes (208)	ambiguous_bases	ST1978-1LV	1	ybt 9; ICEKp3	183	-	0	-	0	-	0	-	0	-	wzi84	KL28	ST1978-1LV	4	4	2	1	7	1	46	5	11	6	5	1	25	37	9	5	5	11	-	-	-	-	-	-
40966	SRR18032044	Klebsiella pneumoniae	strong	85	318487	500374	5635901	yes (30)	ambiguous_bases	ST268	1	ybt 9; ICEKp3	208-3LV	-	0	-	0	-	0	-	0	-	wzi95	KL20	ST268	2	1	2	1	7	1	81	5	19*	6	55	1	16	126	9	5	5	55*	-	-	-	-	-	-
40970	SRR18032057	Klebsiella pneumoniae	strong	81	284656	464839	5647352	yes (500)	ambiguous_bases	ST268	1	ybt 9; ICEKp3	208-3LV	-	0	-	0	-	0	-	0	-	wzi95	KL20	ST268	2	1	2	1	7	1	81	5	19*	6	55	1	16	126	9	5	5	55*	-	-	-	-	-	-
40978	SRR18032075	Klebsiella pneumoniae	strong	75	323724	1124017	5648660	yes (98)	ambiguous_bases	ST268	1	ybt 9; ICEKp3	208-3LV	-	0	-	0	-	0	-	0	-	wzi95	KL20	ST268	2	1	2	1	7	1	81	5	19*	6	55	1	16	126	9	5	5	55*	-	-	-	-	-	-
40979	SRR18032076	Klebsiella pneumoniae	strong	31	657127	2114794	5334258	yes (195)	ambiguous_bases	ST1978-1LV	1	ybt 9; ICEKp3	183	-	0	-	0	-	0	-	0	-	wzi84	KL28	ST1978-1LV	4	4	2	1	7	1	46	5	11	6	5	1	25	37	9	5	5	11	-	-	-	-	-	-
40982	SRR18032085	Klebsiella pneumoniae	strong	48	368486	1124245	5498862	yes (312)	ambiguous_bases	ST268	1	ybt 9; ICEKp3	208-3LV	-	0	-	0	-	0	-	0	-	wzi95	KL20	ST268	2	1	2	1	7	1	81	5	19*	6	55	1	16	126	9	5	5	55*	-	-	-	-	-	-
40987	SRR18032101	Klebsiella pneumoniae	strong	75	282884	878424	5650735	yes (304)	ambiguous_bases	ST268	1	ybt 9; ICEKp3	208-3LV	-	0	-	0	-	0	-	0	-	wzi95	KL20	ST268	2	1	2	1	7	1	81	5	19*	6	55	1	16	126	9	5	5	55*	-	-	-	-	-	-
40990	SRR18032107	Klebsiella pneumoniae	strong	77	355633	1124356	5648920	yes (99)	ambiguous_bases	ST268	1	ybt 9; ICEKp3	208-3LV	-	0	-	0	-	0	-	0	-	wzi95	KL20	ST268	2	1	2	1	7	1	81	5	19*	6	55	1	16	126	9	5	5	55*	-	-	-	-	-	-
40991	SRR18032108	Klebsiella pneumoniae	strong	72	355887	1124356	5649684	no	-	ST268	1	ybt 9; ICEKp3	208-3LV	-	0	-	0	-	0	-	0	-	wzi95	KL20	ST268	2	1	2	1	7	1	81	5	19*	6	55	1	16	126	9	5	5	55*	-	-	-	-	-	-
40999	SRR18032123	Klebsiella pneumoniae	strong	71	270123	1162654	5471883	yes (292)	ambiguous_bases	ST11	0	-	0	-	0	-	0	-	0	-	0	-	-	-	ST11	3	3	1	1	1	1	4	-	-	-	-	-	-	-	-	-	-	-	-	-	-	-	-	-
41007	SRR18032136	Klebsiella pneumoniae	strong	92	349577	839375	5583701	yes (296)	ambiguous_bases	ST12	0	-	0	-	0	-	0	-	0	-	0	-	-	-	ST12	6	3	1	1	12	1	4	-	-	-	-	-	-	-	-	-	-	-	-	-	-	-	-	-
41014	SRR18032149	Klebsiella pneumoniae	strong	93	361141	1010430	5654787	yes (226)	ambiguous_bases	ST321	0	-	0	-	0	-	0	-	0	-	0	-	wzi131	KL3	ST321	4	16	2	1	28	3	40	-	-	-	-	-	-	-	-	-	-	-	-	-	-	-	-	-
41018	SRR18032166	Klebsiella pneumoniae	strong	97	307325	1168554	5585393	yes (708)	ambiguous_bases	ST11	0	-	0	-	0	-	0	-	0	-	0	-	wzi75	KL105	ST11	3	3	1	1	1	1	4	-	-	-	-	-	-	-	-	-	-	-	-	-	-	-	-	-
41023	SRR18032175	Klebsiella pneumoniae	strong	75	355915	878525	5648083	yes (87)	ambiguous_bases	ST268	1	ybt 9; ICEKp3	208-3LV	-	0	-	0	-	0	-	0	-	wzi95	KL20	ST268	2	1	2	1	7	1	81	5	19*	6	55	1	16	126	9	5	5	55*	-	-	-	-	-	-
41027	SRR18032182	Klebsiella pneumoniae	strong	85	349432	1168736	5590171	yes (711)	ambiguous_bases	ST11	0	-	0	-	0	-	0	-	0	-	0	-	wzi75	KL105	ST11	3	3	1	1	1	1	4	-	-	-	-	-	-	-	-	-	-	-	-	-	-	-	-	-
41029	SRR18032190	Klebsiella pneumoniae	strong	82	318487	705488	5648216	yes (392)	ambiguous_bases	ST268	1	ybt 9; ICEKp3	208-3LV	-	0	-	0	-	0	-	0	-	wzi95	KL20	ST268	2	1	2	1	7	1	81	5	19*	6	55	1	16	126	9	5	5	55*	-	-	-	-	-	-
41037	SRR18032212	Klebsiella pneumoniae	strong	86	216623	470640	5494508	yes (604)	ambiguous_bases	ST11	0	-	0	-	0	-	0	-	0	-	0	-	-	-	ST11	3	3	1	1	1	1	4	-	-	-	-	-	-	-	-	-	-	-	-	-	-	-	-	-
41044	SRR18032237	Klebsiella pneumoniae	strong	75	355915	1124477	5649219	yes (604)	ambiguous_bases	ST268	1	ybt 9; ICEKp3	208-3LV	-	0	-	0	-	0	-	0	-	wzi95	KL20	ST268	2	1	2	1	7	1	81	5	19*	6	55	1	16	126	9	5	5	55*	-	-	-	-	-	-
41045	SRR18032241	Klebsiella pneumoniae	strong	77	355642	1124263	5650142	yes (400)	ambiguous_bases	ST268	1	ybt 9; ICEKp3	208-3LV	-	0	-	0	-	0	-	0	-	wzi95	KL20	ST268	2	1	2	1	7	1	81	5	19*	6	55	1	16	126	9	5	5	55*	-	-	-	-	-	-
41048	SRR18032254	Klebsiella pneumoniae	strong	83	282776	621683	5647807	yes (10)	ambiguous_bases	ST268	1	ybt 9; ICEKp3	208-3LV	-	0	-	0	-	0	-	0	-	wzi95	KL20	ST268	2	1	2	1	7	1	81	5	19*	6	55	1	16	126	9	5	5	55*	-	-	-	-	-	-
41050	SRR18032259	Klebsiella pneumoniae	strong	50	269472	752384	5320665	yes (316)	ambiguous_bases	ST1978-1LV	1	ybt 9; ICEKp3	183	-	0	-	0	-	0	-	0	-	wzi84	KL28	ST1978-1LV	4	4	2	1	7	1	46	5	11	6	5	1	25	37	9	5	5	11	-	-	-	-	-	-
41053	SRR18032265	Klebsiella pneumoniae	strong	83	355915	878524	5645883	yes (596)	ambiguous_bases	ST268	1	ybt 9; ICEKp3	208-3LV	-	0	-	0	-	0	-	0	-	wzi95	KL20	ST268	2	1	2	1	7	1	81	5	19*	6	55	1	16	126	9	5	5	55*	-	-	-	-	-	-
41056	SRR18032272	Klebsiella pneumoniae	strong	82	283956	494237	5648282	yes (400)	ambiguous_bases	ST268	1	ybt 9; ICEKp3	208-3LV	-	0	-	0	-	0	-	0	-	wzi95	KL20	ST268	2	1	2	1	7	1	81	5	19*	6	55	1	16	126	9	5	5	55*	-	-	-	-	-	-
41063	SRR18032300	Klebsiella pneumoniae	strong	85	234825	1162754	5564464	yes (298)	ambiguous_bases	ST11	0	-	0	-	0	-	0	-	0	-	0	-	-	-	ST11	3	3	1	1	1	1	4	-	-	-	-	-	-	-	-	-	-	-	-	-	-	-	-	-
41071	SRR18032328	Klebsiella pneumoniae	strong	74	355633	1124457	5649216	yes (713)	ambiguous_bases	ST268	1	ybt 9; ICEKp3	208-3LV	-	0	-	0	-	0	-	0	-	wzi95	KL20	ST268	2	1	2	1	7	1	81	5	19*	6	55	1	16	126	9	5	5	55*	-	-	-	-	-	-
41075	SRR18032343	Klebsiella pneumoniae	strong	81	250080	461888	5586663	yes (900)	ambiguous_bases	ST12	0	-	0	-	0	-	0	-	0	-	0	-	-	-	ST12	6	3	1	1	12	1	4	-	-	-	-	-	-	-	-	-	-	-	-	-	-	-	-	-
41078	SRR18032358	Klebsiella pneumoniae	strong	96	333230	1168251	5583721	yes (907)	ambiguous_bases	ST11	0	-	0	-	0	-	0	-	0	-	0	-	wzi75	KL105	ST11	3	3	1	1	1	1	4	-	-	-	-	-	-	-	-	-	-	-	-	-	-	-	-	-
41080	SRR18032361	Klebsiella pneumoniae	strong	77	323606	705659	5648406	yes (293)	ambiguous_bases	ST268	1	ybt 9; ICEKp3	208-3LV	-	0	-	0	-	0	-	0	-	wzi95	KL20	ST268	2	1	2	1	7	1	81	5	19*	6	55	1	16	126	9	5	5	55*	-	-	-	-	-	-
41088	SRR18032375	Klebsiella pneumoniae	strong	89	234324	1162754	5543252	yes (198)	ambiguous_bases	ST11	0	-	0	-	0	-	0	-	0	-	0	-	-	-	ST11	3	3	1	1	1	1	4	-	-	-	-	-	-	-	-	-	-	-	-	-	-	-	-	-
41098	SRR18032413	Klebsiella pneumoniae	strong	89	265251	794386	5464223	yes (97)	ambiguous_bases	ST5473	0	-	0	-	0	-	0	-	0	-	0	-	wzi538	KL?	ST5473	2	3	6	1	9	7	42	-	-	-	-	-	-	-	-	-	-	-	-	-	-	-	-	-
41103	SRR18032426	Klebsiella pneumoniae	strong	85	349851	1168452	5588317	yes (294)	ambiguous_bases	ST11	0	-	0	-	0	-	0	-	0	-	0	-	wzi75	KL105	ST11	3	3	1	1	1	1	4	-	-	-	-	-	-	-	-	-	-	-	-	-	-	-	-	-
41104	SRR18032427	Klebsiella pneumoniae	strong	61	361141	1282165	5651078	yes (292)	ambiguous_bases	ST321	0	-	0	-	0	-	0	-	0	-	0	-	wzi131	KL3	ST321	4	16	2	1	28	3	40	-	-	-	-	-	-	-	-	-	-	-	-	-	-	-	-	-
41116	SRR18032466	Klebsiella pneumoniae	strong	77	369344	963267	5389344	yes (207)	ambiguous_bases	ST17	0	-	0	-	0	-	0	-	0	-	0	-	wzi360	KL122	ST17	2	1	1	1	4	4	4	-	-	-	-	-	-	-	-	-	-	-	-	-	-	-	-	-
41119	SRR18032481	Klebsiella pneumoniae	strong	34	476468	824680	5335665	yes (503)	ambiguous_bases	ST1978-1LV	1	ybt 9; ICEKp3	183	-	0	-	0	-	0	-	0	-	wzi84	KL28	ST1978-1LV	4	4	2	1	7	1	46	5	11	6	5	1	25	37	9	5	5	11	-	-	-	-	-	-
42182	SRR5713911	Klebsiella pneumoniae	strong	67	288901	988372	5606018	yes (200)	ambiguous_bases	ST23	5	ybt 1; ICEKp10	341	clb 3	13-1LV	iuc 1	1	iro 1	2	rmp 1; KpVP-1	26-1LV	rmpA2_6-60%	wzi1	KL1	ST23	2	1	1	1	9	4	12	2	2	2	2	2	6	12	2	2	2	2	2	3	2	2	2	2
42316	SRR5713920	Klebsiella pneumoniae	strong	50	351459	1371599	5505830	yes (199)	ambiguous_bases	ST23	5	ybt 1; ICEKp10	47	clb 2	29	iuc 1	1	iro 1 (incomplete)	2-2LV	-	0	rmpA2_6-60%	wzi1	KL1	ST23	2	1	1	1	9	4	12	2	2	2	2	2	6	6	2	2	2	2	2	2	2	2	2	2
42684	SRR5713918	Klebsiella pneumoniae	strong	47	324181	985729	5386572	yes (497)	ambiguous_bases	ST23	2	ybt 1; ICEKp10	334-1LV	clb 3	13-1LV	-	0	-	0	-	0	-	wzi1	KL1	ST23	2	1	1	1	9	4	12	2	2	2	2	2	12	6*	2	2	2	2	2	11	2	2	2	2
42769	SRR5713909	Klebsiella pneumoniae	strong	68	258587	704395	5616560	yes (499)	ambiguous_bases	ST23	5	ybt 1; ICEKp10	334	clb 3 (incomplete) (truncated)	13-5LV	iuc 1	1	iro 1	2	rmp 1; KpVP-1	26	rmpA2_6-60%	wzi1	KL1	ST23	2	1	1	1	9	4	12	2	2	2	2	2	12	6	2	2	2	2	2	12	2*-55%	2	2	2
43168	SRR2098698	Klebsiella pneumoniae	strong	77	173427	413726	5409057	yes (572)	ambiguous_bases	ST44	0	-	0	-	0	-	0	-	0	-	0	-	wzi34	KL57 (KL34)	ST44	2	1	4	3	8	1	9	-	-	-	-	-	-	-	-	-	-	-	-	-	-	-	-	-
43260	SRR9209174	Klebsiella pneumoniae	strong	95	196883	578259	5388299	yes (594)	ambiguous_bases	ST1165	0	-	0	-	0	-	0	-	0	-	0	-	wzi286	KL45	ST1165	25	3	19	1	1	4	212	-	-	-	-	-	-	-	-	-	-	-	-	-	-	-	-	-
43827	SRR2098691	Klebsiella pneumoniae	strong	82	212136	880364	5620068	yes (501)	ambiguous_bases	ST188	0	-	0	-	0	-	0	-	0	-	0	-	wzi31	KL31	ST188	3	1	1	3	4	28	39	-	-	-	-	-	-	-	-	-	-	-	-	-	-	-	-	-
43970	SRR5713913	Klebsiella pneumoniae	strong	81	294000	898876	5605623	yes (300)	ambiguous_bases	ST23	5	ybt 1; ICEKp10	47	clb 2	29	iuc 1	1	iro 1	2	rmp 1; KpVP-1	26	rmpA2_6-60%	wzi1	KL1	ST23	2	1	1	1	9	4	12	2	2	2	2	2	6	6	2	2	2	2	2	2	2	2	2	2
44005	SRR9209164	Klebsiella pneumoniae	strong	90	230922	740609	5391529	yes (696)	ambiguous_bases	ST1165	0	-	0	-	0	-	0	-	0	-	0	-	wzi286	KL45	ST1165	25	3	19	1	1	4	212	-	-	-	-	-	-	-	-	-	-	-	-	-	-	-	-	-
44223	SRR2098687	Klebsiella pneumoniae	strong	75	266942	869960	5550890	yes (64)	ambiguous_bases	ST76	0	-	0	-	0	-	0	-	0	-	0	-	wzi262	KL21	ST76	4	1	1	1	21	1	35	-	-	-	-	-	-	-	-	-	-	-	-	-	-	-	-	-
44298	SRR2098788	Klebsiella pneumoniae	strong	71	253581	609071	5611110	yes (679)	ambiguous_bases	ST20	0	-	0	-	0	-	0	-	0	-	0	-	wzi84	KL28	ST20	2	3	1	1	4	4	4	-	-	-	-	-	-	-	-	-	-	-	-	-	-	-	-	-
44699	SRR9209171	Klebsiella pneumoniae	strong	86	216673	740610	5393149	yes (598)	ambiguous_bases	ST1165	0	-	0	-	0	-	0	-	0	-	0	-	wzi286	KL45	ST1165	25	3	19	1	1	4	212	-	-	-	-	-	-	-	-	-	-	-	-	-	-	-	-	-
44919	SRR9209166	Klebsiella pneumoniae	strong	99	183608	505478	5391480	yes (597)	ambiguous_bases	ST1165	0	-	0	-	0	-	0	-	0	-	0	-	wzi286	KL45	ST1165	25	3	19	1	1	4	212	-	-	-	-	-	-	-	-	-	-	-	-	-	-	-	-	-
45006	SRR9042857	Klebsiella pneumoniae	strong	31	426931	792393	5175987	yes (498)	ambiguous_bases	ST629	0	-	0	-	0	-	0	-	0	-	0	-	wzi100	KL10	ST629	2	3	87	1	12	1	26	-	-	-	-	-	-	-	-	-	-	-	-	-	-	-	-	-
45055	SRR2098760	Klebsiella pneumoniae	strong	69	152321	819441	5438072	yes (236)	ambiguous_bases	ST487	0	-	0	-	0	-	0	-	0	-	0	-	wzi8	KL8 (KL22/37)	ST487	2	1	2	50	1	4	17	-	-	-	-	-	-	-	-	-	-	-	-	-	-	-	-	-
45067	SRR9209172	Klebsiella pneumoniae	strong	82	204054	740610	5383782	yes (598)	ambiguous_bases	ST1165	0	-	0	-	0	-	0	-	0	-	0	-	wzi286	KL45	ST1165	25	3	19	1	1	4	212	-	-	-	-	-	-	-	-	-	-	-	-	-	-	-	-	-
45302	SRR9209169	Klebsiella pneumoniae	strong	91	183498	518157	5392787	yes (694)	ambiguous_bases	ST1165	0	-	0	-	0	-	0	-	0	-	0	-	wzi286	KL45	ST1165	25	3	19	1	1	4	212	-	-	-	-	-	-	-	-	-	-	-	-	-	-	-	-	-
45360	SRR9209165	Klebsiella pneumoniae	strong	78	241445	740610	5393138	yes (788)	ambiguous_bases	ST1165	0	-	0	-	0	-	0	-	0	-	0	-	wzi286	KL45	ST1165	25	3	19	1	1	4	212	-	-	-	-	-	-	-	-	-	-	-	-	-	-	-	-	-
45554	SRR2098699	Klebsiella pneumoniae	strong	63	141246	364472	5370432	yes (288)	ambiguous_bases	ST1010	0	-	0	-	0	-	0	-	0	-	0	-	wzi377	KL142	ST1010	2	3	1	1	1	4	48	-	-	-	-	-	-	-	-	-	-	-	-	-	-	-	-	-
45559	SRR6067068	Klebsiella pneumoniae	strong	66	334911	1116096	5663244	yes (388)	ambiguous_bases	ST1	0	-	0	-	0	-	0	-	0	-	0	-	wzi19	KL19	ST1	4	4	1	1	7	4	10	-	-	-	-	-	-	-	-	-	-	-	-	-	-	-	-	-
45564	SRR9209168	Klebsiella pneumoniae	strong	87	183608	518157	5392033	yes (690)	ambiguous_bases	ST1165	0	-	0	-	0	-	0	-	0	-	0	-	wzi286	KL45	ST1165	25	3	19	1	1	4	212	-	-	-	-	-	-	-	-	-	-	-	-	-	-	-	-	-
45677	SRR9209175	Klebsiella pneumoniae	strong	84	216630	605799	5367755	yes (696)	ambiguous_bases	ST1165	0	-	0	-	0	-	0	-	0	-	0	-	wzi286	KL45	ST1165	25	3	19	1	1	4	212	-	-	-	-	-	-	-	-	-	-	-	-	-	-	-	-	-
46066	SRR2098775	Klebsiella pneumoniae	strong	66	211880	415751	5377903	yes (299)	ambiguous_bases	ST1692	0	-	0	-	0	-	0	-	0	-	0	-	wzi276	KL30	ST1692	2	68	1	1	1	1	100	-	-	-	-	-	-	-	-	-	-	-	-	-	-	-	-	-
46095	SRR9209173	Klebsiella pneumoniae	strong	98	175911	615255	5377148	yes (597)	ambiguous_bases	ST1165	0	-	0	-	0	-	0	-	0	-	0	-	wzi286	KL45	ST1165	25	3	19	1	1	4	212	-	-	-	-	-	-	-	-	-	-	-	-	-	-	-	-	-
46115	SRR2098761	Klebsiella pneumoniae	strong	75	172518	419788	5488435	yes (692)	ambiguous_bases	ST39	0	-	0	-	0	-	0	-	0	-	0	-	wzi452	KL149	ST39	2	1	2	4	9	1	14	-	-	-	-	-	-	-	-	-	-	-	-	-	-	-	-	-
46172	SRR9209170	Klebsiella pneumoniae	strong	97	183605	615258	5381973	yes (694)	ambiguous_bases	ST1165	0	-	0	-	0	-	0	-	0	-	0	-	wzi286	KL45	ST1165	25	3	19	1	1	4	212	-	-	-	-	-	-	-	-	-	-	-	-	-	-	-	-	-
46400	SRR9209163	Klebsiella pneumoniae	strong	86	231388	740610	5392625	yes (796)	ambiguous_bases	ST1165	0	-	0	-	0	-	0	-	0	-	0	-	wzi286	KL45	ST1165	25	3	19	1	1	4	212	-	-	-	-	-	-	-	-	-	-	-	-	-	-	-	-	-
57303	K8	Klebsiella pneumoniae	strong	67	415043	581188	5383184	no	-	ST2014-1LV	0	-	0	-	0	-	0	-	0	-	0	-	wzi117	KL54	ST2014-1LV	2	40	2	1	10	31	19	-	-	-	-	-	-	-	-	-	-	-	-	-	-	-	-	-
57307	K12	Klebsiella pneumoniae	strong	93	349040	1157900	5416453	no	-	ST63-1LV	0	-	0	-	0	-	0	-	0	-	0	-	wzi462	KL?	ST63-1LV	2	1	2	1	1	1	42	-	-	-	-	-	-	-	-	-	-	-	-	-	-	-	-	-
57533	24-1	Klebsiella pneumoniae	strong	75	273665	849921	5460808	no	-	ST20-1LV	0	-	0	-	0	-	0	-	0	-	0	-	wzi324	KL63	ST20-1LV	2	3	1	1	7	4	4	-	-	-	-	-	-	-	-	-	-	-	-	-	-	-	-	-
57534	25-29	Klebsiella pneumoniae	strong	49	280525	947885	5111992	no	-	ST103-3LV	0	-	0	-	0	-	0	-	0	-	0	-	wzi128	KL1 (KL22/37)	ST103-3LV	4	1	2	39	177	1	6	-	-	-	-	-	-	-	-	-	-	-	-	-	-	-	-	-
57535	26-64	Klebsiella pneumoniae	strong	73	375806	765064	5467241	no	-	ST200-1LV	0	-	0	-	0	-	0	-	0	-	0	-	wzi39	KL39 (KL13)	ST200-1LV	2	1	2	1	12	1	5	-	-	-	-	-	-	-	-	-	-	-	-	-	-	-	-	-
57537	26-72	Klebsiella pneumoniae	strong	74	422849	1273688	5442368	no	-	ST200-1LV	0	-	0	-	0	-	0	-	0	-	0	-	wzi9	KL9	ST200-1LV	2	1	2	1	16	1	68	-	-	-	-	-	-	-	-	-	-	-	-	-	-	-	-	-
57541	Klebsequi1	Klebsiella pneumoniae	strong	76	172462	523369	5183291	yes (958)	ambiguous_bases	ST290	1	ybt 14; ICEKp5	393-1LV	-	0	-	0	-	0	-	0	-	wzi21	KL21	ST290	2	1	1	37	10	1	86	81	4	5	4	1	8	243*	2	4	4	2	-	-	-	-	-	-
57542	Klebsequi5	Klebsiella pneumoniae	strong	65	250612	693501	5206511	yes (949)	ambiguous_bases	ST1896	0	-	0	-	0	-	0	-	0	-	0	-	wzi150	KL163 (KL27,KL46)	ST1896	14	1	1	1	230	1	4	-	-	-	-	-	-	-	-	-	-	-	-	-	-	-	-	-
57544	Klebsequi11	Klebsiella pneumoniae	strong	85	157587	480837	5219364	yes (927)	ambiguous_bases	ST310	0	-	0	-	0	-	0	-	0	-	0	-	wzi128	KL1 (KL22/37)	ST310	2	6	2	1	16	4	66	-	-	-	-	-	-	-	-	-	-	-	-	-	-	-	-	-
57545	Klebsequi12	Klebsiella pneumoniae	strong	98	170827	394638	5478054	yes (545)	ambiguous_bases	ST215	0	-	0	-	0	-	0	-	0	-	0	-	wzi247	KL16	ST215	2	1	38	37	10	4	18	-	-	-	-	-	-	-	-	-	-	-	-	-	-	-	-	-
57546	Klebsequi17	Klebsiella pneumoniae	strong	74	281835	889707	5429729	yes (848)	ambiguous_bases	ST36	1	ybt 15; ICEKp11	273-2LV	-	0	-	0	-	0	-	0	-	wzi27	KL27	ST36	2	1	2	1	7	1	7	6	15*	5	4	1	37	371*	2	1	4	26	-	-	-	-	-	-
57547	Klebsequi19	Klebsiella pneumoniae	strong	62	263604	749019	5325440	yes (433)	ambiguous_bases	ST55	1	ybt 16; ICEKp12	277-2LV	-	0	-	0	-	0	-	0	-	wzi447	KL124	ST55	2	1	1	17	7	16	4	6	15	5	4	11	245*	23*	2	11	4	2	-	-	-	-	-	-
57550	Klebsequi23	Klebsiella pneumoniae	strong	60	273656	439087	5312846	yes (616)	ambiguous_bases	ST145	1	ybt 2; ICEKp1	324-1LV	-	0	-	0	iro 3 (truncated)	7-2LV	-	0	-	wzi274	KL30	ST145	4	1	1	26	4	5	54	8	7	9	6	5	13	36*	6	7	7	6	-	-	-	-	-	-
57551	Klebsequi25	Klebsiella pneumoniae	strong	82	152804	323813	5170907	yes (627)	ambiguous_bases	ST46	0	-	0	-	0	-	0	-	0	-	0	-	-	-	ST46	4	5	1	1	9	1	31	-	-	-	-	-	-	-	-	-	-	-	-	-	-	-	-	-
57553	Klebsequi27	Klebsiella pneumoniae	strong	71	160017	367400	5123360	yes (559)	ambiguous_bases	ST4661	0	-	0	-	0	-	0	-	0	-	0	-	wzi135	KL3	ST4661	4	4	2	1	7	1	12	-	-	-	-	-	-	-	-	-	-	-	-	-	-	-	-	-
57554	Klebsequi28	Klebsiella pneumoniae	strong	73	181924	682623	5291035	yes (914)	ambiguous_bases	ST148	1	ybt 8; ICEKp3	372-1LV	-	0	-	0	-	0	-	0	-	wzi274	KL30	ST148	4	1	31	1	16	23	6	5	11	94	5	66	226	239*	9	60	5	119	-	-	-	-	-	-
57555	Klebsequi29	Klebsiella pneumoniae	strong	67	251443	507725	5194551	yes (818)	ambiguous_bases	ST4037	0	-	0	-	0	-	0	-	0	-	0	-	wzi22	KL22/KL37 (KL8,KL30,KL151)	ST4037	2	3	11	8	13	5	10	-	-	-	-	-	-	-	-	-	-	-	-	-	-	-	-	-
57556	Klebsequi31	Klebsiella pneumoniae	strong	68	202570	454914	5096794	yes (725)	ambiguous_bases	ST1514	0	-	0	-	0	-	0	-	0	-	0	-	wzi452	KL149	ST1514	4	1	2	2	11	4	24	-	-	-	-	-	-	-	-	-	-	-	-	-	-	-	-	-
57558	Klebsequi36	Klebsiella pneumoniae	strong	57	210444	473340	5076482	yes (722)	ambiguous_bases	ST2433	0	-	0	-	0	-	0	-	0	-	0	-	wzi274	KL30	ST2433	2	106	4	158	248	1	19	-	-	-	-	-	-	-	-	-	-	-	-	-	-	-	-	-
57559	Klebsequi37	Klebsiella pneumoniae	strong	52	230081	462715	5199793	yes (627)	ambiguous_bases	ST3669	0	-	0	-	0	-	0	-	0	-	0	-	wzi274	KL30	ST3669	2	1	1	80	10	1	155	-	-	-	-	-	-	-	-	-	-	-	-	-	-	-	-	-
57560	Klebsequi38	Klebsiella pneumoniae	strong	73	158642	569327	5201957	yes (624)	ambiguous_bases	ST2349	0	-	0	-	0	-	0	-	0	-	0	-	wzi107	KL22/KL37?	ST2349	2	10	13	1	4	1	25	-	-	-	-	-	-	-	-	-	-	-	-	-	-	-	-	-
57561	Klebsequi40	Klebsiella pneumoniae	strong	66	197075	507859	5132019	yes (849)	ambiguous_bases	ST200	0	-	0	-	0	-	0	-	0	-	0	-	-	-	ST200	2	1	2	1	12	1	68	-	-	-	-	-	-	-	-	-	-	-	-	-	-	-	-	-
57562	Klebsequi42	Klebsiella pneumoniae	strong	81	216021	474911	5232409	yes (853)	ambiguous_bases	ST2454	0	-	0	-	0	-	0	-	0	-	0	-	wzi274	KL30	ST2454	136	3	2	3	1	1	6	-	-	-	-	-	-	-	-	-	-	-	-	-	-	-	-	-
57563	Klebsequi43	Klebsiella pneumoniae	strong	73	204150	616207	5288701	yes (858)	ambiguous_bases	ST661	0	-	0	-	0	-	0	-	0	-	0	-	wzi278	KL35	ST661	4	3	1	36	9	10	14	-	-	-	-	-	-	-	-	-	-	-	-	-	-	-	-	-
57565	Klebsequi46	Klebsiella pneumoniae	strong	81	210662	398279	5388737	yes (833)	ambiguous_bases	ST490	0	-	0	-	0	-	0	-	0	-	0	-	wzi59	KL3	ST490	4	1	1	1	21	1	6	-	-	-	-	-	-	-	-	-	-	-	-	-	-	-	-	-
57567	Klebsequi48	Klebsiella pneumoniae	strong	68	186219	536761	5239190	yes (621)	ambiguous_bases	ST2397	1	ybt 9; ICEKp3	183-2LV	-	0	-	0	-	0	-	0	-	-	-	ST2397	2	1	1	1	16	1	13	5	11	6	5	1	25	37*	9*	5	5	11	-	-	-	-	-	-
57568	Klebsequi49	Klebsiella pneumoniae	strong	60	201331	397659	5178713	yes (741)	ambiguous_bases	ST4729	0	-	0	-	0	-	0	-	0	-	0	-	wzi262	KL21	ST4729	4	1	1	1	7	1	660	-	-	-	-	-	-	-	-	-	-	-	-	-	-	-	-	-
57572	Klebsequi54	Klebsiella pneumoniae	strong	83	165037	456642	5222116	yes (559)	ambiguous_bases	ST132	0	-	0	-	0	-	0	-	0	-	0	-	wzi37	KL22/KL37	ST132	2	1	1	1	1	1	36	-	-	-	-	-	-	-	-	-	-	-	-	-	-	-	-	-
57573	Klebsequi55	Klebsiella pneumoniae	strong	65	196163	509575	5228872	yes (723)	ambiguous_bases	ST4449	0	-	0	-	0	-	0	-	0	-	0	-	wzi187	KL27	ST4449	4	1	1	1	27	7	30	-	-	-	-	-	-	-	-	-	-	-	-	-	-	-	-	-
57574	Klebsequi56	Klebsiella pneumoniae	strong	63	216083	417046	5281943	yes (619)	ambiguous_bases	ST249	0	-	0	-	0	-	0	-	0	-	0	-	wzi128	KL1 (KL22/37)	ST249	2	1	44	1	16	4	66	-	-	-	-	-	-	-	-	-	-	-	-	-	-	-	-	-
57577	Klebsequi60	Klebsiella pneumoniae	strong	54	258586	513915	5244612	yes (857)	ambiguous_bases	ST788	0	-	0	-	0	-	0	-	0	-	0	-	wzi101	KL24	ST788	2	4	2	1	7	1	12	-	-	-	-	-	-	-	-	-	-	-	-	-	-	-	-	-
57580	Klebsequi63	Klebsiella pneumoniae	strong	60	206851	417900	5173636	yes (554)	ambiguous_bases	ST131	2	ybt 17; ICEKp10	289-1LV	clb 3	13-3LV	-	0	-	0	-	0	-	wzi2	KL2 (KL30)	ST131	2	1	13	10	23	1	19	6	15	5	4	11	28	26	2	11	4	15	2	10*	2	2	2	2
57582	Klebsequi66	Klebsiella pneumoniae	strong	61	376771	576822	5265190	yes (539)	ambiguous_bases	ST60	1	ybt 2; ICEKp1	323-1LV	-	0	-	0	iro 3 (truncated)	25-2LV	rmp 3; ICEKp1 (truncated)	47-1LV	-	wzi5	KL5	ST60	2	1	2	1	4	4	8	8*	7	9	6	5	13	1	6	7	7	6	-	-	-	-	-	-
57584	Klebsequi68	Klebsiella pneumoniae	strong	74	153555	830989	5246562	yes (651)	ambiguous_bases	ST132	0	-	0	-	0	-	0	-	0	-	0	-	wzi37	KL22/KL37	ST132	2	1	1	1	1	1	36	-	-	-	-	-	-	-	-	-	-	-	-	-	-	-	-	-
57586	Klebsequi72	Klebsiella pneumoniae	strong	51	375003	517104	5257501	yes (725)	ambiguous_bases	ST173	0	-	0	-	0	-	0	-	0	-	0	-	-	-	ST173	24	3	1	1	3	4	59	-	-	-	-	-	-	-	-	-	-	-	-	-	-	-	-	-
57587	Klebsequi73	Klebsiella pneumoniae	strong	68	308270	620880	5334644	yes (934)	ambiguous_bases	ST60	1	ybt 2; ICEKp1	323-4LV	-	0	-	0	iro 3 (truncated)	25-1LV	-	0	-	wzi482	KL?	ST60	2	1	2	1	4	4	8	8	7	9	6	5	13*	244	6	7*	7	6*	-	-	-	-	-	-
57589	Klebsequi75	Klebsiella pneumoniae	strong	66	245951	372339	5241883	yes (922)	ambiguous_bases	ST1897	0	-	0	-	0	-	0	-	0	-	0	-	wzi39	KL39 (KL13)	ST1897	2	1	11	1	1	1	271	-	-	-	-	-	-	-	-	-	-	-	-	-	-	-	-	-
57592	Klebsequi80	Klebsiella pneumoniae	strong	70	249299	476053	5461076	yes (750)	ambiguous_bases	ST2451	1	ybt 14; ICEKp5	135-4LV	-	0	-	0	-	0	-	0	-	wzi274	KL30	ST2451	2	1	2	1	9	1	9	4	4	5	4	1	27	397*	2*	4	4*	2	-	-	-	-	-	-
57595	Klebsequi85	Klebsiella pneumoniae	strong	60	227574	803280	5292378	yes (964)	ambiguous_bases	ST49	0	-	0	-	0	-	0	-	0	-	0	-	wzi31	KL31	ST49	8	1	1	2	12	1	23	-	-	-	-	-	-	-	-	-	-	-	-	-	-	-	-	-
57596	Klebsequi87	Klebsiella pneumoniae	strong	65	216266	574631	5366138	yes (911)	ambiguous_bases	ST60	1	ybt 2; ICEKp1	323-2LV	-	0	-	0	iro 3 (truncated)	25	rmp unknown	0	-	wzi5	KL5	ST60	2	1	2	1	4	4	8	8	7	9	6	5	13	1*	6	7	7	6*	-	-	-	-	-	-
57599	Klebsequi91	Klebsiella pneumoniae	strong	67	201582	454977	5284315	yes (992)	ambiguous_bases	ST37	0	-	0	-	0	-	0	-	0	-	0	-	-	-	ST37	2	9	2	1	13	1	16	-	-	-	-	-	-	-	-	-	-	-	-	-	-	-	-	-
57600	Klebsequi92	Klebsiella pneumoniae	strong	51	238408	625846	5081297	yes (853)	ambiguous_bases	ST200	0	-	0	-	0	-	0	-	0	-	0	-	wzi39	KL39 (KL13)	ST200	2	1	2	1	12	1	68	-	-	-	-	-	-	-	-	-	-	-	-	-	-	-	-	-
57601	Klebsequi98	Klebsiella pneumoniae	strong	69	234807	472308	5392047	yes (670)	ambiguous_bases	ST485	0	-	0	-	0	-	0	-	0	-	0	-	wzi5	KL5	ST485	2	1	1	1	7	1	12	-	-	-	-	-	-	-	-	-	-	-	-	-	-	-	-	-
57602	Klebsequi101	Klebsiella pneumoniae	strong	93	173593	457949	5429829	yes (636)	ambiguous_bases	ST2454	0	-	0	-	0	-	0	-	0	-	0	-	wzi274	KL30	ST2454	136	3	2	3	1	1	6	-	-	-	-	-	-	-	-	-	-	-	-	-	-	-	-	-
57603	Klebsequi102	Klebsiella pneumoniae	strong	98	150358	325628	5421295	yes (813)	ambiguous_bases	ST2454	0	-	0	-	0	-	0	-	0	-	0	-	wzi274	KL30	ST2454	136	3	2	3	1	1	6	-	-	-	-	-	-	-	-	-	-	-	-	-	-	-	-	-
57604	Klebsequi103	Klebsiella pneumoniae	strong	91	215010	497841	5466172	yes (891)	ambiguous_bases	ST1896	0	-	0	-	0	-	0	-	0	-	0	-	wzi150	KL163 (KL27,KL46)	ST1896	14	1	1	1	230	1	4	-	-	-	-	-	-	-	-	-	-	-	-	-	-	-	-	-
57609	Klebsequi115	Klebsiella pneumoniae	strong	65	229111	409031	5342468	yes (968)	ambiguous_bases	ST145	1	ybt 2; ICEKp1	324-2LV	-	0	-	0	iro 3 (truncated)	7	rmp 3; ICEKp1 (truncated)	47-1LV	-	wzi274	KL30	ST145	4	1	1	26	4	5	54	8	7	9	6	5	13*	36	6	7	7	6*	-	-	-	-	-	-
57610	Klebsequi116	Klebsiella pneumoniae	strong	73	216491	390332	5564769	yes (816)	ambiguous_bases	ST2813	0	-	0	-	0	-	0	-	0	-	0	-	wzi22	KL22/KL37 (KL8,KL30,KL151)	ST2813	3	1	5	1	1	4	223	-	-	-	-	-	-	-	-	-	-	-	-	-	-	-	-	-
57612	Klebsequi118	Klebsiella pneumoniae	strong	88	216269	478521	5575274	yes (765)	ambiguous_bases	ST2813	0	-	0	-	0	-	0	-	0	-	0	-	wzi22	KL22/KL37 (KL8,KL30,KL151)	ST2813	3	1	5	1	1	4	223	-	-	-	-	-	-	-	-	-	-	-	-	-	-	-	-	-
57614	Klebsequi120	Klebsiella pneumoniae	strong	99	174497	478962	5549005	yes (689)	ambiguous_bases	ST2813	0	-	0	-	0	-	0	-	0	-	0	-	wzi22	KL22/KL37 (KL8,KL30,KL151)	ST2813	3	1	5	1	1	4	223	-	-	-	-	-	-	-	-	-	-	-	-	-	-	-	-	-
57615	Klebsequi121	Klebsiella pneumoniae	strong	85	189563	831395	5532501	yes (552)	ambiguous_bases	ST2813	0	-	0	-	0	-	0	-	0	-	0	-	wzi22	KL22/KL37 (KL8,KL30,KL151)	ST2813	3	1	5	1	1	4	223	-	-	-	-	-	-	-	-	-	-	-	-	-	-	-	-	-
57618	Klebsequi124	Klebsiella pneumoniae	strong	47	332972	768042	5275885	yes (903)	ambiguous_bases	ST45	1	ybt 10; ICEKp4	78-1LV	-	0	-	0	-	0	-	0	-	wzi149	KL62	ST45	2	1	1	6	7	1	12	3	12	4	11	3	21	18*	3	10	16	2	-	-	-	-	-	-
57619	Klebsequi125	Klebsiella pneumoniae	strong	87	170889	648733	5465454	yes (789)	ambiguous_bases	ST268	1	ybt 9; ICEKp3	208-1LV	-	0	-	0	-	0	-	0	-	wzi95	KL20	ST268	2	1	2	1	7	1	81	5	19	6	55	1	16	126	9	5	5	55	-	-	-	-	-	-
57623	Klebsequi129	Klebsiella pneumoniae	strong	61	224485	432679	5324489	yes (568)	ambiguous_bases	ST145	1	ybt 2; ICEKp1	324-2LV	-	0	-	0	iro 3 (truncated)	7-2LV	-	0	-	wzi140	KL55?	ST145	4	1	1	26	4	5	54	8	7	9*	6	5	13	36*	6	7	7	6	-	-	-	-	-	-
57624	Klebsequi130	Klebsiella pneumoniae	strong	80	206591	780287	5571157	yes (689)	ambiguous_bases	ST2813	0	-	0	-	0	-	0	-	0	-	0	-	wzi22	KL22/KL37 (KL8,KL30,KL151)	ST2813	3	1	5	1	1	4	223	-	-	-	-	-	-	-	-	-	-	-	-	-	-	-	-	-
57627	Klebsequi133	Klebsiella pneumoniae	strong	77	293995	693658	5412903	yes (559)	ambiguous_bases	ST307	0	-	0	-	0	-	0	-	0	-	0	-	wzi173	KL102 (KL149,KL155)	ST307	4	1	2	52	1	1	7	-	-	-	-	-	-	-	-	-	-	-	-	-	-	-	-	-
57629	Klebsequi135	Klebsiella pneumoniae	strong	71	194656	579374	5292835	yes (640)	ambiguous_bases	ST60	1	ybt 2; ICEKp1	323-3LV	-	0	-	0	iro 3 (truncated)	25-1LV	rmp unknown	0	-	wzi482	KL?	ST60	2	1	2	1	4	4	8	8	7	9	6	5	13*	244	6	7	7	6*	-	-	-	-	-	-
57631	Klebsequi137	Klebsiella pneumoniae	strong	58	216956	428241	5309584	yes (958)	ambiguous_bases	ST145	1	ybt 2; ICEKp1	324	-	0	-	0	iro 3 (truncated)	7	-	0	-	wzi274	KL30	ST145	4	1	1	26	4	5	54	8	7	9	6	5	13	36	6	7	7	6	-	-	-	-	-	-
57632	Klebsequi139	Klebsiella pneumoniae	strong	55	259544	478828	5101364	yes (653)	ambiguous_bases	ST1412	1	ybt 0; ICEKp2	430-3LV	-	0	-	0	-	0	-	0	-	wzi262	KL21	ST1412	2	5	1	1	4	1	18	6	4	5	4	1	131*	430*	108	4	127	214	-	-	-	-	-	-
57634	Klebsequi141	Klebsiella pneumoniae	strong	73	207250	436410	5286659	yes (576)	ambiguous_bases	ST2349	0	-	0	-	0	-	0	-	0	-	0	-	wzi107	KL22/KL37?	ST2349	2	10	13	1	4	1	25	-	-	-	-	-	-	-	-	-	-	-	-	-	-	-	-	-
57636	CF24K_LFmu	Klebsiella pneumoniae	strong	97	174294	333066	5139882	no	-	ST1303-1LV	0	-	0	-	0	-	0	-	0	-	0	-	wzi130	KL58	ST1303-1LV	2	47*	118	1	179	1	13	-	-	-	-	-	-	-	-	-	-	-	-	-	-	-	-	-
57661	FK2023NC083	Klebsiella pneumoniae	strong	87	227305	524315	5582425	yes (835)	ambiguous_bases	ST657-1LV	0	-	0	-	0	-	0	-	0	-	0	-	wzi154	KL107	ST657-1LV	2	213	2	1	10	4	4	-	-	-	-	-	-	-	-	-	-	-	-	-	-	-	-	-
58033	30882_C0696941	Klebsiella pneumoniae	strong	86	382582	642758	5406579	no	-	ST107	0	-	0	-	0	-	0	-	0	-	0	-	wzi194	KL108	ST107	2	1	2	17	27	1	39	-	-	-	-	-	-	-	-	-	-	-	-	-	-	-	-	-
58897	cow102	Klebsiella pneumoniae	strong	70	376296	1100512	5359907	yes (867)	ambiguous_bases	ST494-3LV	0	-	0	-	0	-	0	-	0	-	0	-	wzi162	KL122	ST494-3LV	2	3	70	1	275	44	39	-	-	-	-	-	-	-	-	-	-	-	-	-	-	-	-	-
59778	CZ044_1	Klebsiella pneumoniae	strong	77	391485	1307340	5707936	yes (969)	ambiguous_bases	ST1106-1LV	0	-	0	-	0	-	0	-	0	-	0	-	wzi162	KL122	ST1106-1LV	2	1	1	1	7	2	403	-	-	-	-	-	-	-	-	-	-	-	-	-	-	-	-	-
59780	HA268	Klebsiella pneumoniae	strong	58	259686	516194	5336456	yes (874)	ambiguous_bases	ST24-2LV	0	-	0	-	0	-	0	-	0	-	0	-	wzi180	KL116	ST24-2LV	2	1	1	1	7	7	2	-	-	-	-	-	-	-	-	-	-	-	-	-	-	-	-	-
59783	ZJ106_2	Klebsiella pneumoniae	strong	75	350021	806674	5368245	yes (975)	ambiguous_bases	ST2330-2LV	0	-	0	-	0	-	0	-	0	-	0	-	wzi86	KL125	ST2330-2LV	4	1	1	26	3	7	24	-	-	-	-	-	-	-	-	-	-	-	-	-	-	-	-	-
59784	ZJ110	Klebsiella pneumoniae	strong	65	350453	806674	5368708	yes (975)	ambiguous_bases	ST2330-2LV	0	-	0	-	0	-	0	-	0	-	0	-	wzi86	KL125	ST2330-2LV	4	1	1	26	3	7	24	-	-	-	-	-	-	-	-	-	-	-	-	-	-	-	-	-
59857	141104	Klebsiella pneumoniae	strong	84	323923	738350	5552859	no	-	ST307-1LV	1	ybt 9; ICEKp3	183	-	0	-	0	-	0	-	0	-	wzi173	KL102 (KL149,KL155)	ST307-1LV	4	1	2*	52	1	1	7	5	11	6	5	1	25	37	9	5	5	11	-	-	-	-	-	-
59887	IEC1	Klebsiella pneumoniae	strong	60	190017	372296	5235528	no	-	ST3662-3LV	0	-	0	-	0	-	0	-	0	-	0	-	wzi26	KL27	ST3662-3LV	4	7	1	13	230	1	182	-	-	-	-	-	-	-	-	-	-	-	-	-	-	-	-	-
59888	IEC2	Klebsiella pneumoniae	strong	76	158677	342319	5368901	no	-	ST1037-2LV	0	-	0	-	0	-	0	-	0	-	0	-	wzi462	KL?	ST1037-2LV	4	4	2	1	10	10	4	-	-	-	-	-	-	-	-	-	-	-	-	-	-	-	-	-
59892	IEC6	Klebsiella pneumoniae	strong	70	139593	294326	5313871	no	-	ST46-2LV	0	-	0	-	0	-	0	-	0	-	0	-	wzi368	KL134	ST46-2LV	4	5	1	1	101	1	110	-	-	-	-	-	-	-	-	-	-	-	-	-	-	-	-	-
59893	IEC7	Klebsiella pneumoniae	strong	57	148284	458042	5313562	no	-	ST1345-2LV	0	-	0	-	0	-	0	-	0	-	0	-	wzi114	KL30 (KL2, KL8, KL111)	ST1345-2LV	2	1	1*	2	9	4	40	-	-	-	-	-	-	-	-	-	-	-	-	-	-	-	-	-
59897	IEC11	Klebsiella pneumoniae	strong	46	233930	430995	5051379	no	-	ST2440	0	-	0	-	0	-	0	-	0	-	0	-	wzi7	KL7	ST2440	3	5	95	1	7	1	12	-	-	-	-	-	-	-	-	-	-	-	-	-	-	-	-	-
59898	IEC12	Klebsiella pneumoniae	strong	82	109107	327769	5275133	no	-	ST60	1	ybt 2; ICEKp1	323-1LV	-	0	-	0	iro 3 (truncated)	25-2LV	-	0	-	wzi5	KL5	ST60	2	1	2	1	4	4	8	8*	7	9	6	5	13	1	6	7	7	6	-	-	-	-	-	-
59900	IEC14	Klebsiella pneumoniae	strong	71	151301	469082	5412454	no	-	ST36	2	ybt 14; ICEKp5	153-3LV	clb 3	13-6LV	-	0	-	0	-	0	-	wzi331	KL7	ST36	2	1	2	1	7	1	7	4	4*	5	4	42	27	397*	2	4	4	15*	2	10*	2	2	2*	2
59901	IEC15	Klebsiella pneumoniae	strong	56	246711	436472	5267980	no	-	ST314	0	-	0	-	0	-	0	-	0	-	0	-	wzi82	KL23 (KL18, KL38)	ST314	2	1	5	2	7	4	23	-	-	-	-	-	-	-	-	-	-	-	-	-	-	-	-	-
59902	IEC16	Klebsiella pneumoniae	strong	58	198854	404072	5203573	no	-	ST1537	0	-	0	-	0	-	0	-	0	-	0	-	wzi101	KL24	ST1537	2	1	2	1	12	1	46	-	-	-	-	-	-	-	-	-	-	-	-	-	-	-	-	-
59903	IEC17	Klebsiella pneumoniae	strong	40	227302	658734	5178065	no	-	ST2422	0	-	0	-	0	-	0	-	0	-	0	-	wzi463	KL?	ST2422	134	106	20	18	1	4	4	-	-	-	-	-	-	-	-	-	-	-	-	-	-	-	-	-
59904	IEC18	Klebsiella pneumoniae	strong	53	172416	387212	5159969	no	-	ST3827	0	-	0	-	0	-	0	-	0	-	0	-	wzi113	KL111	ST3827	2	1	2	1	10	4	121	-	-	-	-	-	-	-	-	-	-	-	-	-	-	-	-	-
59905	IEC19	Klebsiella pneumoniae	strong	74	161400	371122	5313344	no	-	ST661	0	-	0	-	0	-	0	-	0	-	0	-	wzi278	KL35	ST661	4	3	1	36	9	10	14	-	-	-	-	-	-	-	-	-	-	-	-	-	-	-	-	-
59906	IEC20	Klebsiella pneumoniae	strong	59	165530	464318	5279387	no	-	ST145	1	ybt 2; ICEKp1	324	-	0	-	0	iro 3 (truncated)	7-1LV	rmp 3; ICEKp1 (incomplete)	47-1LV	-	wzi274	KL30	ST145	4	1	1	26	4	5	54	8	7	9	6	5	13	36	6	7	7	6	-	-	-	-	-	-
59907	IEC21	Klebsiella pneumoniae	strong	79	138265	394304	5414915	no	-	ST37	0	-	0	-	0	-	0	-	0	-	0	-	wzi468	KL?	ST37	2	9	2	1	13	1	16	-	-	-	-	-	-	-	-	-	-	-	-	-	-	-	-	-
59908	IEC22	Klebsiella pneumoniae	strong	55	235985	474026	5530079	no	-	ST131	2	ybt 17; ICEKp10	289-1LV	clb 3 (truncated)	13-4LV	-	0	-	0	-	0	-	wzi2	KL2 (KL30)	ST131	2	1	13	10	23	1	19	6	15	5	4	11	28	26	2	11	4	15	2	10*-28%	2	2	2	2
59909	IEC23	Klebsiella pneumoniae	strong	49	200379	460691	5152294	no	-	ST1189	0	-	0	-	0	-	0	-	0	-	0	-	wzi456	KL?	ST1189	3	5	95	1	16	1	12	-	-	-	-	-	-	-	-	-	-	-	-	-	-	-	-	-
59910	IEC24	Klebsiella pneumoniae	strong	72	178914	513351	5361824	no	-	ST551	0	-	0	-	0	-	0	-	0	-	0	-	wzi18	KL18	ST551	3	1	1	1	9	4	135	-	-	-	-	-	-	-	-	-	-	-	-	-	-	-	-	-
59912	IEC26	Klebsiella pneumoniae	strong	70	194670	379272	5365834	no	-	ST1876	0	-	0	-	0	-	0	-	0	-	0	-	-	-	ST1876	2	5	1	1	12	1	18	-	-	-	-	-	-	-	-	-	-	-	-	-	-	-	-	-
59913	IEC27	Klebsiella pneumoniae	strong	82	99136	461023	5341365	no	-	ST551	0	-	0	-	0	-	0	-	0	-	0	-	wzi18	KL18	ST551	3	1	1	1	9	4	135	-	-	-	-	-	-	-	-	-	-	-	-	-	-	-	-	-
59914	IEC28	Klebsiella pneumoniae	strong	78	144276	375001	5359034	no	-	ST551	0	-	0	-	0	-	0	-	0	-	0	-	wzi18	KL18	ST551	3	1	1	1	9	4	135	-	-	-	-	-	-	-	-	-	-	-	-	-	-	-	-	-
59915	IEC29	Klebsiella pneumoniae	strong	44	272501	513499	5378563	no	-	ST37	0	-	0	-	0	-	0	-	0	-	0	-	wzi468	KL?	ST37	2	9	2	1	13	1	16	-	-	-	-	-	-	-	-	-	-	-	-	-	-	-	-	-
59916	IEC30	Klebsiella pneumoniae	strong	78	133334	268222	5355390	no	-	ST551	0	-	0	-	0	-	0	-	0	-	0	-	wzi18	KL18	ST551	3	1	1	1	9	4	135	-	-	-	-	-	-	-	-	-	-	-	-	-	-	-	-	-
59917	IEC31	Klebsiella pneumoniae	strong	81	125604	269190	5305450	no	-	ST60	1	ybt 2; ICEKp1	323-3LV	-	0	-	0	iro 3 (truncated)	25	-	0	-	wzi482	KL?	ST60	2	1	2	1	4	4	8	8	7	9	6	5	13*	244	6	7	7	6*	-	-	-	-	-	-
59918	IEC32	Klebsiella pneumoniae	strong	72	134227	362360	5147085	no	-	ST305	0	-	0	-	0	-	0	-	0	-	0	-	wzi433	KL35	ST305	2	1	2	3	8	1	39	-	-	-	-	-	-	-	-	-	-	-	-	-	-	-	-	-
59919	IEC33	Klebsiella pneumoniae	strong	70	131690	466189	5255603	no	-	ST37	0	-	0	-	0	-	0	-	0	-	0	-	wzi14	KL14	ST37	2	9	2	1	13	1	16	-	-	-	-	-	-	-	-	-	-	-	-	-	-	-	-	-
59920	IEC34	Klebsiella pneumoniae	strong	83	138789	372520	5173487	no	-	ST5404	0	-	0	-	0	-	0	-	0	-	0	-	wzi181	KL133	ST5404	15	1	2	18	1	4	235	-	-	-	-	-	-	-	-	-	-	-	-	-	-	-	-	-
59921	IEC35	Klebsiella pneumoniae	strong	65	146852	283435	5289397	no	-	ST145	1	ybt 2; ICEKp1	324-1LV	-	0	-	0	iro 3 (truncated)	7	rmp 3; ICEKp1 (incomplete)	47-1LV	-	wzi274	KL30	ST145	4	1	1	26	4	5	54	8	7	9	6	5	13	36	6	7	7	6*	-	-	-	-	-	-
59923	IEC37	Klebsiella pneumoniae	strong	59	216503	503482	5370118	no	-	ST1948	1	ybt 15; ICEKp11	378	-	0	-	0	-	0	-	0	-	wzi119	KL24	ST1948	2	1	2	144	10	1	19	6	15	22	4	1	37	44	14	1	4	17	-	-	-	-	-	-
59924	IEC38	Klebsiella pneumoniae	strong	46	216560	428140	5097930	no	-	ST37	1	ybt 10; ICEKp4	84-5LV	-	0	-	0	-	0	-	0	-	wzi262	KL21	ST37	2	9	2	1	13	1	16	3	12*	4	3	1	274*	157*	3	10*	8	2	-	-	-	-	-	-
59925	IEC39	Klebsiella pneumoniae	strong	52	165450	353246	5007214	no	-	ST200	0	-	0	-	0	-	0	-	0	-	0	-	wzi39	KL39 (KL13)	ST200	2	1	2	1	12	1	68	-	-	-	-	-	-	-	-	-	-	-	-	-	-	-	-	-
59926	IEC40	Klebsiella pneumoniae	strong	89	140139	410943	5357284	no	-	ST307	0	-	0	-	0	-	0	-	0	-	0	-	wzi173	KL102 (KL149,KL155)	ST307	4	1	2	52	1	1	7	-	-	-	-	-	-	-	-	-	-	-	-	-	-	-	-	-
59928	IEC42	Klebsiella pneumoniae	strong	65	190160	401723	5079088	no	-	ST2428	0	-	0	-	0	-	0	-	0	-	0	-	wzi262	KL21	ST2428	2	9	1	1	1	1	129	-	-	-	-	-	-	-	-	-	-	-	-	-	-	-	-	-
59929	IEC43	Klebsiella pneumoniae	strong	52	170323	422881	5185618	no	-	ST173	0	-	0	-	0	-	0	-	0	-	0	-	-	-	ST173	24	3	1	1	3	4	59	-	-	-	-	-	-	-	-	-	-	-	-	-	-	-	-	-
59930	IEC44	Klebsiella pneumoniae	strong	59	182728	306099	5114298	no	-	ST295	0	-	0	-	0	-	0	-	0	-	0	-	wzi2	KL2 (KL30)	ST295	2	1	2	1	60	25	19	-	-	-	-	-	-	-	-	-	-	-	-	-	-	-	-	-
59931	IEC45	Klebsiella pneumoniae	strong	35	282132	429058	5124841	no	-	ST1412	1	ybt 0; ICEKp2	430-3LV	-	0	-	0	-	0	-	0	-	wzi262	KL21	ST1412	2	5	1	1	4	1	18	6	4	5	4	1	131*	430*	108	4	127	214	-	-	-	-	-	-
59932	IEC46	Klebsiella pneumoniae	strong	66	124193	336760	5193384	no	-	ST1412	1	ybt 0; ICEKp2	430-3LV	-	0	-	0	-	0	-	0	-	wzi262	KL21	ST1412	2	5	1	1	4	1	18	6	4	5	4	1	131*	430*	108	4	127	214	-	-	-	-	-	-
59933	IEC47	Klebsiella pneumoniae	strong	44	256740	441195	5156305	no	-	ST1537	0	-	0	-	0	-	0	-	0	-	0	-	wzi82	KL23 (KL18, KL38)	ST1537	2	1	2	1	12	1	46	-	-	-	-	-	-	-	-	-	-	-	-	-	-	-	-	-
59934	IEC48	Klebsiella pneumoniae	strong	67	184207	738696	5495572	no	-	ST985	1	ybt 16; ICEKp12	277	-	0	-	0	-	0	-	0	-	wzi39	KL39 (KL13)	ST985	10	3	2	2	6	4	4	6	15	5	4	11	33	23	2	11	4	2	-	-	-	-	-	-
59935	IEC49	Klebsiella pneumoniae	strong	68	169724	404756	5365740	no	-	ST60	1	ybt 2; ICEKp1	323-2LV	-	0	-	0	iro 3 (truncated)	25	rmp 3; ICEKp1 (incomplete)	47-1LV	-	wzi482	KL?	ST60	2	1	2	1	4	4	8	8	7	9	6	5	13	244	6	7	7	6*	-	-	-	-	-	-
59937	IEC51	Klebsiella pneumoniae	strong	67	206776	649555	5375897	no	-	ST551	0	-	0	-	0	-	0	-	0	-	0	-	wzi18	KL18	ST551	3	1	1	1	9	4	135	-	-	-	-	-	-	-	-	-	-	-	-	-	-	-	-	-
59949	SAMD00492895	Klebsiella pneumoniae	strong	48	377818	833820	5362336	yes (890)	ambiguous_bases	ST101	1	ybt 14; ICEKp5	139-1LV	-	0	-	0	-	0	-	0	-	-	-	ST101	2	6	1	5	4	1	6	4	4	31	4	1	193	150	2	4*	4	94	-	-	-	-	-	-
59950	SAMD00497484	Klebsiella pneumoniae	strong	61	260705	736087	5356311	no	-	ST101	1	ybt 14; ICEKp5	139-1LV	-	0	-	0	-	0	-	0	-	-	-	ST101	2	6	1	5	4	1	6	4	4	31	4	1	193	150	2	4*	4	94	-	-	-	-	-	-
59951	SAMD00498137	Klebsiella pneumoniae	strong	85	174218	387110	5358914	yes (100)	ambiguous_bases	ST101	1	ybt 14; ICEKp5	139-1LV	-	0	-	0	-	0	-	0	-	-	-	ST101	2	6	1	5	4	1	6	4	4	31	4	1	193	150	2	4*	4	94	-	-	-	-	-	-
59953	SAMD00498511	Klebsiella pneumoniae	strong	67	219973	549004	5364682	yes (100)	ambiguous_bases	ST101	1	ybt 14; ICEKp5	139-1LV	-	0	-	0	-	0	-	0	-	-	-	ST101	2	6	1	5	4	1	6	4	4	31	4	1	193	150	2	4*	4	94	-	-	-	-	-	-
59954	SAMD00498589	Klebsiella pneumoniae	strong	44	549946	1256037	5366569	yes (200)	ambiguous_bases	ST101	1	ybt 14; ICEKp5	139-1LV	-	0	-	0	-	0	-	0	-	-	-	ST101	2	6	1	5	4	1	6	4	4	31	4	1	193	150	2	4*	4	94	-	-	-	-	-	-
59955	SAMD00498600	Klebsiella pneumoniae	strong	61	369673	665914	5365700	yes (100)	ambiguous_bases	ST101	1	ybt 14; ICEKp5 (truncated)	139-2LV	-	0	-	0	-	0	-	0	-	-	-	ST101	2	6	1	5	4	1	6	4	4	31	4	1	193*-9%	150	2	4*	4	94	-	-	-	-	-	-
59956	SAMD00498880	Klebsiella pneumoniae	strong	50	332322	737134	5365777	yes (198)	ambiguous_bases	ST101	1	ybt 14; ICEKp5	139-1LV	-	0	-	0	-	0	-	0	-	-	-	ST101	2	6	1	5	4	1	6	4	4	31	4	1	193	150	2	4*	4	94	-	-	-	-	-	-
59957	SAMD00499575	Klebsiella pneumoniae	strong	75	369664	783610	5406636	yes (99)	ambiguous_bases	ST101	1	ybt 14; ICEKp5	139-1LV	-	0	-	0	-	0	-	0	-	-	-	ST101	2	6	1	5	4	1	6	4	4	31	4	1	193	150	2	4*	4	94	-	-	-	-	-	-
59958	SAMD00500993	Klebsiella pneumoniae	strong	53	307707	781473	5293972	no	-	ST101	0	-	0	-	0	-	0	-	0	-	0	-	-	-	ST101	2	6	1	5	4	1	6	-	-	-	-	-	-	-	-	-	-	-	-	-	-	-	-	-
59978	SAMN29188176	Klebsiella pneumoniae	strong	55	369616	1160936	5398136	yes (706)	ambiguous_bases	ST101	0	-	0	-	0	-	0	-	0	-	0	-	-	-	ST101	2	6	1	5	4	1	6	-	-	-	-	-	-	-	-	-	-	-	-	-	-	-	-	-
59979	SAMN34589387	Klebsiella pneumoniae	strong	42	378226	810533	5381312	yes (397)	ambiguous_bases	ST101	1	ybt 14; ICEKp5	139-1LV	-	0	-	0	-	0	-	0	-	-	-	ST101	2	6	1	5	4	1	6	4	4	31	4	1	193	150	2	4*	4	94	-	-	-	-	-	-
59982	SAMN21016529	Klebsiella pneumoniae	strong	90	325834	770887	5577018	no	-	ST101	1	ybt 9; ICEKp3	183	-	0	-	0	-	0	-	0	-	wzi137	KL17	ST101	2	6	1	5	4	1	6	5	11	6	5	1	25	37	9	5	5	11	-	-	-	-	-	-
72074	01-76	Klebsiella pneumoniae	strong	93	196728	438617	5272184	no	-	ST2776-1LV	0	-	0	-	0	-	0	-	0	-	0	-	wzi466	KL?	ST2776-1LV	2	3	1	3*	7	1	212	-	-	-	-	-	-	-	-	-	-	-	-	-	-	-	-	-
72369	RCAD1726	Klebsiella pneumoniae	strong	8	5283118	5283118	5869068	no	-	ST423-1LV	0	-	0	-	0	-	0	-	0	-	0	-	-	-	ST423-1LV	2	9	2	65	13	1	42	-	-	-	-	-	-	-	-	-	-	-	-	-	-	-	-	-
72370	RCAD1733	Klebsiella pneumoniae	strong	92	281072	552140	5516889	yes (393)	ambiguous_bases	ST29-2LV	1	ybt 14; ICEKp5	135-3LV	-	0	-	0	-	0	-	0	-	wzi85	KL30	ST29-2LV	2	3	2	18*	6	4	410	4	4	5	4	1	27	329*	2	4	4	2*	-	-	-	-	-	-
72483	BP46Ah	Klebsiella pneumoniae	strong	72	249249	528264	5487500	no	-	ST70	0	-	0	-	0	-	0	-	0	-	0	-	wzi162	KL122	ST70	2	6	17	1	20	10	25	-	-	-	-	-	-	-	-	-	-	-	-	-	-	-	-	-
72485	DR54-cip	Klebsiella pneumoniae	strong	63	384083	898231	5363690	no	-	ST294	1	ybt 16; ICEKp12	530-4LV	-	0	-	0	-	0	-	0	-	wzi274	KL30	ST294	2	1	2	1	4	4	87	92	15	121	129	11	298	332	2	11	4	160	-	-	-	-	-	-
72486	DR55-cip	Klebsiella pneumoniae	strong	57	417012	1563182	5364922	no	-	ST294	1	ybt 16; ICEKp12	530-4LV	-	0	-	0	-	0	-	0	-	wzi274	KL30	ST294	2	1	2	1	4	4	87	92	15	121	129	11	298	332	2	11	4	160	-	-	-	-	-	-
72487	BP206h	Klebsiella pneumoniae	strong	54	384012	1168971	5442931	no	-	ST530	0	-	0	-	0	-	0	-	0	-	0	-	wzi115	KL54	ST530	2	39	2	1	1	4	24	-	-	-	-	-	-	-	-	-	-	-	-	-	-	-	-	-
72492	BP122h	Klebsiella pneumoniae	strong	82	185519	556057	5287376	no	-	ST567-1LV	0	-	0	-	0	-	0	-	0	-	0	-	wzi63	KL63	ST567-1LV	2	1	77*	1	17	4	42	-	-	-	-	-	-	-	-	-	-	-	-	-	-	-	-	-
72493	BP12h	Klebsiella pneumoniae	strong	61	382049	855940	5158028	no	-	ST277-1LV	0	-	0	-	0	-	0	-	0	-	0	-	wzi14	KL14	ST277-1LV	3	1	1	1	9	1	43	-	-	-	-	-	-	-	-	-	-	-	-	-	-	-	-	-
72494	BP372h	Klebsiella pneumoniae	strong	93	177575	395854	5408411	no	-	ST1622-2LV	3	-	0	-	0	iuc unknown	0	-	0	-	0	-	wzi177	KL125 (KL114)	ST1622-2LV	10	1	2	1	1	1	271*	-	-	-	-	-	-	-	-	-	-	-	-	-	-	-	-	-
72513	F192A	Klebsiella pneumoniae	strong	71	285997	498150	5332687	no	-	ST2570	0	-	0	-	0	-	0	-	0	-	0	-	wzi516	KL?	ST2570	4	5	11	1	9	10	23	-	-	-	-	-	-	-	-	-	-	-	-	-	-	-	-	-
72514	FC118	Klebsiella pneumoniae	strong	71	207816	498150	5326013	no	-	ST2570	0	-	0	-	0	-	0	-	0	-	0	-	wzi516	KL?	ST2570	4	5	11	1	9	10	23	-	-	-	-	-	-	-	-	-	-	-	-	-	-	-	-	-
73949	2023.TE.19305.1.2	Klebsiella pneumoniae	strong	63	350848	532303	5144698	no	-	ST106-2LV	0	-	0	-	0	-	0	-	0	-	0	-	wzi433	KL35	ST106-2LV	4	1	1	2	4	1	9	-	-	-	-	-	-	-	-	-	-	-	-	-	-	-	-	-
73950	2023.TE.19308.1.2	Klebsiella pneumoniae	strong	82	306645	513608	5396120	no	-	ST127-3LV	0	-	0	-	0	-	0	-	0	-	0	-	wzi274	KL30	ST127-3LV	2	1	4	2	1*	1	19	-	-	-	-	-	-	-	-	-	-	-	-	-	-	-	-	-
73955	15213	Klebsiella pneumoniae	strong	73	227313	570227	5588153	no	-	ST889	1	ybt 14; ICEKp5	145-1LV	-	0	-	0	-	0	-	0	-	wzi117	KL54	ST889	3	1	1	4	3	1	19	4	4	5	4	1	8	362	2	4	4	2	-	-	-	-	-	-
73956	16848	Klebsiella pneumoniae	strong	55	355334	696325	5342755	no	-	ST235	0	-	0	-	0	-	0	-	0	-	0	-	-	-	ST235	2	6	1	3	1	1	15	-	-	-	-	-	-	-	-	-	-	-	-	-	-	-	-	-
73957	17213	Klebsiella pneumoniae	strong	75	336699	996663	5332658	no	-	ST1754	0	-	0	-	0	-	0	-	0	-	0	-	wzi322	KL62	ST1754	111	6	13	1	177	1	39	-	-	-	-	-	-	-	-	-	-	-	-	-	-	-	-	-
73958	22656	Klebsiella pneumoniae	strong	63	370122	1303927	5186331	no	-	ST590	0	-	0	-	0	-	0	-	0	-	0	-	-	-	ST590	2	1	13	3	7	4	25	-	-	-	-	-	-	-	-	-	-	-	-	-	-	-	-	-
73959	22865	Klebsiella pneumoniae	strong	82	320524	695666	5340638	no	-	ST37	0	-	0	-	0	-	0	-	0	-	0	-	wzi14	KL14	ST37	2	9	2	1	13	1	16	-	-	-	-	-	-	-	-	-	-	-	-	-	-	-	-	-
73960	24247	Klebsiella pneumoniae	strong	57	377576	819096	5329215	no	-	ST3669	0	-	0	-	0	-	0	-	0	-	0	-	wzi274	KL30	ST3669	2	1	1	80	10	1	155	-	-	-	-	-	-	-	-	-	-	-	-	-	-	-	-	-
73962	28324	Klebsiella pneumoniae	strong	86	230512	463169	5359709	no	-	ST4123-1LV	0	-	0	-	0	-	0	-	0	-	0	-	-	-	ST4123-1LV	2	1	2	2	12	1	34	-	-	-	-	-	-	-	-	-	-	-	-	-	-	-	-	-
73963	28407	Klebsiella pneumoniae	strong	77	363444	1451814	5379518	no	-	ST29	0	-	0	-	0	-	0	-	0	-	0	-	wzi85	KL30	ST29	2	3	2	2	6	4	4	-	-	-	-	-	-	-	-	-	-	-	-	-	-	-	-	-
73966	33502	Klebsiella pneumoniae	strong	58	329354	701947	5400438	no	-	ST37	0	-	0	-	0	-	0	-	0	-	0	-	wzi107	KL22/KL37?	ST37	2	9	2	1	13	1	16	-	-	-	-	-	-	-	-	-	-	-	-	-	-	-	-	-
73967	40150	Klebsiella pneumoniae	strong	90	285670	511596	5318066	no	-	ST107	1	ybt 16; ICEKp12	277-4LV	-	0	-	0	-	0	-	0	-	wzi69	KL143 (KL101)	ST107	2	1	2	17	27	1	39	6	15*	5	4	11	245*	23*	2	11	4	15*	-	-	-	-	-	-
73969	75462	Klebsiella pneumoniae	strong	71	293591	1466751	5392908	no	-	ST200	0	-	0	-	0	-	0	-	0	-	0	-	wzi130	KL58	ST200	2	1	2	1	12	1	68	-	-	-	-	-	-	-	-	-	-	-	-	-	-	-	-	-
73970	75504	Klebsiella pneumoniae	strong	97	286348	724889	5290400	no	-	ST107	0	-	0	-	0	-	0	-	0	-	0	-	wzi69	KL143 (KL101)	ST107	2	1	2	17	27	1	39	-	-	-	-	-	-	-	-	-	-	-	-	-	-	-	-	-
73971	899-Klebs	Klebsiella pneumoniae	strong	83	372253	742291	5413581	no	-	ST2433	0	-	0	-	0	-	0	-	0	-	0	-	wzi274	KL30	ST2433	2	106	4	158	248	1	19	-	-	-	-	-	-	-	-	-	-	-	-	-	-	-	-	-
73972	903-Klebs	Klebsiella pneumoniae	strong	79	231510	1061821	5461008	no	-	ST4656-2LV	0	-	0	-	0	-	0	-	0	-	0	-	wzi24	KL24 (KL54,KL55)	ST4656-2LV	4	1	1*	37	471	1	12	-	-	-	-	-	-	-	-	-	-	-	-	-	-	-	-	-
73973	913-Klebs	Klebsiella pneumoniae	strong	63	360083	1402698	5253916	no	-	ST1537	0	-	0	-	0	-	0	-	0	-	0	-	wzi368	KL134	ST1537	2	1	2	1	12	1	46	-	-	-	-	-	-	-	-	-	-	-	-	-	-	-	-	-
73974	K-1011	Klebsiella pneumoniae	strong	54	355504	1464806	5341232	no	-	ST235	0	-	0	-	0	-	0	-	0	-	0	-	-	-	ST235	2	6	1	3	1	1	15	-	-	-	-	-	-	-	-	-	-	-	-	-	-	-	-	-
73976	K-1016	Klebsiella pneumoniae	strong	84	371774	713244	5400534	no	-	ST432	0	-	0	-	0	-	0	-	0	-	0	-	-	-	ST432	4	1	1	2	7	4	4	-	-	-	-	-	-	-	-	-	-	-	-	-	-	-	-	-
73978	K-1135	Klebsiella pneumoniae	strong	74	360560	712701	5364152	no	-	ST432	0	-	0	-	0	-	0	-	0	-	0	-	-	-	ST432	4	1	1	2	7	4	4	-	-	-	-	-	-	-	-	-	-	-	-	-	-	-	-	-
73979	K-1432	Klebsiella pneumoniae	strong	67	357368	728104	5377258	no	-	ST45	1	ybt 10; ICEKp4	78	-	0	-	0	-	0	-	0	-	wzi149	KL62	ST45	2	1	1	6	7	1	12	3	12	4	11	3	21	18	3	10	16	2	-	-	-	-	-	-
73980	K-1475	Klebsiella pneumoniae	strong	71	370397	911467	5171964	no	-	ST504-1LV	0	-	0	-	0	-	0	-	0	-	0	-	wzi13	KL13	ST504-1LV	2	1	1*	1	3	3	18	-	-	-	-	-	-	-	-	-	-	-	-	-	-	-	-	-
73981	K-1486	Klebsiella pneumoniae	strong	89	321745	502133	5472545	no	-	ST4123-1LV	0	-	0	-	0	-	0	-	0	-	0	-	-	-	ST4123-1LV	2	1	2	2	12	1	34	-	-	-	-	-	-	-	-	-	-	-	-	-	-	-	-	-
73983	K-1659	Klebsiella pneumoniae	strong	71	364188	497485	5472073	no	-	ST35	1	ybt 9; ICEKp3	180	-	0	-	0	-	0	-	0	-	wzi37	KL22/KL37	ST35	2	1	2	1	10	1	19	5	11	6	5	1	16	37	9	5	5	133	-	-	-	-	-	-
73984	K-1901	Klebsiella pneumoniae	strong	80	236234	595627	5392625	no	-	ST2097	0	-	0	-	0	-	0	-	0	-	0	-	wzi135	KL3	ST2097	4	1	1	1	12	1	39	-	-	-	-	-	-	-	-	-	-	-	-	-	-	-	-	-
73985	K-361-24	Klebsiella pneumoniae	strong	52	360051	1450813	5209849	no	-	ST3049	0	-	0	-	0	-	0	-	0	-	0	-	wzi56	KL55	ST3049	2	1	2	1	325	1	68	-	-	-	-	-	-	-	-	-	-	-	-	-	-	-	-	-
73986	K-387	Klebsiella pneumoniae	strong	97	319068	769346	5358092	no	-	ST661	0	-	0	-	0	-	0	-	0	-	0	-	wzi317	KL6	ST661	4	3	1	36	9	10	14	-	-	-	-	-	-	-	-	-	-	-	-	-	-	-	-	-
73987	K-402	Klebsiella pneumoniae	strong	85	361980	862937	5446336	no	-	ST127-1LV	0	-	0	-	0	-	0	-	0	-	0	-	wzi134	KL30	ST127-1LV	2	1	4*	1	1	1	47	-	-	-	-	-	-	-	-	-	-	-	-	-	-	-	-	-
73988	K-475	Klebsiella pneumoniae	strong	57	402734	1001299	5369167	no	-	ST299	0	-	0	-	0	-	0	-	0	-	0	-	wzi315	KL6	ST299	2	10	1	1	56	24	31	-	-	-	-	-	-	-	-	-	-	-	-	-	-	-	-	-
73989	K-552	Klebsiella pneumoniae	strong	58	323355	1001326	5368655	no	-	ST299	0	-	0	-	0	-	0	-	0	-	0	-	wzi315	KL6	ST299	2	10	1	1	56	24	31	-	-	-	-	-	-	-	-	-	-	-	-	-	-	-	-	-
73990	K-553	Klebsiella pneumoniae	strong	60	256580	781906	5367073	no	-	ST299	0	-	0	-	0	-	0	-	0	-	0	-	wzi315	KL6	ST299	2	10	1	1	56	24	31	-	-	-	-	-	-	-	-	-	-	-	-	-	-	-	-	-
73991	K-621	Klebsiella pneumoniae	strong	63	363743	601922	5320480	no	-	ST163-1LV	0	-	0	-	0	-	0	-	0	-	0	-	wzi22	KL22/KL37 (KL8,KL30,KL151)	ST163-1LV	2	1	1	14	9	1	12	-	-	-	-	-	-	-	-	-	-	-	-	-	-	-	-	-
73992	K-640	Klebsiella pneumoniae	strong	75	307083	737197	5357946	no	-	ST1962	0	-	0	-	0	-	0	-	0	-	0	-	wzi468	KL?	ST1962	2	1	65	1	240	4	43	-	-	-	-	-	-	-	-	-	-	-	-	-	-	-	-	-
73993	K-716	Klebsiella pneumoniae	strong	53	372106	692698	5168361	no	-	ST3664	0	-	0	-	0	-	0	-	0	-	0	-	wzi202	KL127 (KL155)	ST3664	2	7	2	1	61	1	4	-	-	-	-	-	-	-	-	-	-	-	-	-	-	-	-	-
73994	K-733	Klebsiella pneumoniae	strong	79	413829	1408174	5305144	no	-	ST1537	0	-	0	-	0	-	0	-	0	-	0	-	wzi64	KL64	ST1537	2	1	2	1	12	1	46	-	-	-	-	-	-	-	-	-	-	-	-	-	-	-	-	-
73997	K-915	Klebsiella pneumoniae	strong	88	271160	569598	5363985	no	-	ST1962	0	-	0	-	0	-	0	-	0	-	0	-	wzi468	KL?	ST1962	2	1	65	1	240	4	43	-	-	-	-	-	-	-	-	-	-	-	-	-	-	-	-	-
73998	K-92	Klebsiella pneumoniae	strong	80	258998	468826	5470889	no	-	ST37	0	-	0	-	0	-	0	-	0	-	0	-	wzi107	KL22/KL37?	ST37	2	9	2	1	13	1	16	-	-	-	-	-	-	-	-	-	-	-	-	-	-	-	-	-
73999	K-939	Klebsiella pneumoniae	strong	70	440383	776429	5396811	no	-	ST432	0	-	0	-	0	-	0	-	0	-	0	-	-	-	ST432	4	1	1	2	7	4	4	-	-	-	-	-	-	-	-	-	-	-	-	-	-	-	-	-
74000	Wania	Klebsiella pneumoniae	strong	78	283960	698484	5277723	no	-	ST969	0	-	0	-	0	-	0	-	0	-	0	-	-	-	ST969	4	1	2	36	9	10	14	-	-	-	-	-	-	-	-	-	-	-	-	-	-	-	-	-
74006	KP10	Klebsiella pneumoniae	strong	26	496408	1375360	5342841	yes (91)	ambiguous_bases	ST4263	3	-	0	-	0	iuc 3	88	-	0	-	0	-	wzi219	KL25	ST4263	2	1	3	26	9	1	402	-	-	-	-	-	-	-	-	-	-	-	-	-	-	-	-	-
74201	13	Klebsiella pneumoniae	strong	41	481394	1256537	5358992	no	-	ST4680-1LV	0	-	0	-	0	-	0	-	0	-	0	-	wzi162	KL122	ST4680-1LV	2	1	1	2	2	1	43	-	-	-	-	-	-	-	-	-	-	-	-	-	-	-	-	-
74202	144	Klebsiella pneumoniae	strong	35	729018	1491204	5614262	no	-	ST147	3	-	0	-	0	iuc 3	25	-	0	-	0	-	wzi81	KL81 (KL120)	ST147	3	4	6	1	7	4	38	-	-	-	-	-	-	-	-	-	-	-	-	-	-	-	-	-
74981	EKPP5	Klebsiella pneumoniae	strong	74	331829	473140	5321109	no	-	ST458-1LV	0	-	0	-	0	-	0	-	0	-	0	-	-	-	ST458-1LV	2	1	2	2	4	4	9	-	-	-	-	-	-	-	-	-	-	-	-	-	-	-	-	-
74999	GN221306	Klebsiella pneumoniae	strong	94	166016	361809	5528048	no	-	ST15	1	ybt 14; ICEKp12	143-3LV	-	0	-	0	-	0	-	0	-	wzi24	KL24 (KL54,KL55)	ST15	1	1	1	1	1	1	1	4	4	5	4	1	294*	329	2	4	101	2	-	-	-	-	-	-
75007	GN221674	Klebsiella pneumoniae	strong	81	292835	809037	5378159	no	-	ST11	0	-	0	-	0	-	0	-	0	-	0	-	wzi93	KL112	ST11	3	3	1	1	1	1	4	-	-	-	-	-	-	-	-	-	-	-	-	-	-	-	-	-
75011	GN222488	Klebsiella pneumoniae	strong	91	311766	577829	5429365	no	-	ST656	1	ybt 14; ICEKp5	382	-	0	-	0	-	0	-	0	-	wzi178	KL?	ST656	4	4	1	1	7	4	4	4	4	5	4	1	69	191	2	4	4	20	-	-	-	-	-	-
75013	GN222519	Klebsiella pneumoniae	strong	85	352907	720396	5388706	no	-	ST656	1	ybt 14; ICEKp5	382	-	0	-	0	-	0	-	0	-	wzi114	KL30 (KL2, KL8, KL111)	ST656	4	4	1	1	7	4	4	4	4	5	4	1	69	191	2	4	4	20	-	-	-	-	-	-
75015	GN222561	Klebsiella pneumoniae	strong	90	181147	361641	5399671	no	-	ST15	1	ybt 9; ICEKp3	178-4LV	-	0	-	0	-	0	-	0	-	wzi24	KL24 (KL54,KL55)	ST15	1	1	1	1	1	1	1	5	11	6	5*	1	16*	15*	9	5*	5	11	-	-	-	-	-	-
75016	GN222811	Klebsiella pneumoniae	strong	71	319067	652436	5502732	no	-	ST37	1	ybt 9; ICEKp3	178-1LV	-	0	-	0	-	0	-	0	-	wzi12	KL12	ST37	2	9	2	1	13	1	16	5	11	6	5	1	16	15*	9	5	5	11	-	-	-	-	-	-
[truncated: 27 more rows]
[truncated: 24 more columns]
